# Supplementary material for: 7-tert-Butyl-1,3-bis­(eth­oxy­meth­yl)pyrene
Source: IUCrdata. 2026 Apr 29;11(Pt 4):x260413. doi: 10.1107/S241431462600413X (PMC13147918; doi:10.1107/S241431462600413X)
Supplement: Supplementary file 1 [file x-11-x260413-sup1.cif]

##############################################################################
#                                                                            #
# This CIF contains the data for a data article accepted for                 #
# publication in IUCrData. It conforms to the requirements of                #
# Notes for Authors for IUCrData, and has been                               #
# peer reviewed under the auspices of IUCrData.                              #
#                                                                            #
# Full details of the Crystallographic Information File format               #
# are given in the paper "The Crystallographic Information File (CIF):       #
# a New Standard Archive File for Crystallography" by S. R. Hall, F. H.      #
# Allen and I. D. Brown [Acta Cryst. (1991), A47, 655-685].                  #
#                                                                            #
# The current version of the core CIF dictionary is obtainable from          #
# ftp://ftp.iucr.org/pub/cif_core.dic.                                       #
#                                                                            #
# Software is freely available for graphical display of the structure(s)     #
# in this CIF. For information consult the CIF software page                 #
# http://www.iucr.org/resources/cif/software.                                #
#                                                                            #
# This file may be used for bona fide research purposes within the           #
# scientific community so long as proper attribution is given to the data    # 
# article from which it was obtained.                                        #
#                                                                            #
##############################################################################
data_I
_audit_creation_method
;
Olex2 1.5
(compiled 2023.08.24 svn.re1ec1418 for OlexSys, GUI svn.r6817)
;
_journal_date_recd_electronic     2026-03-06
_journal_date_accepted     2026-04-20
_journal_name_full     'IUCrData'
_journal_year     2026
_journal_volume     11
_journal_issue      1
_journal_page_first     0
_journal_page_last     0
_journal_paper_category     HO
_journal_paper_doi     10.1107/S241431462600413X
_journal_coeditor_code     WM4247
_publ_contact_author_name     'Tetsuji Moriguchi'
_publ_contact_author_address
;
Department of Material Science
Faculty of Engineering
Kyushu Institute of Technology
1-1 Sensui-cho
Tobata-ku Kitakyushu
Fukuoka
Japan
;
_publ_contact_author_email     moriguchi.tetsuji917@mail.kyutech.jp
_publ_contact_author_fax     ?
_publ_contact_author_phone     '+81 50-1739-2140'
_publ_section_title
;
7-<i>tert</i>-Butyl-1,3-bis(ethoxymethyl)pyrene
;
_publ_section_title_footnote     .
loop_
    _publ_author_name
    _publ_author_footnote
    _publ_author_address
    'Moriguchi, Tetsuji' .
;
Department of Material Science
Faculty of Engineering
Kyushu Institute of Technology
1-1 Sensui-cho
Tobata-ku Kitakyushu
Fukuoka
Japan
;
    'Sasaki, Misa' .
;
Department of Material Science
Faculty of Engineering
Kyushu Institute of Technology
1-1 Sensui-cho
Tobata-ku Kitakyushu
Fukuoka
Japan
;
    'Miyoshi, Noriko' .
;
Technical Support Department
Management Headquarters
Kyushu Institute of Technology
1-1 Sensui-cho
Tobata-ku
Kitakyushu 804-8550
Japan
;
_publ_section_synopsis
;
Two molecules of 7-<i>tert</i>-butyl-1,3-bis(ethoxymethyl)pyrene form a dimer
unit through \p--\p interactions in the crystal.
;
_chemical_name_systematic
;
7-<i>tert</i>-Butyl-1,3-bis(ethoxymethyl)pyrene
;
_chemical_name_common     ?
_chemical_formula_moiety     'C26 H30 O2'
_chemical_formula_sum     'C26 H30 O2'
_chemical_formula_iupac     'C26 H30 O2'
_chemical_formula_weight     374.50
_chemical_melting_point     ?
_space_group_crystal_system     monoclinic
_space_group_name_H-M_alt     'C 1 2/c 1'
_space_group_name_Hall     '-C 2yc'
loop_
    _space_group_symop_operation_xyz
    'x, y, z'
    '-x, y, -z+1/2'
    'x+1/2, y+1/2, z'
    '-x+1/2, y+1/2, -z+1/2'
    '-x, -y, -z'
    'x, -y, z-1/2'
    '-x+1/2, -y+1/2, -z'
    'x+1/2, -y+1/2, z-1/2'
_cell_length_a     31.563(2)
_cell_length_b     13.4849(10)
_cell_length_c     9.4170(7)
_cell_angle_alpha     90
_cell_angle_beta     92.4640(10)
_cell_angle_gamma     90
_cell_volume     4004.4(5)
_cell_formula_units_Z     8
_cell_measurement_reflns_used     7217
_cell_measurement_theta_min     2.457
_cell_measurement_theta_max     28.476
_cell_measurement_temperature     90(2)
_exptl_crystal_description     prism
_exptl_crystal_colour     'clear light colourless'
_exptl_crystal_size_max     0.50
_exptl_crystal_size_mid     0.35
_exptl_crystal_size_min     0.25
_exptl_crystal_density_diffrn     1.242
_exptl_crystal_density_meas     .
_exptl_crystal_density_method     'not measured'
_exptl_crystal_F_000     1616
_exptl_absorpt_coefficient_mu     0.076
_exptl_absorpt_correction_type     multi-scan
_exptl_absorpt_process_details
;
(<i>SADABS</i>; Krause <i>et al.</i>, 2015)
;
_exptl_absorpt_correction_T_min     0.6657
_exptl_absorpt_correction_T_max     0.7458
_exptl_special_details     ?
_diffrn_ambient_temperature     90.2
_diffrn_source     'sealed tube'
_diffrn_source_power     1.5
_diffrn_source_voltage     50.0
_diffrn_source_current     30.0
_diffrn_radiation_type     'Mo K\a'
_diffrn_radiation_wavelength     0.71073
_diffrn_radiation_monochromator     'graphite'
_diffrn_measurement_device_type     'Bruker APEXII CCD'
_diffrn_measurement_method     '\f and \w scans'
_diffrn_detector_area_resol_mean     8
_diffrn_reflns_number     23061
_diffrn_reflns_av_R_equivalents     0.0309
_diffrn_reflns_av_unetI/netI     0.0220
_diffrn_reflns_theta_min     1.642
_diffrn_reflns_theta_max     28.707
_diffrn_reflns_theta_full     25.242
_diffrn_measured_fraction_theta_max     0.941
_diffrn_measured_fraction_theta_full     0.999
_diffrn_reflns_limit_h_min     -40
_diffrn_reflns_limit_h_max     41
_diffrn_reflns_limit_k_min     -17
_diffrn_reflns_limit_k_max     18
_diffrn_reflns_limit_l_min     -12
_diffrn_reflns_limit_l_max     12
_diffrn_standards_number     0
_refine_special_details     ?
_reflns_number_total     4876
_reflns_number_gt     3900
_reflns_threshold_expression     'I > 2\s(I)'
_refine_ls_structure_factor_coef     Fsqd
_refine_ls_matrix_type     full
_refine_ls_R_factor_all     0.0681
_refine_ls_R_factor_gt     0.0551
_refine_ls_wR_factor_gt     0.1608
_refine_ls_wR_factor_ref     0.1733
_refine_ls_goodness_of_fit_ref     1.045
_refine_ls_restrained_S_all     1.045
_refine_ls_number_reflns     4876
_refine_ls_number_parameters     258
_refine_ls_number_restraints     0
_refine_ls_hydrogen_treatment     constr
_refine_ls_weighting_scheme     calc
_refine_ls_weighting_details
              'w=1/[\s^2^(Fo^2^)+(0.0977P)^2^+3.0623P] where P=(Fo^2^+2Fc^2^)/3'
_atom_sites_solution_hydrogens     geom
_atom_sites_solution_primary     direct
_atom_sites_solution_secondary     ?
_refine_ls_shift/su_max     0.000
_refine_ls_shift/su_mean     0.000
_refine_diff_density_max     0.464
_refine_diff_density_min     -0.473
_refine_ls_extinction_method     none
_refine_ls_extinction_coef     .
loop_
    _atom_type_symbol
    _atom_type_description
    _atom_type_scat_dispersion_real
    _atom_type_scat_dispersion_imag
    _atom_type_scat_source
    'C' 'C' 0.0033 0.0016
                         'International Tables Vol C Tables 4.2.6.8 and 6.1.1.4'
    'H' 'H' 0.0000 0.0000
                         'International Tables Vol C Tables 4.2.6.8 and 6.1.1.4'
    'O' 'O' 0.0106 0.0060
                         'International Tables Vol C Tables 4.2.6.8 and 6.1.1.4'
_computing_data_collection
;
SMART (Bruker, 2009)
;
_computing_cell_refinement
;
SAINT (Bruker, 2009)
;
_computing_data_reduction
;
SAINT (Bruker, 2009)
;
_computing_structure_solution
;
SHELXS (Sheldrick, 2008)
;
_computing_structure_refinement
;
SHELXL (Sheldrick, 2015)
;
_computing_molecular_graphics
;
OLEX2 (Dolomanov <i>et al.</i>,  2009)
;
_computing_publication_material
;
publCIF (Westrip, 2010)
;
loop_
    _atom_site_type_symbol
    _atom_site_label
    _atom_site_fract_x
    _atom_site_fract_y
    _atom_site_fract_z
    _atom_site_U_iso_or_equiv
    _atom_site_adp_type
    _atom_site_calc_flag
    _atom_site_occupancy
    _atom_site_disorder_assembly
    _atom_site_disorder_group
    O O1 0.12093(3) 0.49719(8) 0.09130(12) 0.0282(3) Uani d 1 . .
    O O2 0.14358(3) 0.23373(8) 0.39513(11) 0.0264(3) Uani d 1 . .
    C C1 0.18957(4) 0.41990(10) 0.09130(14) 0.0202(3) Uani d 1 . .
    C C2 0.17553(4) 0.35367(10) 0.19234(14) 0.0200(3) Uani d 1 . .
    H H2 0.147300 0.356026 0.216684 0.024 Uiso calc 1 . .
    C C3 0.20235(4) 0.28392(10) 0.25827(13) 0.0189(3) Uani d 1 . .
    C C4 0.24518(4) 0.27928(10) 0.22227(13) 0.0184(3) Uani d 1 . .
    C C5 0.27447(4) 0.20736(10) 0.28424(14) 0.0207(3) Uani d 1 . .
    H H5 0.264937 0.162385 0.350582 0.025 Uiso calc 1 . .
    C C6 0.31544(4) 0.20404(11) 0.24785(14) 0.0221(3) Uani d 1 . .
    H H6 0.333469 0.156872 0.289762 0.026 Uiso calc 1 . .
    C C7 0.33165(4) 0.27162(10) 0.14618(14) 0.0208(3) Uani d 1 . .
    C C8 0.37391(4) 0.26903(11) 0.10699(15) 0.0242(3) Uani d 1 . .
    H H8 0.392067 0.222113 0.148895 0.029 Uiso calc 1 . .
    C C9 0.38982(4) 0.33436(11) 0.00726(15) 0.0249(3) Uani d 1 . .
    C C10 0.36178(4) 0.40291(11) -0.05576(15) 0.0237(3) Uani d 1 . .
    H H10 0.371724 0.446394 -0.123375 0.028 Uiso calc 1 . .
    C C11 0.31912(4) 0.40857(10) -0.02072(14) 0.0208(3) Uani d 1 . .
    C C12 0.29017(4) 0.47819(11) -0.08668(15) 0.0230(3) Uani d 1 . .
    H H12 0.299875 0.521467 -0.154981 0.028 Uiso calc 1 . .
    C C13 0.24900(4) 0.48248(10) -0.05191(15) 0.0220(3) Uani d 1 . .
    H H13 0.231062 0.528372 -0.097248 0.026 Uiso calc 1 . .
    C C14 0.23239(4) 0.41764(10) 0.05358(14) 0.0197(3) Uani d 1 . .
    C C15 0.26024(4) 0.34700(10) 0.12030(13) 0.0180(3) Uani d 1 . .
    C C16 0.30358(4) 0.34268(10) 0.08249(14) 0.0190(3) Uani d 1 . .
    C C17 0.43655(5) 0.32752(13) -0.02992(17) 0.0297(3) Uani d 1 . .
    C C18 0.44405(6) 0.22943(15) -0.1055(2) 0.0440(5) Uani d 1 . .
    H H18A 0.436099 0.175498 -0.045671 0.066 Uiso calc 1 . .
    H H18B 0.473517 0.223630 -0.125507 0.066 Uiso calc 1 . .
    H H18C 0.427258 0.227436 -0.192908 0.066 Uiso calc 1 . .
    C C19 0.46469(6) 0.3341(2) 0.1055(2) 0.0526(6) Uani d 1 . .
    H H19A 0.458905 0.394888 0.154212 0.079 Uiso calc 1 . .
    H H19B 0.493939 0.332769 0.081555 0.079 Uiso calc 1 . .
    H H19C 0.458934 0.278932 0.166122 0.079 Uiso calc 1 . .
    C C20 0.44954(6) 0.41281(16) -0.1274(2) 0.0488(5) Uani d 1 . .
    H H20A 0.432821 0.410135 -0.214909 0.073 Uiso calc 1 . .
    H H20B 0.479018 0.406459 -0.146977 0.073 Uiso calc 1 . .
    H H20C 0.444898 0.475073 -0.081145 0.073 Uiso calc 1 . .
    C C21 0.15861(4) 0.48931(11) 0.01536(15) 0.0236(3) Uani d 1 . .
    H H21A 0.171421 0.554309 0.006909 0.028 Uiso calc 1 . .
    H H21B 0.151861 0.464552 -0.079645 0.028 Uiso calc 1 . .
    C C22 0.18585(4) 0.21118(10) 0.36365(14) 0.0211(3) Uani d 1 . .
    H H22A 0.187148 0.144655 0.324899 0.025 Uiso calc 1 . .
    H H22B 0.203585 0.213168 0.450330 0.025 Uiso calc 1 . .
    C C23 0.08765(5) 0.54219(14) 0.0076(2) 0.0377(4) Uani d 1 . .
    H H23A 0.079379 0.499682 -0.071942 0.045 Uiso calc 1 . .
    H H23B 0.097029 0.605225 -0.029458 0.045 Uiso calc 1 . .
    C C24 0.05040(6) 0.55790(16) 0.1017(2) 0.0463(5) Uani d 1 . .
    H H24A 0.027562 0.588779 0.047480 0.069 Uiso calc 1 . .
    H H24B 0.058927 0.599810 0.180190 0.069 Uiso calc 1 . .
    H H24C 0.041134 0.495061 0.136829 0.069 Uiso calc 1 . .
    C C25 0.12618(5) 0.15790(12) 0.47949(17) 0.0310(3) Uani d 1 . .
    H H25A 0.144671 0.146157 0.562741 0.037 Uiso calc 1 . .
    H H25B 0.124111 0.096805 0.425257 0.037 Uiso calc 1 . .
    C C26 0.08382(6) 0.18715(17) 0.5240(2) 0.0510(5) Uani d 1 . .
    H H26A 0.065729 0.199860 0.441426 0.076 Uiso calc 1 . .
    H H26B 0.086119 0.246069 0.581013 0.076 Uiso calc 1 . .
    H H26C 0.071990 0.134609 0.578500 0.076 Uiso calc 1 . .
loop_
    _atom_site_aniso_label
    _atom_site_aniso_U_11
    _atom_site_aniso_U_22
    _atom_site_aniso_U_33
    _atom_site_aniso_U_12
    _atom_site_aniso_U_13
    _atom_site_aniso_U_23
    O1 0.0200(5) 0.0328(6) 0.0319(6) 0.0042(4) 0.0009(4) 0.0053(4)
    O2 0.0232(5) 0.0280(5) 0.0286(5) 0.0012(4) 0.0092(4) 0.0056(4)
    C1 0.0207(6) 0.0205(6) 0.0191(6) -0.0004(5) -0.0011(5) -0.0030(5)
    C2 0.0186(6) 0.0229(7) 0.0186(6) -0.0017(5) 0.0005(5) -0.0035(5)
    C3 0.0210(6) 0.0207(6) 0.0150(6) -0.0024(5) 0.0010(5) -0.0035(5)
    C4 0.0204(6) 0.0195(6) 0.0152(6) -0.0018(5) -0.0014(5) -0.0036(5)
    C5 0.0231(7) 0.0229(6) 0.0160(6) -0.0017(5) -0.0012(5) -0.0002(5)
    C6 0.0213(6) 0.0245(7) 0.0199(6) 0.0011(5) -0.0034(5) 0.0002(5)
    C7 0.0194(6) 0.0254(7) 0.0174(6) -0.0019(5) -0.0017(5) -0.0036(5)
    C8 0.0193(7) 0.0293(7) 0.0238(7) -0.0002(5) -0.0022(5) -0.0016(6)
    C9 0.0195(6) 0.0314(7) 0.0238(7) -0.0043(6) 0.0010(5) -0.0044(6)
    C10 0.0219(7) 0.0280(7) 0.0213(7) -0.0066(5) 0.0012(5) -0.0003(5)
    C11 0.0215(7) 0.0234(7) 0.0173(6) -0.0047(5) -0.0007(5) -0.0030(5)
    C12 0.0239(7) 0.0250(7) 0.0199(6) -0.0054(5) -0.0002(5) 0.0020(5)
    C13 0.0235(7) 0.0219(6) 0.0202(6) -0.0014(5) -0.0022(5) 0.0012(5)
    C14 0.0211(6) 0.0205(6) 0.0173(6) -0.0026(5) -0.0012(5) -0.0027(5)
    C15 0.0189(6) 0.0201(6) 0.0148(6) -0.0032(5) -0.0012(5) -0.0043(5)
    C16 0.0186(6) 0.0217(6) 0.0166(6) -0.0034(5) -0.0014(5) -0.0047(5)
    C17 0.0181(7) 0.0408(9) 0.0304(8) -0.0033(6) 0.0023(6) 0.0003(7)
    C18 0.0296(9) 0.0502(11) 0.0529(11) 0.0012(8) 0.0112(8) -0.0052(9)
    C19 0.0233(8) 0.0935(17) 0.0408(10) -0.0099(9) -0.0019(7) -0.0037(10)
    C20 0.0279(9) 0.0553(12) 0.0643(13) -0.0033(8) 0.0137(8) 0.0125(10)
    C21 0.0222(7) 0.0249(7) 0.0238(7) 0.0007(5) 0.0006(5) 0.0009(5)
    C22 0.0212(7) 0.0233(6) 0.0190(6) 0.0005(5) 0.0017(5) -0.0007(5)
    C23 0.0278(8) 0.0406(9) 0.0440(10) 0.0084(7) -0.0060(7) 0.0047(7)
    C24 0.0290(9) 0.0485(11) 0.0613(13) 0.0075(8) -0.0006(8) 0.0051(9)
    C25 0.0322(8) 0.0314(8) 0.0297(8) -0.0051(6) 0.0063(6) 0.0058(6)
    C26 0.0440(11) 0.0556(12) 0.0543(12) 0.0011(9) 0.0127(9) 0.0115(10)
_geom_special_details
;
 All esds (except the esd in the dihedral angle between two l.s. planes)
 are estimated using the full covariance matrix.  The cell esds are taken
 into account individually in the estimation of esds in distances, angles
 and torsion angles; correlations between esds in cell parameters are only
 used when they are defined by crystal symmetry.  An approximate (isotropic)
 treatment of cell esds is used for estimating esds involving l.s. planes.
;
loop_
    _geom_bond_atom_site_label_1
    _geom_bond_atom_site_label_2
    _geom_bond_site_symmetry_2
    _geom_bond_distance
    _geom_bond_publ_flag
    O1 C21 . 1.4177(17) ?
    O1 C23 . 1.4219(18) ?
    O2 C22 . 1.4123(16) ?
    O2 C25 . 1.4198(18) ?
    C1 C2 . 1.3912(19) ?
    C1 C14 . 1.4126(19) ?
    C1 C21 . 1.5107(19) ?
    C2 H2 . 0.9300 ?
    C2 C3 . 1.3935(19) ?
    C3 C4 . 1.4089(18) ?
    C3 C22 . 1.5042(18) ?
    C4 C5 . 1.4455(19) ?
    C4 C15 . 1.4217(18) ?
    C5 H5 . 0.9300 ?
    C5 C6 . 1.3527(19) ?
    C6 H6 . 0.9300 ?
    C6 C7 . 1.4321(19) ?
    C7 C8 . 1.3998(19) ?
    C7 C16 . 1.4201(19) ?
    C8 H8 . 0.9300 ?
    C8 C9 . 1.397(2) ?
    C9 C10 . 1.395(2) ?
    C9 C17 . 1.533(2) ?
    C10 H10 . 0.9300 ?
    C10 C11 . 1.4021(19) ?
    C11 C12 . 1.433(2) ?
    C11 C16 . 1.4196(19) ?
    C12 H12 . 0.9300 ?
    C12 C13 . 1.3550(19) ?
    C13 H13 . 0.9300 ?
    C13 C14 . 1.4390(19) ?
    C14 C15 . 1.4239(19) ?
    C15 C16 . 1.4295(18) ?
    C17 C18 . 1.525(3) ?
    C17 C19 . 1.525(2) ?
    C17 C20 . 1.538(2) ?
    C18 H18A . 0.9600 ?
    C18 H18B . 0.9600 ?
    C18 H18C . 0.9600 ?
    C19 H19A . 0.9600 ?
    C19 H19B . 0.9600 ?
    C19 H19C . 0.9600 ?
    C20 H20A . 0.9600 ?
    C20 H20B . 0.9600 ?
    C20 H20C . 0.9600 ?
    C21 H21A . 0.9700 ?
    C21 H21B . 0.9700 ?
    C22 H22A . 0.9700 ?
    C22 H22B . 0.9700 ?
    C23 H23A . 0.9700 ?
    C23 H23B . 0.9700 ?
    C23 C24 . 1.517(3) ?
    C24 H24A . 0.9600 ?
    C24 H24B . 0.9600 ?
    C24 H24C . 0.9600 ?
    C25 H25A . 0.9700 ?
    C25 H25B . 0.9700 ?
    C25 C26 . 1.472(2) ?
    C26 H26A . 0.9600 ?
    C26 H26B . 0.9600 ?
    C26 H26C . 0.9600 ?
loop_
    _geom_angle_atom_site_label_1
    _geom_angle_atom_site_label_2
    _geom_angle_atom_site_label_3
    _geom_angle_site_symmetry_1
    _geom_angle_site_symmetry_3
    _geom_angle
    _geom_angle_publ_flag
    C21 O1 C23 . . 111.60(12) ?
    C22 O2 C25 . . 110.73(11) ?
    C2 C1 C14 . . 119.64(12) ?
    C2 C1 C21 . . 120.19(12) ?
    C14 C1 C21 . . 120.05(12) ?
    C1 C2 H2 . . 118.9 ?
    C1 C2 C3 . . 122.19(13) ?
    C3 C2 H2 . . 118.9 ?
    C2 C3 C4 . . 119.57(12) ?
    C2 C3 C22 . . 120.87(12) ?
    C4 C3 C22 . . 119.52(12) ?
    C3 C4 C5 . . 122.42(12) ?
    C3 C4 C15 . . 119.09(12) ?
    C15 C4 C5 . . 118.48(12) ?
    C4 C5 H5 . . 119.3 ?
    C6 C5 C4 . . 121.45(13) ?
    C6 C5 H5 . . 119.3 ?
    C5 C6 H6 . . 119.3 ?
    C5 C6 C7 . . 121.41(13) ?
    C7 C6 H6 . . 119.3 ?
    C8 C7 C6 . . 122.16(13) ?
    C8 C7 C16 . . 119.31(13) ?
    C16 C7 C6 . . 118.52(12) ?
    C7 C8 H8 . . 118.8 ?
    C9 C8 C7 . . 122.39(13) ?
    C9 C8 H8 . . 118.8 ?
    C8 C9 C17 . . 119.52(13) ?
    C10 C9 C8 . . 117.68(13) ?
    C10 C9 C17 . . 122.80(13) ?
    C9 C10 H10 . . 118.9 ?
    C9 C10 C11 . . 122.28(13) ?
    C11 C10 H10 . . 118.9 ?
    C10 C11 C12 . . 122.31(12) ?
    C10 C11 C16 . . 119.37(13) ?
    C16 C11 C12 . . 118.32(12) ?
    C11 C12 H12 . . 119.2 ?
    C13 C12 C11 . . 121.56(13) ?
    C13 C12 H12 . . 119.2 ?
    C12 C13 H13 . . 119.3 ?
    C12 C13 C14 . . 121.50(13) ?
    C14 C13 H13 . . 119.3 ?
    C1 C14 C13 . . 122.78(12) ?
    C1 C14 C15 . . 118.86(12) ?
    C15 C14 C13 . . 118.35(12) ?
    C4 C15 C14 . . 120.64(12) ?
    C4 C15 C16 . . 119.57(12) ?
    C14 C15 C16 . . 119.77(12) ?
    C7 C16 C15 . . 120.56(12) ?
    C11 C16 C7 . . 118.94(12) ?
    C11 C16 C15 . . 120.49(12) ?
    C9 C17 C20 . . 112.03(14) ?
    C18 C17 C9 . . 109.20(13) ?
    C18 C17 C20 . . 108.61(15) ?
    C19 C17 C9 . . 109.68(13) ?
    C19 C17 C18 . . 110.15(16) ?
    C19 C17 C20 . . 107.14(15) ?
    C17 C18 H18A . . 109.5 ?
    C17 C18 H18B . . 109.5 ?
    C17 C18 H18C . . 109.5 ?
    H18A C18 H18B . . 109.5 ?
    H18A C18 H18C . . 109.5 ?
    H18B C18 H18C . . 109.5 ?
    C17 C19 H19A . . 109.5 ?
    C17 C19 H19B . . 109.5 ?
    C17 C19 H19C . . 109.5 ?
    H19A C19 H19B . . 109.5 ?
    H19A C19 H19C . . 109.5 ?
    H19B C19 H19C . . 109.5 ?
    C17 C20 H20A . . 109.5 ?
    C17 C20 H20B . . 109.5 ?
    C17 C20 H20C . . 109.5 ?
    H20A C20 H20B . . 109.5 ?
    H20A C20 H20C . . 109.5 ?
    H20B C20 H20C . . 109.5 ?
    O1 C21 C1 . . 110.31(11) ?
    O1 C21 H21A . . 109.6 ?
    O1 C21 H21B . . 109.6 ?
    C1 C21 H21A . . 109.6 ?
    C1 C21 H21B . . 109.6 ?
    H21A C21 H21B . . 108.1 ?
    O2 C22 C3 . . 110.80(11) ?
    O2 C22 H22A . . 109.5 ?
    O2 C22 H22B . . 109.5 ?
    C3 C22 H22A . . 109.5 ?
    C3 C22 H22B . . 109.5 ?
    H22A C22 H22B . . 108.1 ?
    O1 C23 H23A . . 110.1 ?
    O1 C23 H23B . . 110.1 ?
    O1 C23 C24 . . 107.98(15) ?
    H23A C23 H23B . . 108.4 ?
    C24 C23 H23A . . 110.1 ?
    C24 C23 H23B . . 110.1 ?
    C23 C24 H24A . . 109.5 ?
    C23 C24 H24B . . 109.5 ?
    C23 C24 H24C . . 109.5 ?
    H24A C24 H24B . . 109.5 ?
    H24A C24 H24C . . 109.5 ?
    H24B C24 H24C . . 109.5 ?
    O2 C25 H25A . . 109.6 ?
    O2 C25 H25B . . 109.6 ?
    O2 C25 C26 . . 110.12(14) ?
    H25A C25 H25B . . 108.1 ?
    C26 C25 H25A . . 109.6 ?
    C26 C25 H25B . . 109.6 ?
    C25 C26 H26A . . 109.5 ?
    C25 C26 H26B . . 109.5 ?
    C25 C26 H26C . . 109.5 ?
    H26A C26 H26B . . 109.5 ?
    H26A C26 H26C . . 109.5 ?
    H26B C26 H26C . . 109.5 ?
loop_
    _geom_torsion_atom_site_label_1
    _geom_torsion_atom_site_label_2
    _geom_torsion_atom_site_label_3
    _geom_torsion_atom_site_label_4
    _geom_torsion_site_symmetry_1
    _geom_torsion_site_symmetry_2
    _geom_torsion_site_symmetry_3
    _geom_torsion_site_symmetry_4
    _geom_torsion
    _geom_torsion_publ_flag
    C1 C2 C3 C4 . . . . -0.15(19) ?
    C1 C2 C3 C22 . . . . -178.02(12) ?
    C1 C14 C15 C4 . . . . 0.52(19) ?
    C1 C14 C15 C16 . . . . 179.28(11) ?
    C2 C1 C14 C13 . . . . 178.77(12) ?
    C2 C1 C14 C15 . . . . 0.11(19) ?
    C2 C1 C21 O1 . . . . 18.16(18) ?
    C2 C3 C4 C5 . . . . -178.61(12) ?
    C2 C3 C4 C15 . . . . 0.78(18) ?
    C2 C3 C22 O2 . . . . -7.55(17) ?
    C3 C4 C5 C6 . . . . 179.82(12) ?
    C3 C4 C15 C14 . . . . -0.97(18) ?
    C3 C4 C15 C16 . . . . -179.72(11) ?
    C4 C3 C22 O2 . . . . 174.58(11) ?
    C4 C5 C6 C7 . . . . 0.0(2) ?
    C4 C15 C16 C7 . . . . -0.18(18) ?
    C4 C15 C16 C11 . . . . 179.01(11) ?
    C5 C4 C15 C14 . . . . 178.44(12) ?
    C5 C4 C15 C16 . . . . -0.31(18) ?
    C5 C6 C7 C8 . . . . -179.81(13) ?
    C5 C6 C7 C16 . . . . -0.5(2) ?
    C6 C7 C8 C9 . . . . 179.60(13) ?
    C6 C7 C16 C11 . . . . -178.64(12) ?
    C6 C7 C16 C15 . . . . 0.57(19) ?
    C7 C8 C9 C10 . . . . -1.0(2) ?
    C7 C8 C9 C17 . . . . 179.70(13) ?
    C8 C7 C16 C11 . . . . 0.73(19) ?
    C8 C7 C16 C15 . . . . 179.94(12) ?
    C8 C9 C10 C11 . . . . 0.9(2) ?
    C8 C9 C17 C18 . . . . 66.50(18) ?
    C8 C9 C17 C19 . . . . -54.3(2) ?
    C8 C9 C17 C20 . . . . -173.13(15) ?
    C9 C10 C11 C12 . . . . -179.23(13) ?
    C9 C10 C11 C16 . . . . 0.1(2) ?
    C10 C9 C17 C18 . . . . -112.72(17) ?
    C10 C9 C17 C19 . . . . 126.49(18) ?
    C10 C9 C17 C20 . . . . 7.6(2) ?
    C10 C11 C12 C13 . . . . 179.79(13) ?
    C10 C11 C16 C7 . . . . -0.90(19) ?
    C10 C11 C16 C15 . . . . 179.90(11) ?
    C11 C12 C13 C14 . . . . 0.3(2) ?
    C12 C11 C16 C7 . . . . 178.45(12) ?
    C12 C11 C16 C15 . . . . -0.76(19) ?
    C12 C13 C14 C1 . . . . -179.53(13) ?
    C12 C13 C14 C15 . . . . -0.9(2) ?
    C13 C14 C15 C4 . . . . -178.20(12) ?
    C13 C14 C15 C16 . . . . 0.55(18) ?
    C14 C1 C2 C3 . . . . -0.3(2) ?
    C14 C1 C21 O1 . . . . -165.83(12) ?
    C14 C15 C16 C7 . . . . -178.95(12) ?
    C14 C15 C16 C11 . . . . 0.24(19) ?
    C15 C4 C5 C6 . . . . 0.43(19) ?
    C16 C7 C8 C9 . . . . 0.3(2) ?
    C16 C11 C12 C13 . . . . 0.5(2) ?
    C17 C9 C10 C11 . . . . -179.90(13) ?
    C21 O1 C23 C24 . . . . -173.86(14) ?
    C21 C1 C2 C3 . . . . 175.73(12) ?
    C21 C1 C14 C13 . . . . 2.7(2) ?
    C21 C1 C14 C15 . . . . -175.92(12) ?
    C22 O2 C25 C26 . . . . 174.09(14) ?
    C22 C3 C4 C5 . . . . -0.71(19) ?
    C22 C3 C4 C15 . . . . 178.67(11) ?
    C23 O1 C21 C1 . . . . -166.10(12) ?
    C25 O2 C22 C3 . . . . 172.25(11) ?
_shelx_space_group_comment
;
The symmetry employed for this shelxl refinement is uniquely defined
by the following loop, which should always be used as a source of
symmetry information in preference to the above space-group names.
They are only intended as comments.
;
_shelx_estimated_absorpt_T_min     ?
_shelx_estimated_absorpt_T_max     ?
_shelx_hkl_file
;
  -2   0   0   -0.04    0.00
   2   0   0   -0.04    0.00
   4   0   0   25.49    0.50
  -6   0   0    3.39    0.09
  -6   0   0    3.30    0.09
   6   0   0    3.11    0.08
   6   0   0    3.30    0.10
  -8   0   0   57.50    1.15
  -8   0   0   58.41    1.13
   8   0   0   56.13    1.22
   8   0   0   56.95    1.12
 -10   0   0   82.22    1.64
  10   0   0   83.40    1.60
  10   0   0   81.02    1.74
 -12   0   0   23.69    0.50
 -12   0   0   23.49    0.51
 -14   0   0   43.41    0.91
 -14   0   0   44.21    0.87
 -14   0   0   43.48    0.91
  14   0   0   44.30    0.98
 -16   0   0  142.94    2.86
 -16   0   0  142.05    2.82
 -16   0   0  147.61    2.77
  16   0   0  142.01    3.04
 -18   0   0    8.72    0.25
 -18   0   0    8.53    0.23
 -18   0   0    9.42    0.21
  18   0   0    8.21    0.27
 -20   0   0    0.16    0.03
 -20   0   0    0.19    0.04
  20   0   0    0.12    0.05
 -22   0   0    5.62    0.20
  22   0   0    5.88    0.19
  22   0   0    6.17    0.24
 -24   0   0    0.77    0.08
  24   0   0    0.67    0.08
  24   0   0    0.66    0.10
 -26   0   0    0.10    0.05
  26   0   0    0.06    0.06
  26   0   0    0.03    0.05
 -28   0   0    2.62    0.15
  28   0   0    2.64    0.18
 -30   0   0    3.82    0.19
  30   0   0    4.07    0.22
 -32   0   0    1.04    0.12
  32   0   0    1.07    0.14
 -34   0   0    2.76    0.18
  34   0   0    3.69    0.22
 -36   0   0    0.55    0.10
  36   0   0    0.80    0.14
 -38   0   0   -0.01    0.07
  38   0   0    0.18    0.10
 -40   0   0    0.10    0.08
  40   0   0    0.14    0.11
  39  -1   0    0.18    0.11
 -39   1   0    0.13    0.08
  37  -1   0    0.70    0.14
 -37   1   0    0.67    0.11
  35  -1   0    0.21    0.10
 -35   1   0    0.27    0.08
  33  -1   0    0.28    0.09
 -33   1   0    0.07    0.06
  31  -1   0    1.09    0.14
 -31   1   0    1.26    0.13
  29  -1   0   13.88    0.46
 -29   1   0   14.17    0.41
  27  -1   0    0.05    0.06
 -27   1   0    0.10    0.05
  25  -1   0    5.21    0.23
 -25   1   0    4.53    0.19
  23  -1   0    0.04    0.05
 -23   1   0    0.05    0.04
  21  -1   0    0.08    0.05
 -21   1   0    0.08    0.03
 -21   1   0    0.19    0.05
  19  -1   0    0.23    0.04
  19  -1   0    0.23    0.06
 -19   1   0    0.17    0.04
 -19   1   0    0.17    0.03
  17  -1   0    7.14    0.24
  17  -1   0    7.47    0.20
 -17   1   0    7.62    0.22
 -17   1   0    7.57    0.20
  15  -1   0   37.28    0.76
  15  -1   0   37.03    0.85
 -15   1   0   37.76    0.77
 -15   1   0   36.01    0.78
  13  -1   0   13.85    0.36
  13  -1   0   14.45    0.32
 -13   1   0   13.67    0.33
 -13   1   0   14.14    0.32
  11  -1   0    7.63    0.18
  11  -1   0    7.13    0.22
 -11   1   0    7.58    0.18
 -11   1   0    7.23    0.19
   9  -1   0    0.07    0.03
   9  -1   0    0.07    0.02
  -9   1   0    0.02    0.02
  -9   1   0    0.03    0.02
   7  -1   0    0.14    0.02
   7  -1   0    0.06    0.03
  -7   1   0    0.17    0.02
  -7   1   0    0.13    0.02
   5  -1   0    2.69    0.09
   5  -1   0    2.86    0.08
  -5   1   0    2.65    0.07
  -5   1   0    2.77    0.08
  -3   1   0    0.00    0.01
   1  -1   0   -0.02    0.00
  -1   1   0   -0.02    0.00
  -1   1   0   -0.02    0.00
  -1  -1   0   -0.01    0.00
  -1  -1   0   -0.02    0.00
   1   1   0   -0.01    0.00
  -5  -1   0    2.70    0.06
   5   1   0    2.79    0.08
   5   1   0    2.67    0.08
  -7  -1   0    0.11    0.02
  -7  -1   0    0.14    0.02
   7   1   0    0.16    0.03
   7   1   0    0.13    0.03
  -9  -1   0    0.04    0.01
  -9  -1   0    0.06    0.02
   9   1   0    0.00    0.03
 -11  -1   0    7.53    0.16
 -11  -1   0    7.33    0.19
  11   1   0    7.29    0.22
 -13  -1   0   14.86    0.30
 -13  -1   0   13.90    0.34
  13   1   0   14.34    0.34
  13   1   0   14.95    0.37
 -15  -1   0   36.98    0.80
 -15  -1   0   38.76    0.75
  15   1   0   38.36    0.81
  15   1   0   37.05    0.86
 -17  -1   0    7.91    0.23
 -17  -1   0    7.91    0.18
  17   1   0    7.73    0.25
  17   1   0    7.90    0.23
 -19  -1   0    0.18    0.03
 -19  -1   0    0.21    0.04
  19   1   0    0.15    0.05
  19   1   0    0.16    0.05
 -21  -1   0    0.20    0.05
 -21  -1   0    0.10    0.03
  21   1   0    0.10    0.05
  21   1   0    0.11    0.05
 -23  -1   0    0.07    0.04
  23   1   0    0.07    0.06
  23   1   0    0.14    0.05
 -25  -1   0    4.80    0.20
  25   1   0    4.88    0.22
  25   1   0    5.18    0.19
 -27  -1   0    0.09    0.05
  27   1   0    0.00    0.06
  27   1   0    0.10    0.06
 -29  -1   0   13.96    0.41
  29   1   0   13.59    0.45
 -31  -1   0    1.03    0.12
  31   1   0    1.04    0.13
 -33  -1   0    0.12    0.07
  33   1   0    0.23    0.09
 -35  -1   0    0.06    0.07
  35   1   0    0.29    0.10
 -37  -1   0    0.55    0.11
  37   1   0    0.55    0.12
 -39  -1   0    0.02    0.08
  39   1   0    0.20    0.11
  40  -2   0    0.08    0.11
 -40   2   0    0.07    0.09
  38  -2   0    1.47    0.19
 -38   2   0    1.58    0.17
  36  -2   0    1.48    0.18
 -36   2   0    1.55    0.16
  34  -2   0    0.32    0.10
 -34   2   0    0.39    0.09
  32  -2   0    0.31    0.10
 -32   2   0    0.34    0.08
  30  -2   0    4.46    0.24
 -30   2   0    4.01    0.20
  28  -2   0    2.68    0.18
 -28   2   0    3.07    0.16
  26  -2   0    0.32    0.08
 -26   2   0    0.11    0.05
  24  -2   0   10.95    0.36
 -24   2   0   10.70    0.32
  22  -2   0    1.70    0.13
  22  -2   0    1.79    0.10
 -22   2   0    1.54    0.10
 -22   2   0    1.48    0.08
  20  -2   0    0.73    0.09
  20  -2   0    0.72    0.07
 -20   2   0    0.73    0.08
 -20   2   0    0.80    0.06
  18  -2   0    4.35    0.15
  18  -2   0    4.20    0.18
 -18   2   0    4.47    0.16
 -18   2   0    4.39    0.13
  16  -2   0    8.84    0.27
  16  -2   0    8.62    0.23
 -16   2   0    8.70    0.22
 -16   2   0    8.52    0.24
  14  -2   0    0.18    0.04
  14  -2   0    0.12    0.05
 -14   2   0    0.23    0.03
 -14   2   0    0.17    0.04
  12  -2   0    0.11    0.03
  12  -2   0    0.13    0.04
 -12   2   0    0.15    0.03
 -12   2   0    0.12    0.03
  10  -2   0    0.07    0.03
  10  -2   0    0.02    0.03
 -10   2   0    0.02    0.02
 -10   2   0    0.07    0.02
   8  -2   0   14.01    0.31
   8  -2   0   13.41    0.34
  -8   2   0   14.06    0.30
  -8   2   0   14.31    0.31
   6  -2   0   12.23    0.27
   6  -2   0   12.17    0.29
  -6   2   0   12.36    0.27
  -6   2   0   12.61    0.27
   4  -2   0    1.44    0.05
   4  -2   0    1.49    0.06
  -4   2   0    1.44    0.05
  -4   2   0    1.46    0.06
   2  -2   0   11.40    0.24
   2  -2   0   11.55    0.25
  -2   2   0   11.32    0.24
  -2   2   0   10.99    0.24
   0  -2   0  140.75    2.65
   0   2   0  134.38    2.71
  -2  -2   0   10.66    0.22
  -2  -2   0   10.77    0.23
   2   2   0   10.77    0.24
  -4  -2   0    1.42    0.05
  -4  -2   0    1.48    0.06
   4   2   0    1.43    0.05
   4   2   0    1.43    0.06
  -6  -2   0   12.26    0.25
  -6  -2   0   12.35    0.27
   6   2   0   12.31    0.28
   6   2   0   12.42    0.29
  -8  -2   0   14.18    0.29
  -8  -2   0   14.05    0.31
   8   2   0   13.77    0.32
   8   2   0   13.68    0.33
 -10  -2   0    0.04    0.02
 -10  -2   0    0.04    0.02
  10   2   0    0.10    0.03
  10   2   0    0.02    0.03
 -12  -2   0    0.08    0.03
 -12  -2   0    0.12    0.02
  12   2   0    0.07    0.04
  12   2   0    0.10    0.04
 -14  -2   0    0.11    0.02
 -14  -2   0    0.16    0.04
  14   2   0    0.14    0.04
  14   2   0    0.09    0.04
 -16  -2   0    9.35    0.26
 -16  -2   0    9.46    0.21
  16   2   0    9.75    0.26
  16   2   0    9.65    0.28
 -18  -2   0    4.21    0.16
 -18  -2   0    4.57    0.12
  18   2   0    4.21    0.17
  18   2   0    4.38    0.16
 -20  -2   0    0.66    0.08
 -20  -2   0    0.83    0.05
  20   2   0    0.74    0.09
  20   2   0    0.94    0.09
 -22  -2   0    1.64    0.10
  22   2   0    1.48    0.12
  22   2   0    1.58    0.11
 -24  -2   0   11.45    0.33
  24   2   0   10.91    0.36
  24   2   0   11.06    0.32
 -26  -2   0    0.16    0.06
  26   2   0    0.19    0.06
  26   2   0    0.15    0.07
 -28  -2   0    3.25    0.17
  28   2   0    2.95    0.18
  28   2   0    3.40    0.17
 -30  -2   0    4.45    0.21
  30   2   0    4.16    0.23
 -32  -2   0    0.17    0.07
  32   2   0    0.49    0.11
 -34  -2   0    0.36    0.09
  34   2   0    0.38    0.10
 -36  -2   0    1.43    0.15
  36   2   0    1.36    0.17
 -38  -2   0    1.58    0.16
  38   2   0    1.42    0.18
 -40  -2   0    0.12    0.09
  40   2   0    0.19    0.11
  39  -3   0    4.70    0.29
 -39   3   0    4.45    0.26
  37  -3   0    0.80    0.15
 -37   3   0    1.02    0.14
  35  -3   0    0.07    0.09
 -35   3   0    0.06    0.07
  33  -3   0    0.78    0.13
 -33   3   0    0.53    0.10
  31  -3   0    2.30    0.18
 -31   3   0    2.42    0.16
  29  -3   0    3.11    0.19
 -29   3   0    3.18    0.17
  27  -3   0    0.03    0.06
 -27   3   0    0.25    0.06
  25  -3   0   19.44    0.56
 -25   3   0   20.07    0.51
  23  -3   0    2.16    0.14
  23  -3   0    2.29    0.12
 -23   3   0    2.37    0.13
  21  -3   0    0.00    0.05
  21  -3   0    0.01    0.04
 -21   3   0   -0.01    0.03
  19  -3   0    6.96    0.21
  19  -3   0    6.15    0.24
 -19   3   0    6.69    0.18
 -19   3   0    6.53    0.21
  17  -3   0    3.31    0.13
  17  -3   0    3.21    0.15
 -17   3   0    3.13    0.13
 -17   3   0    3.46    0.11
  15  -3   0    0.65    0.06
  15  -3   0    0.60    0.07
 -15   3   0    0.64    0.05
 -15   3   0    0.66    0.06
  13  -3   0    6.23    0.20
  13  -3   0    6.20    0.18
 -13   3   0    5.92    0.18
 -13   3   0    5.99    0.16
  11  -3   0    7.49    0.22
  11  -3   0    7.41    0.20
 -11   3   0    7.40    0.18
 -11   3   0    7.19    0.20
   9  -3   0    0.13    0.04
   9  -3   0    0.20    0.03
  -9   3   0    0.13    0.02
  -9   3   0    0.09    0.03
   7  -3   0   27.73    0.58
   7  -3   0   27.41    0.61
  -7   3   0   27.07    0.57
  -7   3   0   28.11    0.57
   5  -3   0  139.44    2.88
   5  -3   0  137.94    2.70
  -5   3   0  142.64    2.75
  -5   3   0  136.42    2.69
   3  -3   0   22.11    0.47
   3  -3   0   22.32    0.46
  -3   3   0   21.56    0.46
  -3   3   0   21.56    0.46
   1  -3   0  312.61    6.05
   1  -3   0  312.60    6.05
   1  -3   0  320.57    6.47
  -1   3   0  317.28    6.20
  -1  -3   0  327.61    6.22
  -1  -3   0  331.35    6.22
   1   3   0  314.76    6.38
  -3  -3   0   19.53    0.42
  -3  -3   0   19.76    0.41
   3   3   0   20.21    0.42
   3   3   0   19.57    0.43
  -5  -3   0  137.76    2.70
  -5  -3   0  144.61    2.69
   5   3   0  136.46    2.78
   5   3   0  139.33    2.88
  -7  -3   0   25.06    0.54
  -7  -3   0   25.51    0.51
   7   3   0   26.26    0.56
   7   3   0   25.02    0.55
  -9  -3   0    0.17    0.03
  -9  -3   0    0.16    0.02
   9   3   0    0.35    0.04
   9   3   0    0.15    0.04
 -11  -3   0    7.62    0.17
 -11  -3   0    7.21    0.20
  11   3   0    7.72    0.21
  11   3   0    7.43    0.21
 -13  -3   0    6.04    0.18
 -13  -3   0    5.81    0.14
  13   3   0    6.37    0.19
  13   3   0    5.90    0.19
 -15  -3   0    0.69    0.07
 -15  -3   0    0.56    0.04
  15   3   0    0.70    0.07
  15   3   0    0.91    0.08
 -17  -3   0    3.27    0.10
 -17  -3   0    3.22    0.14
  17   3   0    3.56    0.15
  17   3   0    3.25    0.14
 -19  -3   0    6.80    0.22
 -19  -3   0    6.63    0.16
  19   3   0    6.44    0.23
  19   3   0    6.83    0.22
 -21  -3   0    0.04    0.04
  21   3   0    0.00    0.05
  21   3   0   -0.02    0.05
 -23  -3   0    2.21    0.13
  23   3   0    2.05    0.13
  23   3   0    2.24    0.14
 -25  -3   0   20.23    0.52
  25   3   0   20.31    0.52
  25   3   0   21.13    0.57
 -27  -3   0    0.15    0.06
  27   3   0    0.12    0.06
  27   3   0    0.07    0.06
 -29  -3   0    3.28    0.17
  29   3   0    3.44    0.18
  29   3   0    3.07    0.19
 -31  -3   0    2.61    0.16
  31   3   0    2.28    0.17
  31   3   0    2.28    0.16
 -33  -3   0    0.93    0.12
  33   3   0    0.77    0.12
 -35  -3   0    0.11    0.07
  35   3   0    0.01    0.07
 -37  -3   0    0.63    0.12
  37   3   0    0.84    0.14
 -39  -3   0    4.38    0.25
  39   3   0    4.16    0.27
  41   3   0    0.12    0.11
  38  -4   0    0.83    0.16
 -38   4   0    1.01    0.14
  36  -4   0    0.29    0.11
 -36   4   0    0.27    0.09
  34  -4   0    0.04    0.08
 -34   4   0    0.00    0.07
  32  -4   0    4.30    0.25
 -32   4   0    3.95    0.21
  30  -4   0    5.37    0.26
 -30   4   0    5.25    0.23
  28  -4   0    0.87    0.12
 -28   4   0    0.84    0.10
  26  -4   0    0.89    0.12
 -26   4   0    0.90    0.10
  24  -4   0   12.55    0.41
  24  -4   0   12.63    0.35
 -24   4   0   13.24    0.37
  22  -4   0   11.46    0.32
  22  -4   0   11.11    0.36
 -22   4   0   11.25    0.32
  20  -4   0    2.25    0.12
  20  -4   0    2.09    0.14
 -20   4   0    2.37    0.12
  18  -4   0   -0.05    0.04
  18  -4   0    0.03    0.04
 -18   4   0   -0.04    0.02
 -18   4   0    0.02    0.03
  16  -4   0    0.77    0.09
  16  -4   0    0.94    0.07
 -16   4   0    0.92    0.08
 -16   4   0    0.81    0.06
  14  -4   0    7.88    0.22
  14  -4   0    7.55    0.24
 -14   4   0    7.79    0.20
 -14   4   0    7.93    0.22
  12  -4   0    0.09    0.03
  12  -4   0    0.10    0.04
 -12   4   0    0.12    0.03
 -12   4   0    0.08    0.03
  10  -4   0    5.27    0.16
  10  -4   0    5.69    0.18
 -10   4   0    5.61    0.16
 -10   4   0    5.68    0.15
   8  -4   0   14.72    0.36
   8  -4   0   14.79    0.34
  -8   4   0   14.12    0.33
  -8   4   0   14.91    0.33
   6  -4   0    1.62    0.08
   6  -4   0    1.47    0.07
  -6   4   0    1.63    0.07
  -6   4   0    1.73    0.08
   4  -4   0    8.88    0.21
   4  -4   0    8.82    0.22
  -4   4   0    8.60    0.21
  -4   4   0    8.79    0.22
   2  -4   0   25.20    0.53
   2  -4   0   24.69    0.52
  -2   4   0   24.79    0.53
   0  -4   0  101.67    1.98
   0  -4   0  101.91    1.99
   0   4   0  101.00    2.03
  -2  -4   0   23.44    0.50
  -2  -4   0   23.47    0.48
   2   4   0   22.56    0.51
  -4  -4   0    8.80    0.22
  -4  -4   0    8.77    0.21
   4   4   0    8.46    0.19
   4   4   0    8.72    0.23
  -6  -4   0    1.76    0.07
  -6  -4   0    1.69    0.08
   6   4   0    1.63    0.07
   6   4   0    1.79    0.09
  -8  -4   0   13.96    0.34
  -8  -4   0   14.73    0.31
   8   4   0   14.62    0.34
   8   4   0   14.21    0.35
 -10  -4   0    5.36    0.17
 -10  -4   0    5.79    0.14
  10   4   0    5.49    0.18
  10   4   0    5.52    0.16
 -12  -4   0    0.17    0.04
 -12  -4   0    0.12    0.03
  12   4   0    0.14    0.04
  12   4   0    0.16    0.04
 -14  -4   0    7.76    0.23
 -14  -4   0    7.79    0.19
  14   4   0    7.97    0.23
  14   4   0    7.63    0.23
 -16  -4   0    0.76    0.05
 -16  -4   0    0.84    0.08
  16   4   0    0.74    0.08
  16   4   0    0.79    0.08
 -18  -4   0    0.00    0.03
 -18  -4   0    0.01    0.02
  18   4   0    0.05    0.05
  18   4   0   -0.05    0.03
 -20  -4   0    2.25    0.12
  20   4   0    2.09    0.13
  20   4   0    2.33    0.13
 -22  -4   0   11.76    0.34
  22   4   0   11.80    0.35
  22   4   0   11.32    0.35
 -24  -4   0   13.16    0.38
  24   4   0   12.96    0.38
  24   4   0   13.09    0.40
 -26  -4   0    0.98    0.11
  26   4   0    1.10    0.11
  26   4   0    0.87    0.11
 -28  -4   0    0.97    0.11
  28   4   0    0.96    0.12
  28   4   0    1.21    0.12
 -30  -4   0    5.05    0.23
  30   4   0    5.17    0.23
  30   4   0    5.39    0.25
 -32  -4   0    3.65    0.20
  32   4   0    4.57    0.22
  32   4   0    4.25    0.23
 -34  -4   0   -0.04    0.06
  34   4   0    0.11    0.08
 -36  -4   0    0.20    0.09
  36   4   0    0.12    0.09
 -38  -4   0    0.75    0.13
  38   4   0    0.52    0.12
  40   4   0    1.05    0.17
  37  -5   0    0.03    0.10
 -37   5   0    0.00    0.08
  35  -5   0    0.20    0.10
 -35   5   0    0.37    0.10
  33  -5   0    0.02    0.08
 -33   5   0    0.17    0.07
  31  -5   0    0.44    0.11
 -31   5   0    0.74    0.11
  29  -5   0    1.76    0.17
 -29   5   0    1.78    0.13
  27  -5   0    0.21    0.08
 -27   5   0    0.27    0.07
  25  -5   0    0.18    0.06
  25  -5   0    0.26    0.08
 -25   5   0    0.11    0.06
  23  -5   0    0.47    0.09
  23  -5   0    0.57    0.09
 -23   5   0    0.66    0.09
  21  -5   0    0.00    0.05
  21  -5   0   -0.04    0.04
 -21   5   0    0.08    0.05
  19  -5   0    0.05    0.05
  19  -5   0    0.11    0.05
 -19   5   0    0.09    0.04
  17  -5   0    4.20    0.16
  17  -5   0    4.18    0.18
 -17   5   0    4.13    0.16
 -17   5   0    3.83    0.13
  15  -5   0    0.05    0.03
  15  -5   0    0.03    0.04
 -15   5   0    0.05    0.04
 -15   5   0    0.10    0.03
  13  -5   0    0.25    0.05
  13  -5   0    0.31    0.05
 -13   5   0    0.19    0.03
 -13   5   0    0.16    0.04
  11  -5   0    8.03    0.24
  11  -5   0    8.05    0.23
 -11   5   0    8.20    0.22
 -11   5   0    8.28    0.21
   9  -5   0    0.13    0.04
   9  -5   0    0.17    0.04
  -9   5   0    0.14    0.03
  -9   5   0    0.18    0.03
   7  -5   0    5.06    0.15
   7  -5   0    5.01    0.16
  -7   5   0    4.80    0.15
  -7   5   0    5.09    0.15
   5  -5   0    0.07    0.03
   5  -5   0    0.11    0.03
  -5   5   0    0.05    0.03
  -5   5   0    0.05    0.03
   3  -5   0    2.31    0.08
   3  -5   0    2.15    0.09
  -3   5   0    2.27    0.10
  -3   5   0    2.31    0.09
   1  -5   0    2.67    0.10
   1  -5   0    2.78    0.11
   1  -5   0    2.64    0.07
  -1   5   0    2.64    0.10
  -1  -5   0    2.54    0.09
  -1  -5   0    2.68    0.11
   1   5   0    2.65    0.11
  -3  -5   0    2.12    0.09
  -3  -5   0    2.11    0.08
   3   5   0    2.17    0.10
  -5  -5   0    0.02    0.03
  -5  -5   0    0.05    0.02
   5   5   0    0.01    0.03
   5   5   0    0.05    0.02
  -7  -5   0    5.03    0.14
  -7  -5   0    5.05    0.16
   7   5   0    4.95    0.13
   7   5   0    5.11    0.17
  -9  -5   0    0.15    0.04
  -9  -5   0    0.14    0.03
   9   5   0    0.13    0.04
   9   5   0    0.16    0.03
 -11  -5   0    8.23    0.20
 -11  -5   0    8.46    0.24
  11   5   0    8.03    0.22
  11   5   0    8.00    0.24
 -13  -5   0    0.31    0.04
 -13  -5   0    0.32    0.05
  13   5   0    0.31    0.05
  13   5   0    0.23    0.05
 -15  -5   0    0.17    0.05
 -15  -5   0    0.22    0.03
  15   5   0    0.15    0.04
  15   5   0    0.11    0.05
 -17  -5   0    3.86    0.12
 -17  -5   0    3.68    0.16
  17   5   0    3.86    0.16
  17   5   0    3.85    0.17
 -19  -5   0    0.13    0.05
  19   5   0    0.12    0.06
  19   5   0    0.19    0.06
 -21  -5   0    0.09    0.04
  21   5   0    0.03    0.05
  21   5   0    0.07    0.06
 -23  -5   0    0.73    0.09
  23   5   0    0.53    0.09
  23   5   0    0.60    0.09
 -25  -5   0    0.25    0.06
  25   5   0    0.25    0.07
  25   5   0    0.25    0.08
 -27  -5   0    0.35    0.07
  27   5   0    0.19    0.07
  27   5   0    0.33    0.09
 -29  -5   0    1.84    0.14
  29   5   0    1.87    0.15
  29   5   0    2.04    0.16
 -31  -5   0    0.65    0.11
  31   5   0    0.83    0.12
  31   5   0    0.94    0.12
 -33  -5   0    0.12    0.07
  33   5   0    0.17    0.08
  33   5   0    0.15    0.09
 -35  -5   0    0.31    0.09
  35   5   0    0.24    0.10
 -37  -5   0    0.03    0.08
  37   5   0    0.05    0.10
  39   5   0    1.00    0.15
  38  -6   0    0.97    0.17
  36  -6   0    0.57    0.14
 -36   6   0    0.29    0.09
  34  -6   0    0.15    0.10
 -34   6   0    0.15    0.08
  32  -6   0    4.09    0.25
 -32   6   0    4.00    0.21
  30  -6   0    0.16    0.09
 -30   6   0    0.23    0.08
  28  -6   0    0.24    0.09
 -28   6   0    0.24    0.07
  26  -6   0    3.10    0.19
 -26   6   0    2.69    0.16
  24  -6   0   11.27    0.34
  24  -6   0   11.16    0.38
 -24   6   0   10.96    0.34
  22  -6   0   35.54    0.88
  22  -6   0   35.03    0.81
 -22   6   0   35.61    0.81
  20  -6   0    1.87    0.13
  20  -6   0    1.67    0.12
 -20   6   0    1.92    0.12
  18  -6   0    0.87    0.10
  18  -6   0    0.81    0.09
 -18   6   0    1.08    0.10
  16  -6   0    0.03    0.04
  16  -6   0    0.12    0.05
 -16   6   0    0.05    0.04
 -16   6   0    0.09    0.03
  14  -6   0    3.12    0.14
  14  -6   0    3.58    0.15
 -14   6   0    3.35    0.14
 -14   6   0    3.25    0.12
  12  -6   0    0.07    0.04
  12  -6   0    0.09    0.04
 -12   6   0    0.17    0.04
 -12   6   0    0.13    0.04
  10  -6   0   14.01    0.36
  10  -6   0   13.87    0.36
 -10   6   0   14.24    0.35
 -10   6   0   14.93    0.34
   8  -6   0   10.89    0.28
   8  -6   0   10.82    0.29
  -8   6   0   10.54    0.28
  -8   6   0   10.78    0.27
   6  -6   0   19.16    0.44
   6  -6   0   18.82    0.44
  -6   6   0   18.15    0.43
  -6   6   0   19.04    0.43
   4  -6   0    0.62    0.05
   4  -6   0    0.56    0.06
  -4   6   0    0.59    0.06
  -4   6   0    0.64    0.06
   2  -6   0    0.55    0.04
   2  -6   0    0.51    0.05
  -2   6   0    0.45    0.05
   0  -6   0    5.10    0.17
   0  -6   0    4.73    0.15
   0   6   0    4.48    0.16
  -2  -6   0    0.54    0.05
  -2  -6   0    0.39    0.05
   2   6   0    0.39    0.05
  -4  -6   0    0.58    0.06
  -4  -6   0    0.55    0.05
   4   6   0    0.50    0.06
  -6  -6   0   20.51    0.47
  -6  -6   0   19.82    0.44
   6   6   0   20.56    0.43
   6   6   0   19.57    0.48
  -8  -6   0   10.57    0.25
  -8  -6   0    9.44    0.27
   8   6   0   10.45    0.24
   8   6   0    9.89    0.28
 -10  -6   0   13.93    0.35
 -10  -6   0   14.08    0.32
  10   6   0   13.90    0.33
  10   6   0   13.23    0.36
 -12  -6   0    0.17    0.03
 -12  -6   0    0.18    0.05
  12   6   0    0.24    0.05
  12   6   0    0.19    0.04
 -14  -6   0    3.14    0.14
 -14  -6   0    3.42    0.11
  14   6   0    3.43    0.13
  14   6   0    3.14    0.15
 -16  -6   0    0.04    0.03
 -16  -6   0    0.02    0.04
  16   6   0    0.04    0.04
  16   6   0    0.07    0.05
 -18  -6   0    1.12    0.07
 -18  -6   0    0.74    0.08
  18   6   0    1.08    0.09
  18   6   0    1.05    0.11
 -20  -6   0    1.55    0.11
  20   6   0    2.01    0.13
  20   6   0    1.64    0.11
 -22  -6   0   35.02    0.83
  22   6   0   37.64    0.87
  22   6   0   35.61    0.85
 -24  -6   0   11.02    0.35
  24   6   0   11.21    0.35
  24   6   0   10.91    0.35
 -26  -6   0    2.93    0.17
  26   6   0    3.52    0.19
  26   6   0    3.19    0.18
 -28  -6   0    0.13    0.06
  28   6   0    0.24    0.08
  28   6   0    0.23    0.08
 -30  -6   0    0.18    0.07
  30   6   0    0.21    0.08
  30   6   0    0.05    0.08
 -32  -6   0    3.96    0.22
  32   6   0    3.91    0.22
  32   6   0    4.09    0.23
 -34  -6   0    0.18    0.08
  34   6   0    0.07    0.08
 -36  -6   0    0.52    0.12
  37  -7   0    0.47    0.14
  35  -7   0    0.10    0.10
 -35   7   0    0.01    0.08
  33  -7   0    0.33    0.11
 -33   7   0    0.37    0.10
  31  -7   0    0.57    0.12
 -31   7   0    0.66    0.11
  29  -7   0    0.00    0.08
 -29   7   0    0.05    0.07
  27  -7   0    1.04    0.13
 -27   7   0    1.17    0.12
  25  -7   0    1.90    0.15
  25  -7   0    1.57    0.14
 -25   7   0    1.66    0.14
  23  -7   0   12.86    0.38
  23  -7   0   13.83    0.43
 -23   7   0   12.74    0.38
  21  -7   0    9.51    0.31
  21  -7   0   10.56    0.34
 -21   7   0    9.77    0.31
  19  -7   0   -0.03    0.04
  19  -7   0   -0.02    0.05
 -19   7   0   -0.02    0.03
  17  -7   0    0.00    0.03
  17  -7   0   -0.05    0.04
 -17   7   0   -0.03    0.03
  15  -7   0    0.10    0.05
  15  -7   0    0.14    0.05
 -15   7   0    0.11    0.04
  13  -7   0    0.37    0.06
  13  -7   0    0.40    0.06
 -13   7   0    0.35    0.05
 -13   7   0    0.37    0.06
  11  -7   0    3.78    0.16
  11  -7   0    4.24    0.16
 -11   7   0    4.23    0.15
 -11   7   0    4.09    0.16
   9  -7   0   32.81    0.73
   9  -7   0   32.29    0.72
  -9   7   0   31.33    0.70
  -9   7   0   32.90    0.71
   7  -7   0  118.54    2.35
   7  -7   0  120.25    2.48
  -7   7   0  120.30    2.39
  -7   7   0  113.61    2.34
   5  -7   0   26.62    0.60
   5  -7   0   27.14    0.59
  -5   7   0   25.23    0.59
  -5   7   0   26.94    0.60
   3  -7   0    9.80    0.27
   3  -7   0   10.39    0.24
  -3   7   0    9.94    0.27
  -3   7   0   10.09    0.27
   1  -7   0    0.77    0.08
   1  -7   0    0.81    0.07
  -1   7   0    0.79    0.07
  -1  -7   0    1.06    0.07
  -1  -7   0    0.97    0.09
   1   7   0    0.94    0.08
  -3  -7   0    9.53    0.27
  -3  -7   0    9.10    0.24
   3   7   0    9.16    0.26
  -5  -7   0   27.48    0.62
  -5  -7   0   27.94    0.60
   5   7   0   27.46    0.64
  -7  -7   0  120.86    2.37
  -7  -7   0  117.61    2.39
   7   7   0  123.17    2.48
   7   7   0  119.32    2.46
  -9  -7   0   31.27    0.71
  -9  -7   0   31.91    0.68
   9   7   0   32.52    0.69
   9   7   0   31.19    0.73
 -11  -7   0    3.67    0.16
 -11  -7   0    4.02    0.13
  11   7   0    3.56    0.16
  11   7   0    3.75    0.12
 -13  -7   0    0.37    0.05
 -13  -7   0    0.44    0.07
  13   7   0    0.49    0.05
  13   7   0    0.47    0.08
 -15  -7   0    0.01    0.03
 -15  -7   0    0.05    0.04
  15   7   0    0.05    0.05
  15   7   0    0.04    0.04
 -17  -7   0   -0.01    0.03
 -17  -7   0    0.06    0.04
  17   7   0    0.07    0.06
  17   7   0    0.01    0.04
 -19  -7   0   -0.02    0.04
  19   7   0   -0.03    0.04
  19   7   0    0.01    0.06
 -21  -7   0   10.15    0.33
  21   7   0   10.47    0.35
 -23  -7   0   13.25    0.40
  23   7   0   13.50    0.42
 -25  -7   0    1.30    0.13
  25   7   0    1.49    0.15
 -27  -7   0    0.90    0.12
  27   7   0    0.80    0.12
 -29  -7   0    0.09    0.07
  29   7   0    0.08    0.08
 -31  -7   0    0.73    0.12
  31   7   0    0.76    0.13
 -33  -7   0    0.22    0.09
  33   7   0    0.44    0.11
 -35  -7   0   -0.01    0.07
  35   7   0    0.11    0.09
 -37  -7   0    0.55    0.12
  36  -8   0    0.57    0.14
  34  -8   0    0.09    0.10
 -34   8   0    0.12    0.09
  32  -8   0    0.05    0.09
 -32   8   0    0.03    0.07
  30  -8   0    0.12    0.08
 -30   8   0   -0.03    0.06
  28  -8   0    0.59    0.11
 -28   8   0    0.48    0.09
  26  -8   0    2.82    0.17
  26  -8   0    2.66    0.18
 -26   8   0    2.60    0.17
  24  -8   0    9.93    0.35
  24  -8   0    9.72    0.33
 -24   8   0   10.14    0.33
  22  -8   0    8.70    0.32
  22  -8   0    8.76    0.30
 -22   8   0    8.48    0.29
  20  -8   0    0.00    0.05
  20  -8   0    0.00    0.05
 -20   8   0    0.05    0.05
  18  -8   0    0.00    0.05
  18  -8   0    0.08    0.05
 -18   8   0    0.08    0.04
  16  -8   0   -0.01    0.04
  16  -8   0    0.02    0.05
 -16   8   0   -0.07    0.03
  14  -8   0    0.73    0.08
  14  -8   0    0.80    0.09
 -14   8   0    0.59    0.07
  12  -8   0    0.11    0.04
  12  -8   0   -0.01    0.04
 -12   8   0    0.09    0.04
 -12   8   0    0.12    0.05
  10  -8   0   10.93    0.31
  10  -8   0   10.79    0.30
 -10   8   0   11.13    0.30
 -10   8   0   10.41    0.30
   8  -8   0   28.36    0.66
   8  -8   0   29.24    0.66
  -8   8   0   28.08    0.65
  -8   8   0   29.21    0.65
   6  -8   0    7.64    0.21
   6  -8   0    7.43    0.23
  -6   8   0    7.23    0.23
  -6   8   0    7.17    0.23
   4  -8   0   13.19    0.31
   4  -8   0   12.53    0.34
  -4   8   0   12.84    0.34
  -4   8   0   13.12    0.34
   2  -8   0    3.44    0.10
   2  -8   0    3.29    0.14
  -2   8   0    3.39    0.14
   0  -8   0    0.41    0.06
   0  -8   0    0.30    0.06
   0   8   0    0.39    0.06
  -2  -8   0    3.09    0.14
  -2  -8   0    3.22    0.13
   2   8   0    3.35    0.15
  -4  -8   0   13.58    0.36
  -4  -8   0   13.11    0.34
   4   8   0   13.39    0.36
  -6  -8   0    6.69    0.20
  -6  -8   0    6.24    0.22
   6   8   0    6.44    0.22
  -8  -8   0   29.57    0.68
  -8  -8   0   29.99    0.65
   8   8   0   29.24    0.70
 -10  -8   0   10.24    0.27
 -10  -8   0   10.01    0.30
  10   8   0   10.22    0.31
 -12  -8   0    0.15    0.05
 -12  -8   0    0.04    0.03
  12   8   0    0.18    0.06
 -14  -8   0    0.45    0.08
 -14  -8   0    0.74    0.07
  14   8   0    0.73    0.09
 -16  -8   0    0.00    0.03
 -16  -8   0    0.01    0.04
  16   8   0   -0.03    0.05
 -18  -8   0    0.00    0.05
  18   8   0    0.03    0.06
 -20  -8   0   -0.04    0.05
  20   8   0   -0.08    0.05
 -22  -8   0    7.78    0.29
  22   8   0    8.22    0.31
 -24  -8   0    9.68    0.34
  24   8   0    9.60    0.34
 -26  -8   0    2.56    0.17
  26   8   0    2.89    0.19
 -28  -8   0    0.46    0.10
  28   8   0    0.36    0.11
 -30  -8   0    0.12    0.07
  30   8   0   -0.09    0.08
 -32  -8   0    0.05    0.08
  32   8   0    0.11    0.09
 -34  -8   0   -0.03    0.07
  34   8   0    0.06    0.09
 -36  -8   0    0.26    0.10
  36   8   0    0.36    0.13
  35  -9   0    0.24    0.12
  33  -9   0    0.92    0.15
 -33   9   0    0.83    0.13
  31  -9   0    1.80    0.19
 -31   9   0    1.47    0.16
  29  -9   0   -0.01    0.08
 -29   9   0   -0.06    0.07
  27  -9   0    0.39    0.09
  27  -9   0    0.25    0.09
 -27   9   0    0.11    0.07
  25  -9   0   11.36    0.40
  25  -9   0   12.19    0.39
 -25   9   0   11.80    0.37
  23  -9   0   16.35    0.49
  23  -9   0   16.97    0.48
 -23   9   0   16.33    0.46
  21  -9   0    1.79    0.14
  21  -9   0    1.63    0.15
 -21   9   0    1.43    0.13
  19  -9   0    0.31    0.08
  19  -9   0    0.35    0.08
 -19   9   0    0.46    0.08
  17  -9   0    3.38    0.17
  17  -9   0    3.20    0.17
 -17   9   0    2.93    0.15
  15  -9   0   -0.01    0.04
  15  -9   0    0.04    0.04
 -15   9   0    0.05    0.04
  13  -9   0    1.95    0.13
  13  -9   0    1.85    0.11
 -13   9   0    2.14    0.12
  11  -9   0    2.40    0.14
  11  -9   0    2.46    0.12
 -11   9   0    2.40    0.13
 -11   9   0    2.53    0.13
   9  -9   0   16.80    0.44
  -9   9   0   16.15    0.43
  -9   9   0   17.33    0.43
   7  -9   0   10.14    0.31
  -7   9   0   10.64    0.30
  -7   9   0   10.40    0.30
   5  -9   0    0.71    0.08
  -5   9   0    0.80    0.09
  -5   9   0    0.78    0.08
   3  -9   0    0.57    0.08
  -3   9   0    0.62    0.08
  -3   9   0    0.74    0.08
   1  -9   0    2.26    0.13
   1  -9   0    2.37    0.12
  -1   9   0    2.32    0.13
  -1  -9   0    2.44    0.14
  -1  -9   0    2.42    0.12
   1   9   0    2.29    0.13
  -3  -9   0    0.76    0.09
  -3  -9   0    0.77    0.08
   3   9   0    0.78    0.09
  -5  -9   0    0.56    0.07
  -5  -9   0    0.62    0.08
   5   9   0    0.59    0.08
  -7  -9   0   10.92    0.30
  -7  -9   0   10.78    0.32
   7   9   0   11.01    0.33
  -9  -9   0   16.47    0.44
  -9  -9   0   17.24    0.41
   9   9   0   17.14    0.46
 -11  -9   0    2.01    0.13
 -11  -9   0    2.42    0.11
  11   9   0    2.39    0.15
 -13  -9   0    1.98    0.10
 -13  -9   0    2.03    0.13
  13   9   0    2.30    0.15
 -15  -9   0    0.04    0.05
 -15  -9   0    0.02    0.04
  15   9   0    0.00    0.06
 -17  -9   0    3.12    0.17
  17   9   0    3.35    0.19
 -19  -9   0    0.35    0.08
  19   9   0    0.29    0.08
 -21  -9   0    1.47    0.14
  21   9   0    1.09    0.13
 -23  -9   0   17.31    0.50
  23   9   0   16.85    0.51
 -25  -9   0   10.93    0.38
  25   9   0   11.83    0.40
 -27  -9   0    0.25    0.09
  27   9   0    0.26    0.10
 -29  -9   0    0.01    0.07
  29   9   0    0.18    0.10
 -31  -9   0    1.57    0.17
  31   9   0    1.30    0.16
 -33  -9   0    0.56    0.12
  33   9   0    1.10    0.16
  35   9   0    0.03    0.10
  34 -10   0    0.62    0.14
  32 -10   0    2.46    0.21
 -32  10   0    1.99    0.19
  30 -10   0    2.41    0.20
 -30  10   0    2.21    0.17
  28 -10   0    0.03    0.09
 -28  10   0    0.26    0.08
  26 -10   0    0.47    0.11
  26 -10   0    0.72    0.12
 -26  10   0    0.50    0.10
  24 -10   0    1.21    0.14
  24 -10   0    1.51    0.15
 -24  10   0    1.41    0.14
  22 -10   0    0.46    0.10
 -22  10   0    0.40    0.08
  20 -10   0    0.86    0.12
 -20  10   0    0.88    0.10
  18 -10   0    0.05    0.06
 -18  10   0    0.01    0.05
  16 -10   0    0.56    0.10
 -16  10   0    0.54    0.08
  14 -10   0    0.03    0.05
 -14  10   0   -0.02    0.04
  12 -10   0    0.07    0.05
 -12  10   0    0.12    0.06
  10 -10   0    0.89    0.10
 -10  10   0    1.16    0.11
 -10  10   0    1.25    0.11
   8 -10   0    0.37    0.07
  -8  10   0    0.34    0.07
  -8  10   0    0.30    0.07
   6 -10   0    0.53    0.08
  -6  10   0    0.37    0.07
  -6  10   0    0.56    0.08
   4 -10   0    0.75    0.09
  -4  10   0    0.49    0.08
  -4  10   0    0.66    0.09
   2 -10   0    4.83    0.19
  -2  10   0    5.14    0.20
  -2  10   0    5.22    0.20
   0 -10   0    3.51    0.15
   0 -10   0    3.74    0.18
   0  10   0    3.21    0.16
  -2 -10   0    5.13    0.21
  -2 -10   0    5.25    0.19
   2  10   0    5.01    0.20
  -4 -10   0    0.69    0.08
  -4 -10   0    0.57    0.08
   4  10   0    0.76    0.09
  -6 -10   0    0.67    0.08
  -6 -10   0    0.52    0.08
   6  10   0    0.54    0.08
  -8 -10   0    0.30    0.06
  -8 -10   0    0.30    0.07
   8  10   0    0.28    0.07
 -10 -10   0    0.78    0.10
 -10 -10   0    0.88    0.08
  10  10   0    0.76    0.10
 -12 -10   0    0.08    0.04
 -12 -10   0    0.06    0.05
  12  10   0    0.13    0.06
 -14 -10   0    0.07    0.05
 -14 -10   0    0.00    0.04
  14  10   0    0.05    0.06
 -16 -10   0    0.56    0.07
 -16 -10   0    0.70    0.10
  16  10   0    0.49    0.09
 -18 -10   0    0.01    0.06
  18  10   0    0.02    0.06
 -20 -10   0    1.05    0.12
  20  10   0    0.88    0.13
 -22 -10   0    0.58    0.11
  22  10   0    0.80    0.12
 -24 -10   0    1.22    0.14
  24  10   0    1.19    0.15
 -26 -10   0    0.66    0.11
  26  10   0    0.98    0.14
 -28 -10   0    0.07    0.08
  28  10   0    0.29    0.11
 -30 -10   0    2.14    0.19
  30  10   0    1.85    0.19
 -32 -10   0    2.04    0.20
  32  10   0    2.34    0.22
  34  10   0    0.92    0.16
 -31  11   0    4.31    0.24
 -29  11   0    1.36    0.15
  27 -11   0   -0.01    0.09
 -27  11   0    0.13    0.09
  25 -11   0    3.48    0.22
 -25  11   0    4.16    0.21
  23 -11   0    1.32    0.15
 -23  11   0    1.13    0.13
  21 -11   0    0.98    0.13
 -21  11   0    0.81    0.11
  19 -11   0    1.29    0.14
 -19  11   0    1.21    0.12
  17 -11   0    0.27    0.08
 -17  11   0    0.19    0.06
  15 -11   0    0.00    0.06
 -15  11   0    0.05    0.05
  13 -11   0    0.15    0.06
 -13  11   0    0.09    0.05
  11 -11   0    1.30    0.13
 -11  11   0    1.43    0.12
   9 -11   0    2.97    0.16
  -9  11   0    3.18    0.16
  -9  11   0    3.03    0.16
   7 -11   0   13.32    0.39
  -7  11   0   13.71    0.39
  -7  11   0   13.25    0.39
   5 -11   0    0.23    0.07
  -5  11   0    0.19    0.07
  -5  11   0    0.18    0.06
   3 -11   0    7.96    0.28
  -3  11   0    8.27    0.28
  -3  11   0    8.61    0.29
   1 -11   0    1.65    0.11
  -1  11   0    1.39    0.12
  -1  11   0    1.73    0.13
  -1 -11   0    1.72    0.12
  -1 -11   0    1.54    0.14
   1  11   0    1.52    0.12
  -3 -11   0    8.68    0.28
  -3 -11   0    8.31    0.30
   3  11   0    7.97    0.28
  -5 -11   0    0.12    0.05
  -5 -11   0    0.10    0.06
   5  11   0    0.11    0.06
  -7 -11   0   13.28    0.37
  -7 -11   0   13.01    0.39
   7  11   0   12.86    0.40
  -9 -11   0    3.41    0.18
  -9 -11   0    3.27    0.15
   9  11   0    3.26    0.18
 -11 -11   0    1.34    0.10
 -11 -11   0    1.44    0.13
  11  11   0    1.39    0.14
 -13 -11   0    0.00    0.05
 -13 -11   0   -0.02    0.04
  13  11   0    0.01    0.06
 -15 -11   0    0.05    0.05
 -15 -11   0    0.00    0.05
  15  11   0    0.05    0.06
 -17 -11   0    0.30    0.08
  17  11   0    0.15    0.08
 -19 -11   0    1.19    0.13
  19  11   0    1.15    0.14
 -21 -11   0    1.12    0.14
  21  11   0    1.28    0.15
 -23 -11   0    1.24    0.15
  23  11   0    1.51    0.16
 -25 -11   0    3.60    0.21
  25  11   0    3.31    0.22
 -27 -11   0    0.20    0.09
  27  11   0    0.19    0.10
 -29 -11   0    0.90    0.15
  29  11   0    1.25    0.16
 -31 -11   0    3.91    0.24
  31  11   0    4.07    0.26
  28 -12   0    0.15    0.11
 -28  12   0    0.38    0.11
  26 -12   0    1.28    0.17
 -26  12   0    1.41    0.15
  24 -12   0    0.30    0.10
 -24  12   0    0.45    0.10
  22 -12   0    0.91    0.14
 -22  12   0    0.99    0.12
  20 -12   0    0.02    0.08
 -20  12   0    0.18    0.07
  18 -12   0    0.60    0.11
 -18  12   0    0.51    0.09
  16 -12   0    2.84    0.18
 -16  12   0    2.53    0.16
  14 -12   0    0.28    0.08
 -14  12   0    0.34    0.08
  12 -12   0    2.01    0.15
 -12  12   0    2.07    0.14
  10 -12   0    2.82    0.17
 -10  12   0    2.70    0.16
   8 -12   0    3.60    0.19
  -8  12   0    3.27    0.18
   6 -12   0    0.10    0.06
  -6  12   0    0.04    0.06
  -6  12   0    0.04    0.06
   4 -12   0    4.36    0.20
  -4  12   0    3.84    0.19
  -4  12   0    4.33    0.20
   2 -12   0    0.20    0.07
  -2  12   0    0.12    0.07
  -2  12   0    0.21    0.07
   0 -12   0   12.38    0.37
   0  12   0   12.04    0.38
  -2 -12   0    0.29    0.07
  -2 -12   0    0.23    0.08
   2  12   0    0.26    0.08
  -4 -12   0    3.83    0.18
  -4 -12   0    3.68    0.20
   4  12   0    3.66    0.19
  -6 -12   0    0.03    0.05
  -6 -12   0    0.01    0.05
   6  12   0    0.08    0.06
  -8 -12   0    3.38    0.19
  -8 -12   0    3.31    0.17
   8  12   0    3.19    0.19
 -10 -12   0    2.63    0.16
 -10 -12   0    2.48    0.14
  10  12   0    2.40    0.16
 -12 -12   0    1.99    0.13
 -12 -12   0    2.11    0.15
  12  12   0    2.22    0.16
 -14 -12   0    0.42    0.09
 -14 -12   0    0.49    0.08
  14  12   0    0.37    0.09
 -16 -12   0    2.47    0.17
  16  12   0    2.45    0.17
 -18 -12   0    0.38    0.09
  18  12   0    0.56    0.11
 -20 -12   0    0.01    0.06
  20  12   0    0.22    0.09
 -22 -12   0    0.72    0.12
  22  12   0    0.87    0.14
 -24 -12   0    0.27    0.10
  24  12   0    0.16    0.09
 -26 -12   0    1.19    0.16
  26  12   0    1.22    0.17
 -28 -12   0    0.37    0.11
  28  12   0    0.22    0.10
  27 -13   0   -0.03    0.10
 -27  13   0    0.05    0.09
  25 -13   0    0.03    0.10
 -25  13   0    0.09    0.08
  23 -13   0    0.23    0.11
 -23  13   0    0.33    0.09
  21 -13   0    0.41    0.11
 -21  13   0    0.48    0.10
  19 -13   0    0.27    0.10
 -19  13   0    0.33    0.09
  17 -13   0    0.41    0.10
 -17  13   0    0.32    0.09
  15 -13   0    0.05    0.08
 -15  13   0    0.14    0.07
  13 -13   0    0.00    0.07
 -13  13   0    0.02    0.07
  11 -13   0    0.30    0.09
 -11  13   0    0.36    0.08
   9 -13   0   -0.01    0.07
  -9  13   0    0.05    0.06
   7 -13   0    1.30    0.14
  -7  13   0    1.52    0.14
   5 -13   0    0.25    0.08
  -5  13   0    0.09    0.06
  -5  13   0    0.28    0.08
   3 -13   0    1.11    0.13
  -3  13   0    1.09    0.13
  -3  13   0    1.16    0.12
   1 -13   0    0.64    0.10
  -1  13   0    0.82    0.11
  -1  13   0    0.70    0.10
  -1 -13   0    0.64    0.10
   1  13   0    0.86    0.11
  -3 -13   0    1.09    0.12
  -3 -13   0    1.03    0.13
   3  13   0    1.11    0.13
  -5 -13   0    0.34    0.08
  -5 -13   0    0.32    0.09
   5  13   0    0.31    0.09
  -7 -13   0    1.41    0.14
  -7 -13   0    1.48    0.13
   7  13   0    1.38    0.14
  -9 -13   0    0.04    0.06
  -9 -13   0    0.14    0.07
   9  13   0    0.07    0.07
 -11 -13   0    0.28    0.08
 -11 -13   0    0.24    0.07
  11  13   0    0.25    0.09
 -13 -13   0    0.06    0.07
 -13 -13   0    0.14    0.07
  13  13   0    0.04    0.08
 -15 -13   0    0.14    0.08
  15  13   0    0.21    0.09
 -17 -13   0    0.27    0.09
  17  13   0    0.41    0.10
 -19 -13   0    0.18    0.08
  19  13   0    0.47    0.11
 -21 -13   0    0.44    0.10
  21  13   0    0.41    0.11
 -23 -13   0    0.11    0.10
  23  13   0    0.37    0.11
 -25 -13   0   -0.03    0.08
  25  13   0   -0.01    0.09
 -27 -13   0   -0.08    0.09
  26 -14   0    0.70    0.15
  24 -14   0    0.10    0.10
 -24  14   0    0.11    0.10
  22 -14   0    0.03    0.10
 -22  14   0    0.04    0.08
  20 -14   0    0.09    0.09
 -20  14   0    0.11    0.08
  18 -14   0   -0.05    0.09
 -18  14   0   -0.07    0.06
  16 -14   0    3.55    0.23
 -16  14   0    3.92    0.21
  14 -14   0    3.67    0.22
 -14  14   0    3.86    0.21
  12 -14   0    0.00    0.08
 -12  14   0   -0.11    0.06
  10 -14   0    0.11    0.08
 -10  14   0   -0.02    0.07
   8 -14   0    0.13    0.07
  -8  14   0    0.29    0.09
   6 -14   0    1.24    0.15
  -6  14   0    1.11    0.13
   4 -14   0    2.19    0.16
  -4  14   0    1.69    0.16
   2 -14   0   14.08    0.45
  -2  14   0   14.97    0.46
  -2  14   0   14.54    0.45
   0 -14   0   14.44    0.44
   0  14   0   14.56    0.46
   0  14   0   14.10    0.44
  -2 -14   0   13.90    0.43
   2  14   0   14.04    0.45
  -4 -14   0    1.51    0.16
  -4 -14   0    1.65    0.15
   4  14   0    1.59    0.16
  -6 -14   0    1.36    0.15
  -6 -14   0    1.32    0.13
   6  14   0    1.31    0.15
  -8 -14   0    0.18    0.08
  -8 -14   0    0.29    0.09
   8  14   0    0.38    0.10
 -10 -14   0    0.00    0.07
 -10 -14   0   -0.04    0.06
  10  14   0    0.09    0.08
 -12 -14   0   -0.06    0.06
 -12 -14   0    0.07    0.07
  12  14   0    0.02    0.09
 -14 -14   0    3.81    0.22
  14  14   0    3.80    0.23
 -16 -14   0    3.77    0.23
  16  14   0    3.48    0.23
 -18 -14   0    0.11    0.09
  18  14   0    0.06    0.09
 -20 -14   0    0.16    0.09
  20  14   0   -0.02    0.08
 -22 -14   0   -0.09    0.09
  22  14   0    0.11    0.09
 -24 -14   0    0.04    0.09
  21 -15   0    0.09    0.11
  19 -15   0    0.32    0.12
 -19  15   0    0.29    0.10
  17 -15   0    1.94    0.20
 -17  15   0    2.01    0.18
  15 -15   0    0.40    0.12
 -15  15   0    0.29    0.09
  13 -15   0    0.79    0.14
 -13  15   0    1.02    0.13
  11 -15   0    1.79    0.18
 -11  15   0    1.64    0.16
   9 -15   0    0.02    0.08
  -9  15   0    0.04    0.08
   7 -15   0    1.61    0.17
  -7  15   0    1.31    0.15
   5 -15   0    0.39    0.10
  -5  15   0    0.24    0.11
   3 -15   0   13.45    0.46
  -3  15   0   15.00    0.46
   1 -15   0    8.03    0.32
  -1  15   0    7.76    0.32
  -1  15   0    7.36    0.32
  -1 -15   0    8.21    0.33
   1  15   0    8.61    0.34
   1  15   0    8.53    0.33
  -3 -15   0   13.91    0.44
   3  15   0   13.49    0.45
  -5 -15   0    0.47    0.11
  -5 -15   0    0.21    0.10
   5  15   0    0.39    0.11
  -7 -15   0    0.96    0.14
  -7 -15   0    1.35    0.14
   7  15   0    1.50    0.17
  -9 -15   0    0.04    0.07
  -9 -15   0    0.09    0.08
   9  15   0    0.07    0.09
 -11 -15   0    1.53    0.17
 -11 -15   0    1.59    0.15
  11  15   0    1.71    0.18
 -13 -15   0    0.83    0.14
  13  15   0    1.06    0.15
 -15 -15   0    0.27    0.10
  15  15   0    0.22    0.10
 -17 -15   0    1.51    0.18
  17  15   0    1.99    0.21
 -19 -15   0    0.35    0.12
  19  15   0    0.45    0.12
 -21 -15   0    0.07    0.11
 -16  16   0    2.53    0.20
  14 -16   0    1.05    0.16
 -14  16   0    0.74    0.13
  12 -16   0   -0.07    0.09
 -12  16   0    0.01    0.08
  10 -16   0    0.03    0.08
 -10  16   0    0.03    0.09
   8 -16   0    0.12    0.09
  -8  16   0    0.32    0.10
   6 -16   0    0.17    0.09
  -6  16   0   -0.13    0.08
   4 -16   0    1.16    0.15
  -4  16   0    0.85    0.15
   2 -16   0    9.88    0.38
  -2  16   0    9.61    0.37
   0 -16   0   19.63    0.59
   0  16   0   20.24    0.59
   0  16   0   19.51    0.60
  -2 -16   0    9.45    0.36
   2  16   0    9.17    0.37
   2  16   0    9.67    0.37
  -4 -16   0    0.91    0.13
   4  16   0    0.82    0.14
   4  16   0    0.79    0.13
  -6 -16   0    0.07    0.10
  -6 -16   0    0.20    0.09
   6  16   0    0.05    0.08
  -8 -16   0    0.09    0.09
  -8 -16   0    0.14    0.09
   8  16   0    0.23    0.10
 -10 -16   0   -0.04    0.09
 -10 -16   0    0.07    0.08
  10  16   0    0.09    0.10
 -12 -16   0   -0.03    0.09
  12  16   0    0.10    0.10
 -14 -16   0    1.04    0.16
  14  16   0    1.11    0.17
 -16 -16   0    2.89    0.23
  16  16   0    2.69    0.24
  -9  17   0   -0.01    0.09
   7 -17   0    0.00    0.10
  -7  17   0    0.01    0.09
   5 -17   0    0.19    0.10
  -5  17   0   -0.01    0.10
   3 -17   0    0.59    0.13
  -3  17   0    0.55    0.12
   1 -17   0    0.00    0.09
  -1  17   0    0.09    0.09
  -1 -17   0    0.02    0.10
   1  17   0    0.13    0.10
  -3 -17   0    0.70    0.14
   3  17   0    0.59    0.13
   3  17   0    0.73    0.15
  -5 -17   0    0.08    0.10
   5  17   0   -0.01    0.09
   5  17   0    0.10    0.11
  -7 -17   0    0.03    0.09
   7  17   0    0.17    0.11
  -9 -17   0   -0.09    0.08
  -9 -17   0   -0.13    0.09
   9  17   0    0.05    0.11
  11  17   0    0.18    0.12
  11  17  -1   -0.01    0.11
   9  17  -1   -0.06    0.09
   7  17  -1    0.28    0.12
  -7 -17   1    0.11    0.10
  -7 -17   1    0.17    0.10
   5  17  -1   -0.08    0.09
   5  17  -1    0.01    0.10
  -5 -17   1    0.05    0.10
   3  17  -1    0.18    0.11
  -3 -17   1    0.28    0.10
   1  17  -1    0.31    0.11
  -1 -17   1    0.34    0.12
  -1  17  -1    0.51    0.13
   1 -17   1    0.25    0.11
  -3  17  -1    0.81    0.14
   3 -17   1    0.99    0.16
  -5  17  -1    0.10    0.10
   5 -17   1    0.00    0.10
  -7  17  -1    0.04    0.10
  16  16  -1    0.59    0.14
  14  16  -1    0.07    0.11
 -14 -16   1   -0.05    0.08
  12  16  -1    0.23    0.11
 -12 -16   1    0.26    0.11
  10  16  -1    0.10    0.10
 -10 -16   1   -0.02    0.10
   8  16  -1    0.06    0.09
  -8 -16   1    0.01    0.08
  -8 -16   1   -0.06    0.09
   6  16  -1    0.09    0.10
  -6 -16   1    0.06    0.09
  -6 -16   1    0.07    0.09
   4  16  -1    0.02    0.08
   4  16  -1    0.21    0.10
  -4 -16   1    0.03    0.09
   2  16  -1    1.25    0.15
  -2 -16   1    1.09    0.15
   0  16  -1    0.52    0.12
   0 -16   1    0.27    0.11
  -2  16  -1    4.21    0.24
   2 -16   1    4.28    0.25
  -4  16  -1    0.84    0.14
   4 -16   1    1.07    0.15
  -6  16  -1    0.10    0.08
   6 -16   1    0.02    0.09
  -8  16  -1    0.03    0.09
   8 -16   1   -0.19    0.08
 -10  16  -1    0.33    0.10
  10 -16   1    0.54    0.13
 -12  16  -1    0.96    0.14
  12 -16   1    0.62    0.14
 -14  16  -1    0.29    0.10
  14 -16   1    0.42    0.13
  19  15  -1    1.15    0.16
 -19 -15   1    1.05    0.15
  17  15  -1    0.02    0.09
 -17 -15   1    0.01    0.08
  15  15  -1    1.42    0.17
 -15 -15   1    1.04    0.15
  13  15  -1    4.70    0.26
 -13 -15   1    3.91    0.25
  11  15  -1    1.80    0.18
 -11 -15   1    1.79    0.19
   9  15  -1    0.28    0.11
  -9 -15   1    0.18    0.09
  -9 -15   1    0.28    0.09
   7  15  -1    0.23    0.09
  -7 -15   1    0.42    0.11
  -7 -15   1    0.56    0.11
   5  15  -1    0.11    0.08
  -5 -15   1   -0.03    0.08
  -5 -15   1    0.04    0.08
   3  15  -1    0.04    0.08
  -3 -15   1    0.04    0.08
   1  15  -1    5.71    0.27
   1  15  -1    5.42    0.26
  -1 -15   1    5.97    0.28
  -1  15  -1   16.99    0.52
   1 -15   1   17.69    0.53
  -3  15  -1    4.26    0.24
   3 -15   1    3.89    0.22
  -5  15  -1    3.21    0.21
   5 -15   1    3.75    0.22
  -7  15  -1    0.32    0.10
   7 -15   1    0.36    0.10
  -9  15  -1    0.09    0.08
   9 -15   1    0.23    0.09
 -11  15  -1    0.30    0.09
  11 -15   1    0.13    0.09
 -13  15  -1    0.05    0.08
  13 -15   1    0.04    0.09
 -15  15  -1    0.06    0.08
  15 -15   1   -0.05    0.08
 -17  15  -1    0.12    0.09
  17 -15   1    0.02    0.10
 -19  15  -1    0.95    0.14
  19 -15   1    1.05    0.17
 -24 -14   1    0.04    0.09
  22  14  -1    0.20    0.11
 -22 -14   1   -0.03    0.08
  20  14  -1    0.25    0.11
 -20 -14   1    0.10    0.10
  18  14  -1    0.42    0.12
 -18 -14   1    0.37    0.11
  16  14  -1    1.38    0.17
 -16 -14   1    1.60    0.17
  14  14  -1    5.17    0.27
 -14 -14   1    4.92    0.26
  12  14  -1    3.62    0.22
 -12 -14   1    3.36    0.21
  10  14  -1    0.06    0.07
 -10 -14   1    0.06    0.07
 -10 -14   1   -0.06    0.06
   8  14  -1    2.20    0.17
  -8 -14   1    2.10    0.16
  -8 -14   1    1.88    0.17
   6  14  -1    1.10    0.14
  -6 -14   1    0.86    0.13
  -6 -14   1    0.90    0.12
   4  14  -1   -0.04    0.06
  -4 -14   1    0.06    0.08
  -4 -14   1   -0.04    0.06
   2  14  -1    0.99    0.13
  -2 -14   1    0.99    0.13
   0  14  -1    5.07    0.24
   0  14  -1    4.95    0.24
   0 -14   1    4.95    0.24
  -2  14  -1    3.66    0.21
   2 -14   1    3.89    0.22
  -4  14  -1    1.95    0.17
   4 -14   1    1.46    0.15
  -6  14  -1    0.28    0.09
   6 -14   1    0.48    0.10
  -8  14  -1    0.07    0.07
   8 -14   1    0.04    0.07
 -10  14  -1    0.56    0.11
  10 -14   1    0.32    0.10
 -12  14  -1    1.19    0.14
  12 -14   1    1.38    0.16
 -14  14  -1    0.62    0.11
  14 -14   1    0.53    0.12
 -16  14  -1    0.80    0.12
  16 -14   1    0.78    0.13
 -18  14  -1   -0.05    0.07
  18 -14   1   -0.03    0.08
 -20  14  -1    0.63    0.11
  20 -14   1    0.93    0.15
 -22  14  -1    0.83    0.13
  22 -14   1    0.92    0.16
  24 -14   1   -0.02    0.10
  25  13  -1    0.71    0.15
 -25 -13   1    0.45    0.11
  23  13  -1    0.01    0.10
 -23 -13   1    0.03    0.08
  21  13  -1    0.35    0.11
 -21 -13   1    0.53    0.11
  19  13  -1    0.60    0.12
 -19 -13   1    0.30    0.10
  17  13  -1    0.14    0.09
 -17 -13   1    0.06    0.07
  15  13  -1    1.23    0.14
 -15 -13   1    1.04    0.13
  13  13  -1    0.62    0.11
 -13 -13   1    0.57    0.10
  11  13  -1    1.49    0.16
 -11 -13   1    1.42    0.15
 -11 -13   1    1.59    0.14
   9  13  -1   -0.02    0.07
  -9 -13   1    0.02    0.06
  -9 -13   1    0.06    0.07
   7  13  -1    1.00    0.12
  -7 -13   1    0.89    0.12
  -7 -13   1    1.14    0.12
   5  13  -1    0.75    0.11
  -5 -13   1    0.67    0.10
  -5 -13   1    0.59    0.11
   3  13  -1    0.13    0.07
  -3 -13   1   -0.01    0.06
  -3 -13   1    0.08    0.07
   1  13  -1    8.47    0.31
  -1 -13   1    8.94    0.32
  -1  13  -1   16.29    0.47
  -1  13  -1   15.87    0.47
   1 -13   1   15.51    0.46
  -3  13  -1   -0.04    0.06
  -3  13  -1   -0.17    0.06
   3 -13   1    0.02    0.07
  -5  13  -1    0.08    0.07
   5 -13   1    0.11    0.07
  -7  13  -1    0.31    0.08
   7 -13   1    0.45    0.09
  -9  13  -1    0.04    0.06
   9 -13   1    0.04    0.06
 -11  13  -1    1.94    0.15
  11 -13   1    2.40    0.18
 -13  13  -1    0.32    0.08
  13 -13   1    0.28    0.09
 -15  13  -1    2.50    0.17
  15 -13   1    2.11    0.19
 -17  13  -1    0.18    0.08
  17 -13   1    0.23    0.10
 -19  13  -1    0.05    0.07
  19 -13   1   -0.08    0.08
 -21  13  -1    0.60    0.11
  21 -13   1    0.48    0.11
 -23  13  -1    1.62    0.16
  23 -13   1    1.11    0.16
 -25  13  -1    1.86    0.18
  25 -13   1    1.44    0.19
  27 -13   1    0.02    0.10
  29 -13   1    0.26    0.13
  28  12  -1    0.46    0.13
 -28 -12   1    0.27    0.11
  26  12  -1    0.85    0.15
 -26 -12   1    0.99    0.14
  24  12  -1    0.47    0.12
 -24 -12   1    0.34    0.10
  22  12  -1    1.23    0.16
 -22 -12   1    1.07    0.14
  20  12  -1    0.17    0.09
 -20 -12   1   -0.02    0.07
  18  12  -1    0.09    0.09
 -18 -12   1    0.07    0.07
  16  12  -1    0.05    0.07
 -16 -12   1    0.01    0.07
  14  12  -1   -0.01    0.07
 -14 -12   1   -0.03    0.06
  12  12  -1    1.82    0.16
 -12 -12   1    1.84    0.13
 -12 -12   1    1.80    0.16
  10  12  -1    0.29    0.08
 -10 -12   1    0.44    0.08
 -10 -12   1    0.52    0.10
   8  12  -1    1.06    0.12
  -8 -12   1    1.29    0.12
  -8 -12   1    1.05    0.12
   6  12  -1    0.13    0.06
  -6 -12   1    0.00    0.06
  -6 -12   1    0.19    0.07
   4  12  -1    3.24    0.18
  -4 -12   1    3.15    0.17
  -4 -12   1    3.00    0.18
   2  12  -1    8.56    0.30
  -2 -12   1    8.60    0.30
  -2 -12   1    9.00    0.33
   0  12  -1   12.04    0.38
   0 -12   1   12.78    0.39
  -2  12  -1    3.77    0.19
  -2  12  -1    3.66    0.18
   2 -12   1    3.26    0.18
  -4  12  -1    0.48    0.09
  -4  12  -1    0.43    0.09
   4 -12   1    0.32    0.08
  -6  12  -1    0.03    0.06
   6 -12   1    0.03    0.06
  -8  12  -1    0.08    0.06
   8 -12   1   -0.02    0.05
 -10  12  -1   -0.02    0.06
  10 -12   1    0.00    0.06
 -12  12  -1   -0.01    0.06
  12 -12   1    0.07    0.07
 -14  12  -1    6.01    0.24
  14 -12   1    5.54    0.26
 -16  12  -1    6.43    0.26
  16 -12   1    6.13    0.28
 -18  12  -1   -0.03    0.05
  18 -12   1    0.12    0.08
 -20  12  -1    0.25    0.08
  20 -12   1    0.16    0.08
 -22  12  -1    0.29    0.08
  22 -12   1    0.16    0.10
 -24  12  -1   11.03    0.38
  24 -12   1   10.64    0.41
 -26  12  -1   14.02    0.46
  26 -12   1   14.14    0.49
 -28  12  -1    0.18    0.10
  28 -12   1    0.19    0.11
  31  11  -1    0.22    0.12
 -31 -11   1    0.13    0.10
  29  11  -1    0.30    0.11
 -29 -11   1    0.05    0.08
  27  11  -1    0.22    0.10
 -27 -11   1    0.19    0.09
  25  11  -1    0.43    0.11
 -25 -11   1    0.47    0.11
  23  11  -1    0.27    0.10
 -23 -11   1    0.21    0.09
  21  11  -1    0.04    0.09
 -21 -11   1    0.28    0.09
  19  11  -1    0.82    0.12
 -19 -11   1    0.89    0.12
  17  11  -1    0.35    0.10
 -17 -11   1    0.43    0.09
  15  11  -1    0.08    0.07
 -15 -11   1    0.15    0.07
  13  11  -1    0.27    0.08
 -13 -11   1    0.11    0.06
 -13 -11   1    0.30    0.06
  11  11  -1    0.23    0.07
 -11 -11   1    0.24    0.06
 -11 -11   1    0.35    0.08
   9  11  -1    4.30    0.20
  -9 -11   1    4.61    0.18
  -9 -11   1    3.80    0.19
   7  11  -1    0.21    0.07
  -7 -11   1    0.10    0.05
  -7 -11   1    0.10    0.06
   5  11  -1    2.71    0.16
  -5 -11   1    2.69    0.16
  -5 -11   1    2.84    0.15
   3  11  -1    0.05    0.05
  -3 -11   1   -0.04    0.04
  -3 -11   1   -0.01    0.05
   1  11  -1    0.58    0.09
  -1 -11   1    0.66    0.10
  -1 -11   1    0.50    0.08
  -1  11  -1    0.12    0.06
  -1  11  -1    0.10    0.06
   1 -11   1    0.19    0.06
  -3  11  -1    0.50    0.08
  -3  11  -1    0.51    0.08
   3 -11   1    0.48    0.08
  -5  11  -1    1.64    0.12
  -5  11  -1    1.37    0.11
   5 -11   1    1.57    0.14
  -7  11  -1    1.47    0.13
   7 -11   1    1.72    0.13
  -9  11  -1   12.13    0.36
   9 -11   1   11.33    0.36
 -11  11  -1    2.70    0.16
  11 -11   1    2.73    0.17
 -13  11  -1    3.50    0.18
  13 -11   1    3.65    0.20
 -15  11  -1    2.73    0.16
  15 -11   1    2.97    0.18
 -17  11  -1    1.84    0.13
  17 -11   1    1.74    0.16
 -19  11  -1    0.13    0.07
  19 -11   1    0.07    0.07
 -21  11  -1    0.60    0.10
  21 -11   1    0.61    0.11
 -23  11  -1    5.38    0.24
  23 -11   1    5.61    0.27
 -25  11  -1   22.01    0.60
  25 -11   1   21.30    0.62
 -27  11  -1    8.91    0.34
  27 -11   1    9.41    0.37
 -29  11  -1    3.05    0.20
  29 -11   1    3.20    0.23
  34  10  -1    0.14    0.12
  32  10  -1    0.13    0.10
 -32 -10   1   -0.06    0.08
  30  10  -1   -0.03    0.09
 -30 -10   1    0.02    0.08
  28  10  -1    1.14    0.16
 -28 -10   1    0.74    0.13
  26  10  -1    0.07    0.09
 -26 -10   1    0.09    0.08
  24  10  -1    5.49    0.27
 -24 -10   1    5.42    0.26
  22  10  -1   17.31    0.52
 -22 -10   1   16.43    0.50
  20  10  -1    0.24    0.09
 -20 -10   1    0.09    0.07
  18  10  -1    3.78    0.21
 -18 -10   1    4.19    0.21
  16  10  -1    3.33    0.19
 -16 -10   1    3.39    0.18
  14  10  -1    0.29    0.08
 -14 -10   1    0.46    0.09
 -14 -10   1    0.44    0.07
  12  10  -1    0.91    0.11
 -12 -10   1    0.86    0.09
 -12 -10   1    0.78    0.10
  10  10  -1    0.13    0.07
 -10 -10   1    0.19    0.05
 -10 -10   1    0.08    0.06
   8  10  -1    9.19    0.31
  -8 -10   1    9.57    0.31
  -8 -10   1    9.53    0.28
   6  10  -1    0.51    0.08
  -6 -10   1    0.56    0.07
  -6 -10   1    0.34    0.07
   4  10  -1    2.87    0.15
  -4 -10   1    3.06    0.16
  -4 -10   1    2.89    0.14
   2  10  -1    0.26    0.06
  -2 -10   1    0.31    0.06
  -2 -10   1    0.30    0.07
   0  10  -1    0.48    0.07
   0 -10   1    0.57    0.08
   0 -10   1    0.61    0.09
  -2  10  -1    6.04    0.21
  -2  10  -1    5.80    0.22
   2 -10   1    5.96    0.22
  -4  10  -1    1.18    0.10
  -4  10  -1    1.41    0.11
   4 -10   1    1.43    0.11
  -6  10  -1    0.36    0.07
  -6  10  -1    0.34    0.07
   6 -10   1    0.28    0.07
  -8  10  -1    7.82    0.26
  -8  10  -1    8.12    0.25
   8 -10   1    7.36    0.27
 -10  10  -1    6.12    0.23
  10 -10   1    6.35    0.24
 -12  10  -1    0.12    0.05
  12 -10   1    0.03    0.06
 -14  10  -1    2.82    0.15
  14 -10   1    2.91    0.16
 -16  10  -1   -0.04    0.05
  16 -10   1   -0.02    0.05
 -18  10  -1    0.12    0.06
  18 -10   1    0.32    0.08
 -20  10  -1    1.20    0.12
  20 -10   1    1.53    0.15
 -22  10  -1    1.39    0.13
  22 -10   1    1.24    0.14
  22 -10   1    1.02    0.13
 -24  10  -1    3.10    0.18
  24 -10   1    2.86    0.19
  24 -10   1    2.94    0.20
 -26  10  -1   14.69    0.44
  26 -10   1   12.96    0.44
  26 -10   1   12.88    0.45
 -28  10  -1    0.49    0.10
  28 -10   1    0.49    0.11
  28 -10   1    0.65    0.13
 -30  10  -1    1.27    0.15
  30 -10   1    1.50    0.18
 -32  10  -1    1.51    0.17
  32 -10   1    1.37    0.18
  34 -10   1   -0.04    0.11
  35   9  -1    0.85    0.15
  33   9  -1   -0.10    0.09
 -33  -9   1   -0.02    0.09
  31   9  -1    0.21    0.10
 -31  -9   1    0.05    0.08
  29   9  -1   -0.02    0.08
 -29  -9   1   -0.04    0.06
  27   9  -1    1.66    0.17
 -27  -9   1    1.67    0.16
  25   9  -1   10.66    0.38
 -25  -9   1    9.34    0.35
  23   9  -1   21.80    0.63
 -23  -9   1   23.29    0.62
  21   9  -1   11.27    0.38
 -21  -9   1   11.05    0.37
  19   9  -1    0.02    0.07
 -19  -9   1    0.06    0.06
  17   9  -1    0.33    0.08
 -17  -9   1    0.31    0.07
  15   9  -1    0.15    0.07
 -15  -9   1    0.15    0.04
 -15  -9   1    0.04    0.05
  13   9  -1    0.07    0.06
 -13  -9   1    0.06    0.05
 -13  -9   1    0.11    0.04
  11   9  -1    0.01    0.06
 -11  -9   1    0.07    0.05
 -11  -9   1    0.06    0.04
   9   9  -1    0.01    0.05
  -9  -9   1    0.03    0.04
  -9  -9   1   -0.04    0.03
   7   9  -1    1.43    0.11
  -7  -9   1    1.40    0.11
  -7  -9   1    1.49    0.10
   5   9  -1    1.00    0.10
  -5  -9   1    1.14    0.10
  -5  -9   1    1.09    0.10
   3   9  -1    0.37    0.07
  -3  -9   1    0.48    0.07
  -3  -9   1    0.42    0.07
   1   9  -1    0.04    0.04
  -1  -9   1   -0.02    0.03
  -1  -9   1    0.13    0.05
  -1   9  -1    0.12    0.05
   1  -9   1    0.12    0.05
   1  -9   1    0.14    0.05
  -3   9  -1    4.82    0.18
  -3   9  -1    4.50    0.18
   3  -9   1    4.63    0.18
  -5   9  -1    1.99    0.12
  -5   9  -1    1.83    0.11
   5  -9   1    1.74    0.11
  -7   9  -1    0.28    0.06
  -7   9  -1    0.33    0.06
   7  -9   1    0.33    0.07
  -9   9  -1    0.07    0.05
  -9   9  -1    0.07    0.04
   9  -9   1   -0.01    0.04
   9  -9   1    0.14    0.04
 -11   9  -1    0.26    0.06
  11  -9   1    0.06    0.04
  11  -9   1    0.09    0.05
 -13   9  -1    2.48    0.13
  13  -9   1    2.68    0.14
  13  -9   1    2.70    0.15
 -15   9  -1    0.34    0.07
  15  -9   1    0.41    0.08
  15  -9   1    0.38    0.07
 -17   9  -1    0.57    0.08
  17  -9   1    0.45    0.09
  17  -9   1    0.50    0.08
 -19   9  -1    0.16    0.06
  19  -9   1    0.25    0.07
  19  -9   1    0.34    0.08
 -21   9  -1    0.88    0.10
  21  -9   1    0.83    0.11
  21  -9   1    0.86    0.11
 -23   9  -1    4.09    0.20
  23  -9   1    4.67    0.23
  23  -9   1    4.64    0.23
 -25   9  -1    0.03    0.05
  25  -9   1   -0.03    0.07
  25  -9   1   -0.05    0.07
 -27   9  -1    1.26    0.13
  27  -9   1    1.25    0.15
  27  -9   1    1.25    0.15
 -29   9  -1    0.02    0.07
  29  -9   1    0.00    0.08
 -31   9  -1    1.29    0.15
  31  -9   1    1.14    0.16
 -33   9  -1    0.96    0.14
  33  -9   1    0.78    0.14
  35  -9   1    0.01    0.10
  38   8  -1    3.76    0.26
  36   8  -1    0.04    0.11
  34   8  -1    0.04    0.10
 -34  -8   1    0.01    0.08
  32   8  -1    0.64    0.13
 -32  -8   1    0.54    0.11
  30   8  -1    0.32    0.10
 -30  -8   1    0.11    0.08
  28   8  -1    1.77    0.17
 -28  -8   1    1.47    0.15
  26   8  -1    0.64    0.11
 -26  -8   1    0.62    0.11
  24   8  -1   28.67    0.75
 -24  -8   1   29.85    0.74
  22   8  -1   49.24    1.15
 -22  -8   1   49.83    1.12
  20   8  -1    5.91    0.25
 -20  -8   1    5.31    0.23
  18   8  -1    1.07    0.12
 -18  -8   1    0.99    0.11
  16   8  -1    0.01    0.05
 -16  -8   1    0.02    0.04
  14   8  -1    0.14    0.06
 -14  -8   1    0.08    0.04
 -14  -8   1    0.06    0.04
  12   8  -1    0.08    0.05
 -12  -8   1    0.00    0.03
 -12  -8   1   -0.03    0.03
  10   8  -1   -0.01    0.04
 -10  -8   1    0.10    0.04
 -10  -8   1    0.05    0.03
   8   8  -1   33.49    0.78
  -8  -8   1   33.80    0.77
  -8  -8   1   34.70    0.74
   6   8  -1   52.58    1.16
  -6  -8   1   55.02    1.11
  -6  -8   1   53.13    1.14
   4   8  -1    0.22    0.05
  -4  -8   1    0.25    0.05
  -4  -8   1    0.14    0.05
   2   8  -1    0.60    0.07
  -2  -8   1    0.54    0.07
  -2  -8   1    0.62    0.07
   0   8  -1    1.87    0.11
   0  -8   1    1.71    0.11
   0  -8   1    1.80    0.10
   0  -8   1    1.93    0.07
  -2   8  -1    0.26    0.05
   2  -8   1    0.20    0.05
   2  -8   1    0.26    0.04
  -4   8  -1    3.57    0.15
  -4   8  -1    3.58    0.14
   4  -8   1    3.64    0.12
   4  -8   1    3.23    0.14
  -6   8  -1    7.05    0.23
  -6   8  -1    7.25    0.21
   6  -8   1    7.31    0.21
   6  -8   1    7.02    0.23
  -8   8  -1   13.41    0.34
  -8   8  -1   13.43    0.36
   8  -8   1   13.31    0.36
   8  -8   1   13.54    0.35
 -10   8  -1    0.14    0.04
 -10   8  -1    0.28    0.05
  10  -8   1    0.24    0.05
  10  -8   1    0.11    0.05
 -12   8  -1    0.00    0.03
  12  -8   1    0.03    0.04
  12  -8   1    0.03    0.04
 -14   8  -1    0.92    0.09
  14  -8   1    0.75    0.09
  14  -8   1    0.63    0.09
 -16   8  -1    0.48    0.07
  16  -8   1    0.47    0.08
  16  -8   1    0.61    0.08
 -18   8  -1    1.27    0.11
  18  -8   1    1.21    0.12
  18  -8   1    1.19    0.12
 -20   8  -1    0.14    0.06
  20  -8   1    0.15    0.06
  20  -8   1    0.05    0.06
 -22   8  -1    0.07    0.06
  22  -8   1    0.06    0.06
  22  -8   1    0.07    0.07
 -24   8  -1    0.28    0.07
  24  -8   1    0.13    0.07
  24  -8   1    0.16    0.08
 -26   8  -1    3.49    0.19
  26  -8   1    3.13    0.20
  26  -8   1    3.20    0.19
 -28   8  -1    0.66    0.11
  28  -8   1    0.77    0.12
  28  -8   1    0.48    0.10
 -30   8  -1    1.51    0.15
  30  -8   1    1.38    0.17
 -32   8  -1   -0.02    0.07
  32  -8   1    0.11    0.09
 -34   8  -1    0.29    0.10
  34  -8   1    0.20    0.11
  36  -8   1    0.46    0.14
  37   7  -1    3.23    0.24
  35   7  -1    0.59    0.13
 -35  -7   1    0.44    0.11
  33   7  -1    0.23    0.10
 -33  -7   1    0.16    0.09
  31   7  -1    0.02    0.07
 -31  -7   1   -0.03    0.06
  29   7  -1    0.04    0.08
 -29  -7   1    0.06    0.07
  27   7  -1    1.92    0.17
 -27  -7   1    2.04    0.15
  25   7  -1    6.70    0.28
 -25  -7   1    7.49    0.28
  23   7  -1    8.33    0.31
 -23  -7   1    9.08    0.31
  21   7  -1   57.85    1.34
  21   7  -1   61.90    1.35
 -21  -7   1   59.98    1.30
  19   7  -1    2.49    0.13
  19   7  -1    2.06    0.14
 -19  -7   1    2.01    0.14
  17   7  -1    1.10    0.11
  17   7  -1    1.02    0.09
 -17  -7   1    0.97    0.10
  15   7  -1    0.30    0.06
  15   7  -1    0.35    0.08
 -15  -7   1    0.33    0.04
 -15  -7   1    0.21    0.06
  13   7  -1    0.30    0.07
  13   7  -1    0.27    0.05
 -13  -7   1    0.25    0.06
 -13  -7   1    0.26    0.04
  11   7  -1    1.59    0.12
  11   7  -1    1.71    0.09
 -11  -7   1    1.63    0.10
 -11  -7   1    1.65    0.08
   9   7  -1    0.64    0.08
   9   7  -1    0.70    0.06
  -9  -7   1    0.72    0.08
  -9  -7   1    0.82    0.06
   7   7  -1    2.59    0.13
   7   7  -1    2.83    0.09
  -7  -7   1    2.86    0.11
  -7  -7   1    2.85    0.13
   5   7  -1    4.40    0.17
   5   7  -1    4.66    0.12
  -5  -7   1    4.77    0.17
  -5  -7   1    4.62    0.15
   3   7  -1    4.73    0.17
   3   7  -1    4.99    0.12
  -3  -7   1    5.05    0.16
  -3  -7   1    5.09    0.18
   1   7  -1    4.52    0.16
  -1  -7   1    4.58    0.12
  -1  -7   1    4.57    0.17
  -1  -7   1    4.53    0.16
  -1   7  -1    3.99    0.15
   1  -7   1    4.38    0.12
   1  -7   1    4.01    0.15
   1  -7   1    4.09    0.16
  -3   7  -1    2.69    0.11
  -3   7  -1    2.36    0.11
   3  -7   1    2.46    0.12
   3  -7   1    2.61    0.10
  -5   7  -1    0.13    0.04
  -5   7  -1    0.27    0.05
   5  -7   1    0.23    0.05
   5  -7   1    0.16    0.04
  -7   7  -1    0.24    0.05
  -7   7  -1    0.02    0.03
   7  -7   1    0.02    0.03
   7  -7   1    0.00    0.03
  -9   7  -1    4.18    0.14
  -9   7  -1    4.26    0.16
   9  -7   1    3.90    0.16
   9  -7   1    4.35    0.16
 -11   7  -1    3.59    0.15
 -11   7  -1    3.86    0.13
  11  -7   1    3.59    0.16
  11  -7   1    3.78    0.15
 -13   7  -1    0.44    0.06
  13  -7   1    0.42    0.07
  13  -7   1    0.36    0.06
 -15   7  -1    0.24    0.05
  15  -7   1    0.09    0.05
  15  -7   1    0.12    0.05
 -17   7  -1    0.15    0.05
  17  -7   1    0.14    0.05
  17  -7   1    0.15    0.05
 -19   7  -1    0.08    0.05
  19  -7   1    0.05    0.05
  19  -7   1    0.08    0.05
 -21   7  -1    3.17    0.16
  21  -7   1    2.92    0.16
  21  -7   1    3.34    0.18
 -23   7  -1    1.35    0.12
  23  -7   1    1.42    0.13
  23  -7   1    1.40    0.14
 -25   7  -1    3.61    0.18
  25  -7   1    3.50    0.19
  25  -7   1    3.58    0.20
 -27   7  -1    6.84    0.27
  27  -7   1    6.94    0.27
  27  -7   1    6.47    0.29
 -29   7  -1    1.22    0.13
  29  -7   1    1.34    0.16
 -31   7  -1    1.59    0.15
  31  -7   1    1.45    0.17
 -33   7  -1    0.76    0.12
  33  -7   1    0.97    0.15
 -35   7  -1   -0.09    0.07
  35  -7   1    0.18    0.11
  37  -7   1    0.16    0.12
  36   6  -1    1.42    0.17
 -36  -6   1    1.43    0.17
  34   6  -1   -0.01    0.08
 -34  -6   1   -0.07    0.07
  32   6  -1    0.07    0.08
  32   6  -1    0.01    0.08
 -32  -6   1   -0.06    0.06
  30   6  -1    0.73    0.12
  30   6  -1    0.85    0.12
 -30  -6   1    0.68    0.11
  28   6  -1    4.15    0.22
  28   6  -1    4.63    0.23
 -28  -6   1    4.58    0.22
  26   6  -1    0.33    0.08
  26   6  -1    0.28    0.08
 -26  -6   1    0.33    0.08
  24   6  -1   16.97    0.48
  24   6  -1   16.79    0.47
 -24  -6   1   15.89    0.46
  22   6  -1   34.23    0.83
  22   6  -1   34.23    0.83
 -22  -6   1   34.72    0.81
  20   6  -1    7.85    0.28
  20   6  -1    8.04    0.27
 -20  -6   1    8.14    0.27
  18   6  -1    0.66    0.08
  18   6  -1    0.66    0.09
 -18  -6   1    0.73    0.08
  16   6  -1    0.32    0.07
  16   6  -1    0.31    0.06
 -16  -6   1    0.25    0.05
 -16  -6   1    0.25    0.04
  14   6  -1    0.32    0.07
  14   6  -1    0.19    0.05
 -14  -6   1    0.34    0.04
 -14  -6   1    0.25    0.05
  12   6  -1    0.09    0.04
  12   6  -1    0.02    0.05
 -12  -6   1    0.03    0.02
 -12  -6   1    0.04    0.03
  10   6  -1    0.00    0.03
  10   6  -1   -0.02    0.03
 -10  -6   1   -0.01    0.02
 -10  -6   1    0.05    0.03
   8   6  -1    0.05    0.03
   8   6  -1    0.01    0.04
  -8  -6   1    0.07    0.03
  -8  -6   1    0.07    0.03
   6   6  -1    2.88    0.09
   6   6  -1    2.63    0.12
  -6  -6   1    2.66    0.12
  -6  -6   1    2.59    0.10
   4   6  -1    3.03    0.13
   4   6  -1    3.00    0.09
  -4  -6   1    3.05    0.11
  -4  -6   1    3.26    0.13
   2   6  -1    2.20    0.11
  -2  -6   1    2.45    0.11
  -2  -6   1    2.18    0.10
   0   6  -1    5.90    0.18
   0  -6   1    6.03    0.16
   0  -6   1    5.87    0.19
   0  -6   1    5.90    0.18
  -2   6  -1   10.64    0.27
   2  -6   1   10.55    0.29
   2  -6   1   10.76    0.26
  -4   6  -1    3.14    0.12
  -4   6  -1    3.24    0.11
   4  -6   1    3.18    0.13
   4  -6   1    3.29    0.11
  -6   6  -1    4.02    0.13
  -6   6  -1    4.34    0.15
   6  -6   1    4.20    0.14
   6  -6   1    4.30    0.15
  -8   6  -1   13.29    0.31
  -8   6  -1   13.28    0.33
   8  -6   1   13.04    0.34
   8  -6   1   13.80    0.35
 -10   6  -1    1.91    0.10
 -10   6  -1    1.92    0.08
  10  -6   1    1.72    0.10
  10  -6   1    1.82    0.10
 -12   6  -1    0.06    0.03
 -12   6  -1    0.11    0.03
  12  -6   1    0.06    0.04
  12  -6   1    0.12    0.04
 -14   6  -1    0.11    0.04
  14  -6   1    0.08    0.04
  14  -6   1    0.14    0.05
 -16   6  -1    0.65    0.07
  16  -6   1    0.74    0.08
  16  -6   1    0.65    0.08
 -18   6  -1   -0.03    0.04
  18  -6   1    0.03    0.04
  18  -6   1    0.05    0.05
 -20   6  -1    0.17    0.05
  20  -6   1    0.12    0.06
  20  -6   1    0.13    0.06
 -22   6  -1    0.32    0.06
  22  -6   1    0.39    0.08
  22  -6   1    0.12    0.07
 -24   6  -1    2.19    0.14
  24  -6   1    2.10    0.15
  24  -6   1    2.41    0.16
 -26   6  -1    5.68    0.23
  26  -6   1    5.50    0.25
  26  -6   1    5.15    0.22
 -28   6  -1    0.31    0.07
  28  -6   1    0.37    0.09
 -30   6  -1    4.35    0.21
  30  -6   1    4.04    0.24
 -32   6  -1    0.38    0.09
  32  -6   1    0.54    0.12
 -34   6  -1    0.05    0.07
  34  -6   1    0.08    0.09
 -36   6  -1    0.04    0.08
  36  -6   1   -0.03    0.09
  38  -6   1    0.17    0.11
  39   5  -1    0.87    0.15
  37   5  -1    7.29    0.34
 -37  -5   1    7.51    0.33
  35   5  -1   -0.06    0.07
  35   5  -1    0.08    0.09
 -35  -5   1    0.00    0.06
  33   5  -1    0.79    0.13
  33   5  -1    0.76    0.12
 -33  -5   1    0.73    0.12
  31   5  -1    0.76    0.12
  31   5  -1    0.83    0.12
 -31  -5   1    0.68    0.10
  29   5  -1    2.28    0.17
  29   5  -1    2.55    0.17
 -29  -5   1    2.38    0.16
  27   5  -1    0.57    0.10
  27   5  -1    0.51    0.09
 -27  -5   1    0.47    0.09
  25   5  -1    0.87    0.11
  25   5  -1    0.93    0.11
 -25  -5   1    0.88    0.11
  23   5  -1    1.96    0.14
  23   5  -1    1.79    0.13
 -23  -5   1    1.85    0.12
  21   5  -1   14.28    0.41
  21   5  -1   14.63    0.41
 -21  -5   1   14.84    0.40
  19   5  -1    8.64    0.27
  19   5  -1    8.36    0.28
 -19  -5   1    7.86    0.26
  17   5  -1    7.92    0.25
  17   5  -1    7.77    0.26
 -17  -5   1    8.33    0.25
  15   5  -1    7.53    0.25
  15   5  -1    7.95    0.24
 -15  -5   1    8.13    0.19
 -15  -5   1    7.56    0.24
  13   5  -1    1.91    0.10
  13   5  -1    1.65    0.11
 -13  -5   1    1.90    0.10
 -13  -5   1    1.86    0.07
  11   5  -1    9.50    0.25
  11   5  -1    9.44    0.27
 -11  -5   1    9.56    0.22
 -11  -5   1    9.42    0.26
   9   5  -1    0.03    0.04
   9   5  -1    0.04    0.03
  -9  -5   1   -0.01    0.03
  -9  -5   1    0.02    0.02
   7   5  -1    3.11    0.13
   7   5  -1    3.46    0.11
  -7  -5   1    3.46    0.11
  -7  -5   1    3.21    0.13
   5   5  -1   22.39    0.52
   5   5  -1   23.03    0.49
  -5  -5   1   22.75    0.51
  -5  -5   1   22.83    0.49
   3   5  -1    7.75    0.21
   3   5  -1    7.59    0.18
  -3  -5   1    7.51    0.21
  -3  -5   1    7.69    0.20
   1   5  -1    0.56    0.06
  -1  -5   1    0.64    0.05
  -1  -5   1    0.85    0.06
  -1  -5   1    0.75    0.05
  -1   5  -1    2.63    0.10
   1  -5   1    2.71    0.11
   1  -5   1    2.94    0.09
   1  -5   1    2.80    0.11
  -3   5  -1    7.08    0.20
  -3   5  -1    7.39    0.19
   3  -5   1    7.19    0.19
   3  -5   1    7.12    0.20
  -5   5  -1   -0.04    0.02
  -5   5  -1   -0.01    0.02
   5  -5   1   -0.02    0.03
   5  -5   1   -0.03    0.02
  -7   5  -1   15.82    0.37
  -7   5  -1   15.43    0.34
   7  -5   1   14.91    0.37
   7  -5   1   15.88    0.38
  -9   5  -1   24.73    0.55
  -9   5  -1   25.57    0.53
   9  -5   1   25.78    0.59
   9  -5   1   24.83    0.57
 -11   5  -1    7.99    0.22
 -11   5  -1    8.40    0.19
  11  -5   1    7.47    0.23
  11  -5   1    7.89    0.24
 -13   5  -1    0.41    0.03
 -13   5  -1    0.40    0.05
  13  -5   1    0.48    0.06
  13  -5   1    0.36    0.06
 -15   5  -1    0.15    0.04
  15  -5   1    0.18    0.05
  15  -5   1    0.15    0.05
 -17   5  -1    2.40    0.12
  17  -5   1    2.65    0.13
  17  -5   1    2.73    0.14
 -19   5  -1    4.24    0.17
  19  -5   1    4.44    0.18
  19  -5   1    4.18    0.19
 -21   5  -1    2.99    0.15
  21  -5   1    2.93    0.15
  21  -5   1    3.02    0.17
 -23   5  -1   21.52    0.53
  23  -5   1   20.74    0.58
  23  -5   1   20.67    0.53
 -25   5  -1   11.99    0.35
  25  -5   1   10.93    0.38
  25  -5   1   11.00    0.34
 -27   5  -1    0.34    0.07
  27  -5   1    0.24    0.08
 -29   5  -1    0.05    0.06
  29  -5   1    0.03    0.06
 -31   5  -1    2.71    0.17
  31  -5   1    2.91    0.20
 -33   5  -1    4.41    0.22
  33  -5   1    3.81    0.24
 -35   5  -1    0.40    0.09
  35  -5   1    0.15    0.10
 -37   5  -1    0.69    0.13
  37  -5   1    0.92    0.16
  40   4  -1    0.40    0.13
  38   4  -1    0.24    0.10
 -38  -4   1    0.15    0.08
  36   4  -1    1.95    0.19
 -36  -4   1    1.54    0.16
  34   4  -1    1.66    0.17
  34   4  -1    1.81    0.17
 -34  -4   1    1.35    0.14
  32   4  -1    1.04    0.13
  32   4  -1    1.40    0.15
 -32  -4   1    1.16    0.13
  30   4  -1    0.10    0.07
  30   4  -1    0.01    0.07
 -30  -4   1    0.01    0.05
  28   4  -1    1.49    0.14
  28   4  -1    1.30    0.13
 -28  -4   1    1.10    0.12
  26   4  -1   11.28    0.36
  26   4  -1   11.01    0.37
 -26  -4   1   11.37    0.35
  24   4  -1    0.94    0.11
  24   4  -1    0.99    0.11
 -24  -4   1    1.41    0.11
  22   4  -1    0.96    0.10
  22   4  -1    0.83    0.10
 -22  -4   1    0.89    0.10
  20   4  -1   24.74    0.60
  20   4  -1   24.03    0.61
 -20  -4   1   24.10    0.58
  18   4  -1    1.76    0.12
  18   4  -1    1.53    0.11
 -18  -4   1    1.53    0.10
  16   4  -1    6.23    0.22
  16   4  -1    6.46    0.22
 -16  -4   1    6.00    0.20
 -16  -4   1    6.53    0.15
  14   4  -1    0.24    0.06
  14   4  -1    0.24    0.05
 -14  -4   1    0.28    0.03
 -14  -4   1    0.29    0.05
  12   4  -1    0.22    0.05
  12   4  -1    0.17    0.05
 -12  -4   1    0.20    0.03
 -12  -4   1    0.22    0.04
  10   4  -1    0.51    0.05
  10   4  -1    0.35    0.05
 -10  -4   1    0.39    0.05
 -10  -4   1    0.46    0.04
   8   4  -1    4.34    0.13
   8   4  -1    3.72    0.14
  -8  -4   1    4.07    0.14
  -8  -4   1    4.28    0.11
   6   4  -1    1.89    0.07
   6   4  -1    1.64    0.09
  -6  -4   1    1.78    0.07
  -6  -4   1    1.76    0.08
   4   4  -1    4.50    0.15
   4   4  -1    4.40    0.12
  -4  -4   1    4.58    0.14
  -4  -4   1    4.50    0.12
   2   4  -1    1.36    0.07
  -2  -4   1    1.19    0.05
  -2  -4   1    1.38    0.06
  -2  -4   1    1.28    0.07
   0   4  -1   32.71    0.67
   0  -4   1   31.84    0.66
   0  -4   1   31.54    0.67
   0  -4   1   32.50    0.69
  -2   4  -1   68.00    1.34
   2  -4   1   65.97    1.40
   2  -4   1   65.33    1.32
  -4   4  -1   30.37    0.64
  -4   4  -1   30.76    0.63
   4  -4   1   30.16    0.64
   4  -4   1   30.38    0.67
  -6   4  -1   10.08    0.23
  -6   4  -1    9.85    0.25
   6  -4   1   10.28    0.26
   6  -4   1    9.76    0.25
  -8   4  -1    7.56    0.17
  -8   4  -1    7.40    0.20
   8  -4   1    7.36    0.21
   8  -4   1    7.18    0.21
 -10   4  -1   60.59    1.18
 -10   4  -1   59.06    1.20
  10  -4   1   58.91    1.29
  10  -4   1   58.58    1.21
 -12   4  -1    2.87    0.11
 -12   4  -1    2.97    0.08
  12  -4   1    3.03    0.13
  12  -4   1    2.85    0.13
 -14   4  -1    4.13    0.10
 -14   4  -1    3.85    0.14
  14  -4   1    4.02    0.15
  14  -4   1    4.34    0.17
 -16   4  -1   12.18    0.26
 -16   4  -1   12.54    0.32
  16  -4   1   11.96    0.35
  16  -4   1   12.37    0.33
 -18   4  -1    4.90    0.17
  18  -4   1    4.83    0.18
  18  -4   1    4.47    0.19
 -20   4  -1    0.36    0.06
  20  -4   1    0.51    0.07
  20  -4   1    0.51    0.08
 -22   4  -1   17.29    0.44
  22  -4   1   16.72    0.44
  22  -4   1   16.37    0.48
 -24   4  -1   86.35    1.80
  24  -4   1   88.18    1.79
  24  -4   1   85.94    1.95
 -26   4  -1    2.47    0.15
  26  -4   1    2.13    0.13
  26  -4   1    2.06    0.15
 -28   4  -1    0.23    0.06
  28  -4   1    0.27    0.08
 -30   4  -1    1.84    0.14
  30  -4   1    1.83    0.18
 -32   4  -1   20.25    0.56
  32  -4   1   19.35    0.61
 -34   4  -1    0.35    0.09
  34  -4   1    0.27    0.10
 -36   4  -1    0.19    0.09
  36  -4   1    0.34    0.11
 -38   4  -1    1.16    0.15
  38  -4   1    1.27    0.19
  41   3  -1    0.71    0.16
  39   3  -1    0.16    0.10
 -39  -3   1    0.12    0.09
  37   3  -1    0.04    0.08
 -37  -3   1    0.05    0.07
  35   3  -1    0.22    0.09
 -35  -3   1    0.11    0.07
  33   3  -1    0.18    0.08
  33   3  -1    0.06    0.07
 -33  -3   1    0.07    0.06
  31   3  -1    0.30    0.09
  31   3  -1    0.38    0.09
 -31  -3   1    0.32    0.08
  29   3  -1   11.15    0.39
  29   3  -1   11.92    0.37
 -29  -3   1   10.98    0.36
  27   3  -1    1.76    0.14
  27   3  -1    1.97    0.15
 -27  -3   1    1.67    0.13
  25   3  -1    5.70    0.23
  25   3  -1    5.68    0.24
 -25  -3   1    5.41    0.22
  23   3  -1    0.27    0.08
  23   3  -1    0.27    0.07
 -23  -3   1    0.14    0.05
  21   3  -1    0.48    0.08
  21   3  -1    0.51    0.08
 -21  -3   1    0.54    0.07
  19   3  -1    1.75    0.12
  19   3  -1    1.90    0.12
 -19  -3   1    1.76    0.10
  17   3  -1    0.06    0.05
  17   3  -1    0.06    0.05
 -17  -3   1    0.01    0.01
 -17  -3   1    0.00    0.03
  15   3  -1   10.06    0.29
  15   3  -1   10.99    0.30
 -15  -3   1   10.83    0.22
 -15  -3   1   10.28    0.28
  13   3  -1    0.12    0.05
 -13  -3   1    0.11    0.02
 -13  -3   1    0.06    0.03
  11   3  -1    3.87    0.14
 -11  -3   1    3.54    0.13
 -11  -3   1    3.71    0.09
   9   3  -1    0.26    0.04
  -9  -3   1    0.25    0.02
  -9  -3   1    0.18    0.03
   7   3  -1    2.47    0.09
   7   3  -1    2.18    0.10
  -7  -3   1    2.31    0.09
  -7  -3   1    2.28    0.07
   5   3  -1   29.64    0.64
   5   3  -1   29.67    0.64
  -5  -3   1   29.43    0.62
  -5  -3   1   30.30    0.60
   3   3  -1   12.74    0.29
   3   3  -1   12.41    0.30
  -3  -3   1   12.59    0.29
  -3  -3   1   12.50    0.28
   1   3  -1   80.30    1.63
  -1  -3   1   80.84    1.59
  -1  -3   1   83.27    1.69
  -1  -3   1   80.81    1.59
  -1   3  -1  151.16    2.95
   1  -3   1  149.12    3.09
   1  -3   1  150.47    2.89
   1  -3   1  146.33    2.89
  -3   3  -1  168.82    3.32
  -3   3  -1  172.24    3.39
   3  -3   1  174.29    3.57
   3  -3   1  173.56    3.33
  -5   3  -1    6.88    0.15
  -5   3  -1    7.06    0.18
   5  -3   1    6.59    0.18
   5  -3   1    7.07    0.19
  -7   3  -1   15.22    0.31
  -7   3  -1   15.15    0.34
   7  -3   1   15.08    0.37
   7  -3   1   14.74    0.35
  -9   3  -1    2.10    0.09
  -9   3  -1    2.01    0.05
   9  -3   1    1.93    0.09
   9  -3   1    1.98    0.09
 -11   3  -1    1.72    0.08
 -11   3  -1    1.77    0.05
  11  -3   1    1.90    0.10
  11  -3   1    1.75    0.09
 -13   3  -1    1.20    0.07
 -13   3  -1    1.15    0.04
  13  -3   1    1.10    0.07
  13  -3   1    1.01    0.08
 -15   3  -1    4.99    0.16
 -15   3  -1    5.01    0.12
  15  -3   1    4.96    0.19
  15  -3   1    5.09    0.17
 -17   3  -1   40.38    0.86
  17  -3   1   39.66    0.86
 -19   3  -1   24.00    0.56
  19  -3   1   23.25    0.61
  19  -3   1   24.13    0.56
 -21   3  -1    8.60    0.26
  21  -3   1    8.62    0.30
  21  -3   1    8.62    0.26
 -23   3  -1   35.72    0.81
  23  -3   1   36.47    0.81
  23  -3   1   35.80    0.89
 -25   3  -1   15.99    0.43
  25  -3   1   15.06    0.47
  25  -3   1   15.47    0.41
 -27   3  -1    0.06    0.05
  27  -3   1    0.01    0.06
 -29   3  -1    1.23    0.12
  29  -3   1    1.04    0.13
 -31   3  -1    4.90    0.22
  31  -3   1    4.48    0.25
 -33   3  -1    2.28    0.17
  33  -3   1    1.73    0.19
 -35   3  -1   -0.06    0.07
  35  -3   1   -0.06    0.08
 -37   3  -1    0.62    0.12
  37  -3   1    0.69    0.14
 -39   3  -1    1.85    0.18
  39  -3   1    1.77    0.21
  40   2  -1    0.13    0.11
 -40  -2   1    0.13    0.09
  38   2  -1    0.14    0.10
 -38  -2   1    0.04    0.08
  36   2  -1    0.09    0.09
 -36  -2   1    0.04    0.07
  34   2  -1    0.22    0.09
 -34  -2   1    0.14    0.07
  32   2  -1    0.58    0.11
 -32  -2   1    0.65    0.10
  30   2  -1   10.72    0.39
  30   2  -1   11.34    0.35
 -30  -2   1   10.12    0.34
  28   2  -1    1.43    0.13
  28   2  -1    1.46    0.15
 -28  -2   1    1.27    0.12
  26   2  -1    0.03    0.06
  26   2  -1    0.17    0.07
 -26  -2   1    0.07    0.05
  24   2  -1    4.06    0.20
  24   2  -1    4.71    0.19
 -24  -2   1    4.26    0.18
  22   2  -1    0.08    0.05
  22   2  -1    0.04    0.06
 -22  -2   1    0.13    0.05
  20   2  -1    0.40    0.08
 -20  -2   1    0.50    0.07
  18   2  -1   15.60    0.42
 -18  -2   1   14.96    0.38
 -18  -2   1   15.86    0.39
  16   2  -1    4.89    0.19
 -16  -2   1    4.91    0.17
 -16  -2   1    5.00    0.16
  14   2  -1   28.29    0.67
 -14  -2   1   28.70    0.63
 -14  -2   1   28.84    0.62
  12   2  -1    9.98    0.27
 -12  -2   1   10.12    0.26
 -12  -2   1   10.10    0.26
  10   2  -1    5.74    0.17
 -10  -2   1    5.96    0.17
 -10  -2   1    5.69    0.12
 -10  -2   1    5.82    0.16
   8   2  -1    9.34    0.23
  -8  -2   1    8.96    0.23
  -8  -2   1    9.09    0.19
  -8  -2   1    8.77    0.22
   6   2  -1   34.70    0.74
  -6  -2   1   35.02    0.67
  -6  -2   1   33.90    0.70
  -6  -2   1   33.70    0.71
   4   2  -1   66.09    1.36
  -4  -2   1   64.15    1.28
  -4  -2   1   65.96    1.26
  -4  -2   1   64.31    1.31
  -2  -2   1    2.31    0.07
  -2  -2   1    2.41    0.07
  -2  -2   1    2.49    0.08
  -2  -2   1    2.35    0.07
   0  -2   1    5.39    0.13
   0  -2   1    5.15    0.12
   0  -2   1    5.00    0.13
   0  -2   1    5.11    0.13
  -2   2  -1  126.78    2.47
  -2   2  -1  123.94    2.42
   2  -2   1  123.89    2.60
   2  -2   1  126.94    2.43
  -4   2  -1    5.13    0.11
  -4   2  -1    5.00    0.13
   4  -2   1    4.96    0.14
   4  -2   1    4.87    0.14
  -6   2  -1   19.55    0.42
   6  -2   1   19.67    0.43
   6  -2   1   20.29    0.46
  -8   2  -1    0.86    0.06
   8  -2   1    0.92    0.06
   8  -2   1    1.05    0.06
 -10   2  -1    0.16    0.03
  10  -2   1    0.12    0.03
  10  -2   1    0.12    0.04
 -12   2  -1    2.75    0.10
  12  -2   1    2.86    0.11
  12  -2   1    2.80    0.12
 -14   2  -1    0.74    0.07
  14  -2   1    0.72    0.04
  14  -2   1    0.57    0.07
  14  -2   1    0.75    0.07
 -16   2  -1    3.47    0.13
  16  -2   1    3.14    0.15
  16  -2   1    3.37    0.10
  16  -2   1    3.37    0.13
 -18   2  -1    0.03    0.03
  18  -2   1    0.04    0.04
  18  -2   1    0.04    0.03
  18  -2   1    0.09    0.04
 -20   2  -1    0.19    0.05
  20  -2   1    0.10    0.04
  20  -2   1    0.23    0.04
  20  -2   1    0.24    0.06
 -22   2  -1    8.53    0.26
  22  -2   1    9.09    0.26
  22  -2   1    8.12    0.30
 -24   2  -1    1.48    0.11
  24  -2   1    1.65    0.13
 -26   2  -1    0.70    0.09
  26  -2   1    0.81    0.11
 -28   2  -1    2.17    0.14
  28  -2   1    2.47    0.17
 -30   2  -1    0.01    0.05
  30  -2   1    0.08    0.07
 -32   2  -1    0.15    0.07
  32  -2   1   -0.04    0.07
 -34   2  -1    1.79    0.16
  34  -2   1    1.95    0.20
 -36   2  -1    0.35    0.09
  36  -2   1    0.31    0.11
 -38   2  -1    4.18    0.24
  38  -2   1    4.48    0.28
  39   1  -1    0.40    0.12
 -39  -1   1    0.22    0.09
  37   1  -1    0.39    0.11
 -37  -1   1    0.21    0.09
  35   1  -1    0.14    0.08
 -35  -1   1    0.04    0.06
  33   1  -1    0.43    0.10
 -33  -1   1    0.39    0.08
  31   1  -1   10.41    0.38
 -31  -1   1    9.82    0.34
  29   1  -1    6.02    0.27
  29   1  -1    6.13    0.23
 -29  -1   1    5.73    0.23
  27   1  -1    0.07    0.07
  27   1  -1    0.01    0.05
 -27  -1   1   -0.04    0.03
  25   1  -1    1.45    0.14
 -25  -1   1    1.18    0.11
  23   1  -1    1.61    0.13
 -23  -1   1    1.50    0.09
 -23  -1   1    1.55    0.10
  21   1  -1    0.09    0.06
 -21  -1   1   -0.01    0.03
 -21  -1   1    0.08    0.04
  19   1  -1    3.78    0.18
 -19  -1   1    3.76    0.14
 -19  -1   1    3.79    0.15
  17   1  -1    0.43    0.07
 -17  -1   1    0.71    0.07
 -17  -1   1    0.61    0.06
 -17  -1   1    0.68    0.03
  15   1  -1  183.34    3.85
 -15  -1   1  187.57    3.51
 -15  -1   1  187.18    3.66
 -15  -1   1  176.95    3.58
  13   1  -1    1.57    0.10
 -13  -1   1    1.52    0.08
 -13  -1   1    1.52    0.08
  11   1  -1    0.01    0.04
 -11  -1   1   -0.02    0.02
 -11  -1   1    0.04    0.02
   9   1  -1   29.57    0.66
  -9  -1   1   30.53    0.64
  -9  -1   1   29.99    0.62
   7   1  -1   29.04    0.65
  -7  -1   1   30.33    0.63
  -7  -1   1   30.48    0.61
   5   1  -1   42.85    0.91
  -5  -1   1   43.36    0.88
  -5  -1   1   42.24    0.85
   3   1  -1    4.14    0.11
  -3  -1   1    4.12    0.10
  -3  -1   1    4.40    0.11
  -3  -1   1    4.29    0.10
  -1  -1   1   49.78    0.88
  -1  -1   1   45.11    0.87
  -1  -1   1   39.50    0.90
   1  -1   1  113.78    2.04
   1  -1   1   90.54    2.14
  -3   1  -1    3.60    0.09
   3  -1   1    3.53    0.10
   3  -1   1    3.49    0.10
  -5   1  -1   46.39    0.90
   5  -1   1   45.37    0.98
   5  -1   1   45.69    0.92
  -7   1  -1   17.16    0.37
   7  -1   1   17.67    0.38
   7  -1   1   17.89    0.36
  -9   1  -1    2.30    0.08
   9  -1   1    2.50    0.07
   9  -1   1    2.36    0.10
   9  -1   1    2.41    0.09
 -11   1  -1    0.37    0.04
  11  -1   1    0.34    0.03
  11  -1   1    0.24    0.04
  11  -1   1    0.35    0.04
 -13   1  -1    0.10    0.03
  13  -1   1    0.16    0.03
  13  -1   1    0.12    0.04
  13  -1   1    0.16    0.03
 -15   1  -1    4.97    0.16
  15  -1   1    4.86    0.13
  15  -1   1    4.85    0.15
  15  -1   1    4.40    0.18
 -17   1  -1    5.40    0.17
  17  -1   1    5.26    0.15
  17  -1   1    5.25    0.20
 -19   1  -1   13.19    0.35
 -19   1  -1   13.72    0.32
  19  -1   1   13.60    0.32
  19  -1   1   13.06    0.39
 -21   1  -1   18.09    0.41
 -21   1  -1   17.83    0.44
  21  -1   1   17.90    0.41
  21  -1   1   17.41    0.49
 -23   1  -1    7.20    0.20
 -23   1  -1    7.27    0.24
  23  -1   1    6.57    0.26
 -25   1  -1    4.13    0.18
  25  -1   1    4.46    0.21
 -27   1  -1    3.07    0.16
  27  -1   1    3.15    0.18
 -29   1  -1    0.17    0.06
  29  -1   1    0.14    0.07
 -31   1  -1    0.70    0.10
  31  -1   1    0.58    0.11
 -33   1  -1    1.23    0.13
  33  -1   1    0.76    0.12
 -35   1  -1    0.60    0.11
  35  -1   1    0.83    0.14
 -37   1  -1    0.30    0.10
  37  -1   1    0.70    0.14
 -39   1  -1    0.57    0.12
  39  -1   1    0.84    0.16
  40   0  -1    0.23    0.11
 -40   0   1    0.05    0.08
  38   0  -1    0.05    0.09
 -38   0   1   -0.03    0.07
  36   0  -1    0.14    0.09
 -36   0   1    0.06    0.07
  34   0  -1    0.06    0.08
 -34   0   1    0.00    0.06
  32   0  -1   -0.03    0.06
 -32   0   1   -0.10    0.05
  30   0  -1    0.07    0.07
 -30   0   1   -0.02    0.05
  28   0  -1   -0.02    0.06
 -28   0   1   -0.04    0.04
  26   0  -1    0.01    0.06
 -26   0   1   -0.02    0.04
 -26   0   1    0.04    0.04
  24   0  -1    0.10    0.06
 -24   0   1   -0.04    0.03
 -24   0   1   -0.01    0.04
  22   0  -1   -0.03    0.05
 -22   0   1   -0.02    0.03
 -22   0   1   -0.03    0.03
  20   0  -1    0.01    0.06
 -20   0   1    0.00    0.03
 -20   0   1   -0.05    0.02
  18   0  -1    0.01    0.05
 -18   0   1    0.03    0.03
 -18   0   1   -0.01    0.03
 -18   0   1    0.01    0.02
  16   0  -1    0.04    0.05
 -16   0   1    0.04    0.03
 -16   0   1    0.01    0.03
  14   0  -1   -0.04    0.04
  14   0  -1   -0.01    0.02
 -14   0   1    0.02    0.03
 -14   0   1    0.02    0.03
  12   0  -1   -0.03    0.04
  12   0  -1   -0.01    0.01
 -12   0   1   -0.01    0.02
 -12   0   1   -0.02    0.02
  10   0  -1   -0.01    0.03
  10   0  -1   -0.02    0.01
 -10   0   1    0.00    0.02
 -10   0   1   -0.01    0.02
   8   0  -1   -0.01    0.01
   8   0  -1   -0.02    0.03
  -8   0   1   -0.01    0.02
  -8   0   1   -0.01    0.02
   6   0  -1    0.03    0.02
   6   0  -1   -0.03    0.01
  -6   0   1   -0.06    0.01
  -6   0   1   -0.03    0.01
   4   0  -1    0.01    0.01
   4   0  -1    0.02    0.01
  -4   0   1    0.03    0.02
  -4   0   1    0.00    0.01
   2   0  -1   -0.02    0.01
   2   0  -1   -0.02    0.01
  -2   0   1   -0.02    0.01
  -2   0   1   -0.02    0.01
   0   0  -1   -0.65    0.00
   0   0   1   -0.64    0.01
   0   0   1   -0.64    0.01
  -2   0  -1   -0.63    0.01
   2   0   1   -0.55    0.01
   2   0   1   -0.63    0.01
  -4   0  -1   -0.08    0.01
  -4   0  -1   -0.05    0.01
   4   0   1   -0.10    0.01
   4   0   1   -0.03    0.01
  -6   0  -1    0.01    0.02
  -6   0  -1    0.01    0.02
   6   0   1    0.01    0.02
   6   0   1   -0.01    0.02
  -8   0  -1    0.00    0.02
  -8   0  -1   -0.04    0.02
   8   0   1   -0.04    0.02
   8   0   1   -0.01    0.02
 -10   0  -1   -0.02    0.02
 -10   0  -1    0.00    0.02
  10   0   1    0.00    0.02
  10   0   1   -0.05    0.02
 -12   0  -1   -0.02    0.02
 -12   0  -1   -0.03    0.02
  12   0   1   -0.02    0.02
  12   0   1   -0.02    0.03
 -14   0  -1    0.01    0.02
 -14   0  -1    0.00    0.02
  14   0   1    0.01    0.03
  14   0   1   -0.03    0.03
 -16   0  -1   -0.03    0.02
 -16   0  -1   -0.01    0.02
  16   0   1   -0.01    0.04
  16   0   1    0.01    0.03
 -18   0  -1    0.01    0.03
 -18   0  -1    0.00    0.03
  18   0   1    0.02    0.03
  18   0   1   -0.03    0.04
 -20   0  -1    0.02    0.03
 -20   0  -1    0.01    0.03
  20   0   1    0.04    0.04
  20   0   1    0.05    0.05
 -22   0  -1   -0.03    0.03
 -22   0  -1    0.02    0.03
  22   0   1    0.03    0.04
  22   0   1   -0.01    0.04
 -24   0  -1    0.00    0.04
  24   0   1    0.06    0.04
  24   0   1   -0.01    0.05
 -26   0  -1   -0.07    0.04
  26   0   1    0.04    0.05
 -28   0  -1   -0.02    0.05
  28   0   1    0.04    0.06
 -30   0  -1    0.10    0.06
  30   0   1    0.07    0.07
 -32   0  -1    0.04    0.06
  32   0   1   -0.04    0.07
 -34   0  -1   -0.02    0.05
  34   0   1   -0.04    0.07
 -36   0  -1   -0.03    0.06
  36   0   1   -0.04    0.07
 -38   0  -1   -0.03    0.07
  38   0   1    0.00    0.09
 -40   0  -1   -0.03    0.07
  40   0   1   -0.04    0.09
  39  -1  -1    0.40    0.12
 -39   1   1    0.50    0.11
  37  -1  -1    0.33    0.11
 -37   1   1    0.38    0.10
  35  -1  -1    0.18    0.09
 -35   1   1   -0.02    0.06
  33  -1  -1    0.28    0.10
 -33   1   1    0.33    0.08
  31  -1  -1   10.13    0.39
 -31   1   1   10.97    0.36
  29  -1  -1    6.39    0.28
 -29   1   1    6.44    0.25
  27  -1  -1    0.16    0.08
 -27   1   1    0.08    0.05
  25  -1  -1    1.26    0.13
 -25   1   1    1.24    0.10
 -25   1   1    1.20    0.09
  23  -1  -1    1.69    0.13
 -23   1   1    1.60    0.09
 -23   1   1    1.89    0.11
  21  -1  -1    0.06    0.05
 -21   1   1    0.00    0.03
 -21   1   1    0.05    0.03
  19  -1  -1    4.18    0.19
  19  -1  -1    4.01    0.12
 -19   1   1    4.16    0.15
 -19   1   1    4.02    0.15
  17  -1  -1    0.79    0.09
  17  -1  -1    0.83    0.05
 -17   1   1    0.67    0.06
 -17   1   1    0.76    0.07
  15  -1  -1  179.33    3.78
  15  -1  -1  184.08    3.47
 -15   1   1  174.30    3.50
 -15   1   1  182.19    3.59
  13  -1  -1    1.16    0.09
  13  -1  -1    1.24    0.06
 -13   1   1    1.09    0.07
 -13   1   1    1.07    0.06
  11  -1  -1    0.01    0.04
  11  -1  -1    0.01    0.02
 -11   1   1    0.00    0.02
 -11   1   1    0.01    0.02
   9  -1  -1   29.80    0.58
   9  -1  -1   28.31    0.65
  -9   1   1   28.49    0.60
  -9   1   1   29.49    0.62
   7  -1  -1   29.27    0.58
   7  -1  -1   29.70    0.64
  -7   1   1   28.67    0.59
  -7   1   1   29.10    0.62
   5  -1  -1   43.67    0.83
   5  -1  -1   42.80    0.90
  -5   1   1   41.93    0.87
  -5   1   1   41.93    0.84
   3  -1  -1    4.10    0.11
   3  -1  -1    4.30    0.10
  -3   1   1    4.20    0.11
  -3   1   1    4.06    0.09
  -1   1   1   52.76    1.01
  -1  -1  -1  109.68    2.12
  -3  -1  -1    3.68    0.09
  -3  -1  -1    3.62    0.09
   3   1   1    3.65    0.10
   3   1   1    3.74    0.10
  -5  -1  -1   45.15    0.88
  -5  -1  -1   45.23    0.88
   5   1   1   43.83    0.91
   5   1   1   45.01    0.96
  -7  -1  -1   17.54    0.37
  -7  -1  -1   17.88    0.38
   7   1   1   18.04    0.38
   7   1   1   17.42    0.41
  -9  -1  -1    2.25    0.08
  -9  -1  -1    2.31    0.08
   9   1   1    2.27    0.10
   9   1   1    2.25    0.08
 -11  -1  -1    0.28    0.04
 -11  -1  -1    0.24    0.03
  11   1   1    0.28    0.04
  11   1   1    0.26    0.04
 -13  -1  -1    0.11    0.03
 -13  -1  -1    0.16    0.03
  13   1   1    0.14    0.04
  13   1   1    0.07    0.03
 -15  -1  -1    4.79    0.16
 -15  -1  -1    4.99    0.14
  15   1   1    4.79    0.15
  15   1   1    4.70    0.18
 -17  -1  -1    5.54    0.15
 -17  -1  -1    5.38    0.18
  17   1   1    4.98    0.19
  17   1   1    5.35    0.17
 -19  -1  -1   12.77    0.34
 -19  -1  -1   13.05    0.30
  19   1   1   12.87    0.33
  19   1   1   12.71    0.37
 -21  -1  -1   17.86    0.39
 -21  -1  -1   17.51    0.44
  21   1   1   17.72    0.43
  21   1   1   17.83    0.49
 -23  -1  -1    7.06    0.24
  23   1   1    7.06    0.22
  23   1   1    7.16    0.27
 -25  -1  -1    3.96    0.18
  25   1   1    4.17    0.20
  25   1   1    4.49    0.17
 -27  -1  -1    2.76    0.15
  27   1   1    3.17    0.18
 -29  -1  -1    0.11    0.06
  29   1   1    0.26    0.09
 -31  -1  -1    0.82    0.11
  31   1   1    0.91    0.13
 -33  -1  -1    1.32    0.14
  33   1   1    1.31    0.16
 -35  -1  -1    0.59    0.11
  35   1   1    0.62    0.12
 -37  -1  -1    0.58    0.11
  37   1   1    0.50    0.13
 -39  -1  -1    0.75    0.13
  39   1   1    0.86    0.16
  40  -2  -1    0.24    0.12
 -40   2   1    0.06    0.08
  38  -2  -1   -0.02    0.09
 -38   2   1    0.17    0.09
  36  -2  -1    0.13    0.09
 -36   2   1   -0.06    0.06
  34  -2  -1    0.13    0.08
 -34   2   1    0.10    0.07
  32  -2  -1    0.57    0.11
 -32   2   1    0.73    0.10
  30  -2  -1    9.90    0.38
 -30   2   1   10.88    0.34
  28  -2  -1    1.09    0.14
 -28   2   1    1.01    0.11
  26  -2  -1    0.08    0.06
 -26   2   1    0.00    0.04
  24  -2  -1    3.94    0.20
 -24   2   1    3.67    0.17
 -24   2   1    3.92    0.15
  22  -2  -1    0.17    0.06
 -22   2   1    0.12    0.04
 -22   2   1    0.11    0.04
  20  -2  -1    0.44    0.08
  20  -2  -1    0.57    0.06
 -20   2   1    0.60    0.07
 -20   2   1    0.55    0.06
  18  -2  -1   15.60    0.35
  18  -2  -1   15.43    0.43
 -18   2   1   15.27    0.38
 -18   2   1   15.05    0.37
  16  -2  -1    5.21    0.20
  16  -2  -1    5.20    0.15
 -16   2   1    5.05    0.16
 -16   2   1    5.21    0.16
  14  -2  -1   27.26    0.57
  14  -2  -1   26.56    0.64
 -14   2   1   27.27    0.59
 -14   2   1   27.31    0.59
  12  -2  -1    9.76    0.27
  12  -2  -1    9.85    0.23
 -12   2   1    9.58    0.25
 -12   2   1    9.93    0.24
  10  -2  -1    5.77    0.14
  10  -2  -1    5.59    0.18
 -10   2   1    5.56    0.15
 -10   2   1    5.59    0.16
   8  -2  -1    8.91    0.23
   8  -2  -1    8.80    0.20
  -8   2   1    8.70    0.22
  -8   2   1    8.57    0.21
   6  -2  -1   33.70    0.67
   6  -2  -1   32.70    0.72
  -6   2   1   33.19    0.67
  -6   2   1   33.64    0.70
   4  -2  -1   68.76    1.32
   4  -2  -1   67.02    1.41
  -4   2   1   67.75    1.36
  -4   2   1   66.86    1.31
   2  -2  -1    2.60    0.07
   2  -2  -1    2.69    0.08
  -2   2   1    2.47    0.08
  -2   2   1    2.52    0.07
   0  -2  -1    5.31    0.13
   0  -2  -1    5.36    0.12
   0   2   1    5.45    0.13
   0   2   1    5.03    0.14
  -2  -2  -1  122.05    2.34
  -2  -2  -1  122.08    2.34
   2   2   1  122.12    2.51
   2   2   1  119.42    2.41
  -4  -2  -1    5.05    0.13
  -4  -2  -1    5.01    0.13
   4   2   1    5.15    0.14
   4   2   1    5.11    0.14
  -6  -2  -1   19.83    0.41
  -6  -2  -1   19.96    0.41
   6   2   1   19.74    0.44
   6   2   1   19.58    0.43
  -8  -2  -1    0.89    0.05
  -8  -2  -1    1.02    0.06
   8   2   1    0.93    0.06
   8   2   1    0.99    0.06
 -10  -2  -1    0.09    0.03
 -10  -2  -1    0.04    0.03
  10   2   1    0.14    0.03
  10   2   1    0.12    0.03
 -12  -2  -1    2.70    0.09
 -12  -2  -1    2.88    0.11
  12   2   1    2.71    0.12
  12   2   1    2.60    0.11
 -14  -2  -1    0.78    0.07
 -14  -2  -1    0.82    0.05
  14   2   1    0.77    0.07
  14   2   1    0.78    0.07
 -16  -2  -1    3.52    0.11
 -16  -2  -1    3.56    0.13
  16   2   1    3.22    0.14
  16   2   1    3.39    0.13
 -18  -2  -1    0.05    0.03
 -18  -2  -1    0.02    0.03
  18   2   1    0.00    0.04
  18   2   1    0.05    0.04
 -20  -2  -1    0.27    0.05
 -20  -2  -1    0.32    0.04
  20   2   1    0.21    0.05
  20   2   1    0.27    0.06
 -22  -2  -1    8.42    0.27
 -22  -2  -1    8.59    0.22
  22   2   1    8.52    0.29
  22   2   1    8.94    0.26
 -24  -2  -1    1.66    0.12
  24   2   1    1.73    0.13
  24   2   1    1.53    0.11
 -26  -2  -1    1.14    0.11
  26   2   1    1.03    0.12
  26   2   1    1.08    0.11
 -28  -2  -1    2.49    0.15
  28   2   1    2.78    0.18
 -30  -2  -1    0.04    0.05
  30   2   1    0.00    0.06
 -32  -2  -1    0.18    0.07
  32   2   1    0.08    0.08
 -34  -2  -1    1.66    0.16
  34   2   1    1.89    0.19
 -36  -2  -1    0.37    0.09
  36   2   1    0.32    0.11
 -38  -2  -1    4.54    0.25
  38   2   1    4.12    0.27
 -40  -2  -1    0.15    0.09
  40   2   1    0.32    0.13
  39  -3  -1    0.14    0.11
 -39   3   1    0.04    0.09
  37  -3  -1   -0.06    0.08
 -37   3   1   -0.04    0.07
  35  -3  -1    0.07    0.08
 -35   3   1    0.00    0.06
  33  -3  -1    0.09    0.08
 -33   3   1    0.06    0.06
  31  -3  -1    0.36    0.10
 -31   3   1    0.17    0.07
  29  -3  -1   11.06    0.39
 -29   3   1   10.83    0.35
  27  -3  -1    1.82    0.15
 -27   3   1    1.90    0.13
  25  -3  -1    5.55    0.25
 -25   3   1    5.41    0.21
  23  -3  -1    0.45    0.09
 -23   3   1    0.26    0.06
 -23   3   1    0.35    0.06
  21  -3  -1    0.42    0.08
  21  -3  -1    0.63    0.07
 -21   3   1    0.39    0.06
 -21   3   1    0.39    0.06
  19  -3  -1    1.80    0.13
  19  -3  -1    1.93    0.09
 -19   3   1    1.65    0.10
 -19   3   1    1.67    0.09
  17  -3  -1   -0.01    0.03
  17  -3  -1    0.01    0.05
 -17   3   1   -0.01    0.03
 -17   3   1    0.00    0.03
  15  -3  -1   10.40    0.31
  15  -3  -1   10.37    0.26
 -15   3   1   10.45    0.27
 -15   3   1   10.85    0.28
  13  -3  -1    0.12    0.03
  13  -3  -1    0.09    0.05
 -13   3   1    0.11    0.03
 -13   3   1    0.08    0.03
  11  -3  -1    3.35    0.14
  11  -3  -1    3.75    0.12
 -11   3   1    3.60    0.12
 -11   3   1    3.70    0.12
   9  -3  -1    0.20    0.03
   9  -3  -1    0.21    0.05
  -9   3   1    0.23    0.03
  -9   3   1    0.25    0.04
   7  -3  -1    2.64    0.09
   7  -3  -1    2.40    0.10
  -7   3   1    2.48    0.09
  -7   3   1    2.38    0.09
   5  -3  -1   29.80    0.60
   5  -3  -1   30.10    0.64
  -5   3   1   28.93    0.60
  -5   3   1   29.54    0.63
   3  -3  -1   12.76    0.29
   3  -3  -1   12.96    0.29
  -3   3   1   12.53    0.30
  -3   3   1   12.75    0.28
   1  -3  -1   82.05    1.69
   1  -3  -1   81.65    1.59
   1  -3  -1   82.68    1.59
  -1   3   1   79.88    1.64
  -1  -3  -1  147.99    2.86
  -1  -3  -1  148.98    2.87
   1   3   1  145.02    2.95
   1   3   1  152.12    3.06
  -3  -3  -1  163.77    3.16
  -3  -3  -1  159.94    3.16
   3   3   1  166.85    3.26
   3   3   1  165.50    3.38
  -5  -3  -1    6.33    0.16
  -5  -3  -1    6.60    0.16
   5   3   1    6.37    0.18
   5   3   1    6.56    0.17
  -7  -3  -1   15.22    0.33
  -7  -3  -1   15.34    0.34
   7   3   1   15.80    0.36
   7   3   1   14.98    0.36
  -9  -3  -1    2.14    0.08
  -9  -3  -1    2.34    0.09
   9   3   1    2.20    0.10
   9   3   1    2.40    0.09
 -11  -3  -1    1.83    0.07
 -11  -3  -1    1.99    0.09
  11   3   1    1.75    0.09
  11   3   1    1.65    0.09
 -13  -3  -1    1.13    0.07
 -13  -3  -1    1.20    0.06
  13   3   1    0.98    0.08
  13   3   1    1.18    0.08
 -15  -3  -1    5.70    0.18
 -15  -3  -1    5.48    0.15
  15   3   1    5.66    0.18
  15   3   1    5.61    0.19
 -17  -3  -1   41.60    0.83
 -17  -3  -1   40.43    0.88
  17   3   1   40.92    0.94
  17   3   1   40.71    0.89
 -19  -3  -1   23.60    0.55
 -19  -3  -1   23.58    0.50
  19   3   1   23.63    0.56
  19   3   1   22.98    0.59
 -21  -3  -1    8.93    0.23
 -21  -3  -1    9.21    0.28
  21   3   1    9.45    0.28
  21   3   1    8.71    0.29
 -23  -3  -1   34.82    0.80
  23   3   1   35.40    0.87
  23   3   1   35.93    0.81
 -25  -3  -1   15.28    0.43
  25   3   1   15.60    0.46
  25   3   1   15.73    0.42
 -27  -3  -1    0.00    0.04
  27   3   1    0.06    0.05
  27   3   1    0.11    0.06
 -29  -3  -1    1.06    0.12
  29   3   1    1.38    0.12
  29   3   1    1.21    0.14
 -31  -3  -1    4.26    0.21
  31   3   1    4.85    0.24
 -33  -3  -1    1.89    0.16
  33   3   1    1.42    0.16
 -35  -3  -1    0.04    0.07
  35   3   1    0.02    0.08
 -37  -3  -1    0.62    0.12
  37   3   1    0.69    0.13
 -39  -3  -1    1.43    0.17
  39   3   1    1.58    0.19
  38  -4  -1    0.19    0.12
 -38   4   1    0.21    0.09
  36  -4  -1    2.28    0.22
 -36   4   1    1.93    0.18
  34  -4  -1    1.55    0.18
 -34   4   1    1.56    0.16
  32  -4  -1    1.42    0.16
 -32   4   1    1.26    0.13
  30  -4  -1    0.08    0.07
 -30   4   1    0.02    0.05
  28  -4  -1    1.42    0.15
 -28   4   1    1.43    0.13
  26  -4  -1   11.78    0.40
 -26   4   1   11.74    0.35
  24  -4  -1    0.95    0.12
 -24   4   1    0.99    0.10
  22  -4  -1    0.88    0.08
  22  -4  -1    0.92    0.11
 -22   4   1    0.94    0.09
  20  -4  -1   23.27    0.62
  20  -4  -1   24.31    0.54
 -20   4   1   23.66    0.54
 -20   4   1   23.52    0.56
  18  -4  -1    1.63    0.09
  18  -4  -1    1.64    0.12
 -18   4   1    1.71    0.09
 -18   4   1    1.67    0.10
  16  -4  -1    5.57    0.18
  16  -4  -1    5.90    0.22
 -16   4   1    5.87    0.18
 -16   4   1    5.74    0.18
  14  -4  -1    0.29    0.04
  14  -4  -1    0.25    0.06
 -14   4   1    0.22    0.04
 -14   4   1    0.30    0.05
  12  -4  -1    0.16    0.03
  12  -4  -1    0.12    0.05
 -12   4   1    0.16    0.04
 -12   4   1    0.18    0.04
  10  -4  -1    0.40    0.04
  10  -4  -1    0.47    0.06
 -10   4   1    0.31    0.04
 -10   4   1    0.32    0.04
   8  -4  -1    4.18    0.13
   8  -4  -1    4.12    0.14
  -8   4   1    3.94    0.13
  -8   4   1    4.37    0.14
   6  -4  -1    1.87    0.09
   6  -4  -1    1.81    0.08
  -6   4   1    1.70    0.08
  -6   4   1    1.84    0.08
   4  -4  -1    4.75    0.13
   4  -4  -1    4.77    0.13
  -4   4   1    4.52    0.13
  -4   4   1    4.58    0.14
   2  -4  -1    1.62    0.07
   2  -4  -1    1.74    0.06
  -2   4   1    1.63    0.07
  -2   4   1    1.57    0.08
   0  -4  -1   29.92    0.62
   0  -4  -1   30.15    0.63
   0  -4  -1   29.24    0.62
   0   4   1   30.18    0.64
  -2  -4  -1   66.27    1.31
  -2  -4  -1   65.95    1.30
   2   4   1   65.62    1.35
   2   4   1   65.88    1.37
  -4  -4  -1   31.71    0.65
  -4  -4  -1   31.23    0.65
   4   4   1   31.55    0.67
   4   4   1   31.82    0.68
  -6  -4  -1    8.75    0.22
  -6  -4  -1    8.79    0.21
   6   4   1    9.05    0.24
   6   4   1    9.08    0.22
  -8  -4  -1    7.48    0.19
  -8  -4  -1    7.44    0.20
   8   4   1    7.16    0.21
   8   4   1    7.75    0.20
 -10  -4  -1   57.93    1.17
 -10  -4  -1   57.99    1.19
  10   4   1   58.69    1.23
  10   4   1   60.14    1.26
 -12  -4  -1    2.97    0.10
 -12  -4  -1    3.14    0.12
  12   4   1    3.19    0.12
  12   4   1    3.09    0.13
 -14  -4  -1    4.28    0.13
 -14  -4  -1    4.67    0.16
  14   4   1    4.23    0.16
  14   4   1    4.41    0.16
 -16  -4  -1   12.06    0.28
 -16  -4  -1   12.27    0.33
  16   4   1   12.57    0.34
  16   4   1   12.21    0.33
 -18  -4  -1    4.66    0.14
 -18  -4  -1    4.65    0.18
  18   4   1    4.70    0.18
  18   4   1    4.59    0.18
 -20  -4  -1    0.35    0.04
 -20  -4  -1    0.32    0.06
  20   4   1    0.43    0.07
  20   4   1    0.41    0.07
 -22  -4  -1   16.41    0.44
  22   4   1   17.43    0.45
  22   4   1   17.34    0.48
 -24  -4  -1   86.39    1.83
  24   4   1   91.69    1.87
  24   4   1   87.21    1.96
 -26  -4  -1    2.60    0.15
  26   4   1    2.42    0.16
  26   4   1    2.67    0.15
 -28  -4  -1    0.39    0.07
  28   4   1    0.20    0.08
  28   4   1    0.20    0.08
 -30  -4  -1    2.27    0.16
  30   4   1    2.57    0.16
  30   4   1    2.19    0.17
 -32  -4  -1   20.06    0.56
  32   4   1   19.58    0.60
 -34  -4  -1    0.21    0.08
  34   4   1    0.10    0.08
 -36  -4  -1    0.09    0.08
  36   4   1    0.21    0.10
 -38  -4  -1    0.94    0.13
  38   4   1    1.12    0.16
  40   4   1    3.11    0.25
  37  -5  -1    8.21    0.38
 -37   5   1    7.47    0.32
  35  -5  -1    0.04    0.09
 -35   5   1    0.10    0.08
  33  -5  -1    0.65    0.12
 -33   5   1    0.65    0.11
  31  -5  -1    0.71    0.12
 -31   5   1    0.49    0.10
  29  -5  -1    2.60    0.18
 -29   5   1    2.57    0.16
  27  -5  -1    0.60    0.11
 -27   5   1    0.38    0.08
  25  -5  -1    0.86    0.12
 -25   5   1    0.92    0.10
  23  -5  -1    2.95    0.17
  23  -5  -1    2.81    0.14
 -23   5   1    2.76    0.15
  21  -5  -1   15.61    0.39
  21  -5  -1   15.66    0.45
 -21   5   1   14.93    0.40
  19  -5  -1    8.28    0.28
  19  -5  -1    8.07    0.24
 -19   5   1    7.95    0.25
 -19   5   1    7.84    0.23
  17  -5  -1    8.65    0.28
  17  -5  -1    8.48    0.24
 -17   5   1    8.59    0.25
 -17   5   1    8.57    0.24
  15  -5  -1    7.32    0.22
  15  -5  -1    7.71    0.25
 -15   5   1    7.55    0.22
 -15   5   1    7.70    0.22
  13  -5  -1    2.17    0.12
  13  -5  -1    2.23    0.10
 -13   5   1    2.14    0.10
 -13   5   1    2.12    0.10
  11  -5  -1    8.52    0.23
  11  -5  -1    8.82    0.25
 -11   5   1    9.31    0.24
 -11   5   1    8.60    0.23
   9  -5  -1   -0.05    0.02
   9  -5  -1    0.00    0.03
  -9   5   1    0.01    0.02
  -9   5   1   -0.04    0.02
   7  -5  -1    3.60    0.12
   7  -5  -1    3.56    0.13
  -7   5   1    3.40    0.12
  -7   5   1    3.53    0.13
   5  -5  -1   22.41    0.50
   5  -5  -1   22.20    0.49
  -5   5   1   22.53    0.51
  -5   5   1   22.31    0.48
   3  -5  -1    7.61    0.20
   3  -5  -1    7.83    0.19
  -3   5   1    7.70    0.21
  -3   5   1    7.62    0.20
   1  -5  -1    0.68    0.05
   1  -5  -1    0.72    0.06
   1  -5  -1    0.74    0.04
  -1   5   1    0.66    0.06
  -1  -5  -1    2.84    0.07
  -1  -5  -1    2.76    0.11
  -1  -5  -1    2.59    0.10
   1   5   1    2.60    0.11
  -3  -5  -1    6.70    0.18
  -3  -5  -1    6.79    0.19
   3   5   1    6.57    0.20
   3   5   1    6.88    0.15
  -5  -5  -1   -0.05    0.02
  -5  -5  -1   -0.01    0.02
   5   5   1    0.02    0.02
   5   5   1    0.01    0.03
  -7  -5  -1   15.10    0.36
  -7  -5  -1   15.35    0.35
   7   5   1   15.93    0.35
   7   5   1   14.90    0.38
  -9  -5  -1   24.62    0.53
  -9  -5  -1   25.25    0.55
   9   5   1   24.17    0.57
   9   5   1   25.34    0.56
 -11  -5  -1    8.19    0.23
 -11  -5  -1    8.05    0.21
  11   5   1    8.06    0.25
  11   5   1    8.34    0.22
 -13  -5  -1    0.52    0.05
 -13  -5  -1    0.46    0.06
  13   5   1    0.44    0.05
  13   5   1    0.45    0.06
 -15  -5  -1    0.22    0.05
 -15  -5  -1    0.22    0.04
  15   5   1    0.22    0.06
  15   5   1    0.20    0.05
 -17  -5  -1    2.56    0.13
 -17  -5  -1    2.46    0.10
  17   5   1    2.84    0.13
  17   5   1    2.79    0.14
 -19  -5  -1    4.24    0.17
 -19  -5  -1    4.10    0.13
  19   5   1    4.45    0.18
  19   5   1    4.06    0.18
 -21  -5  -1    3.19    0.16
  21   5   1    3.32    0.17
  21   5   1    3.37    0.16
 -23  -5  -1   21.73    0.55
  23   5   1   22.04    0.56
  23   5   1   21.12    0.57
 -25  -5  -1   12.07    0.37
  25   5   1   12.85    0.38
  25   5   1   12.09    0.39
 -27  -5  -1    0.40    0.08
  27   5   1    0.41    0.09
  27   5   1    0.44    0.09
 -29  -5  -1   -0.01    0.05
  29   5   1    0.02    0.07
  29   5   1   -0.02    0.06
 -31  -5  -1    3.15    0.19
  31   5   1    3.49    0.20
  31   5   1    3.08    0.20
 -33  -5  -1    3.88    0.22
  33   5   1    3.98    0.23
 -35  -5  -1    0.29    0.09
  35   5   1    0.24    0.10
 -37  -5  -1    0.89    0.13
  37   5   1    0.71    0.15
  38  -6  -1    2.86    0.24
 -38   6   1    2.35    0.21
  36  -6  -1    1.37    0.18
 -36   6   1    1.64    0.17
  34  -6  -1    0.10    0.08
 -34   6   1    0.01    0.06
  32  -6  -1   -0.01    0.07
 -32   6   1    0.06    0.06
  30  -6  -1    1.16    0.15
 -30   6   1    1.01    0.12
  28  -6  -1    3.78    0.22
 -28   6   1    4.36    0.20
  26  -6  -1    0.30    0.08
 -26   6   1    0.17    0.06
  24  -6  -1   17.21    0.51
  24  -6  -1   16.54    0.44
 -24   6   1   16.94    0.45
  22  -6  -1   35.20    0.87
  22  -6  -1   34.22    0.78
 -22   6   1   34.94    0.80
  20  -6  -1    7.64    0.28
  20  -6  -1    7.81    0.25
 -20   6   1    8.16    0.26
  18  -6  -1    0.55    0.09
  18  -6  -1    0.75    0.08
 -18   6   1    0.52    0.07
 -18   6   1    0.72    0.07
  16  -6  -1    0.26    0.06
  16  -6  -1    0.28    0.05
 -16   6   1    0.30    0.05
 -16   6   1    0.31    0.05
  14  -6  -1    0.19    0.06
  14  -6  -1    0.26    0.05
 -14   6   1    0.25    0.05
 -14   6   1    0.32    0.05
  12  -6  -1    0.03    0.03
  12  -6  -1   -0.01    0.04
 -12   6   1    0.04    0.03
 -12   6   1    0.02    0.03
  10  -6  -1    0.04    0.03
  10  -6  -1    0.00    0.03
 -10   6   1    0.01    0.03
 -10   6   1    0.02    0.03
   8  -6  -1    0.06    0.04
   8  -6  -1    0.06    0.03
  -8   6   1    0.10    0.04
  -8   6   1    0.11    0.03
   6  -6  -1    2.90    0.11
   6  -6  -1    3.06    0.12
  -6   6   1    2.85    0.11
  -6   6   1    3.02    0.13
   4  -6  -1    2.77    0.11
   4  -6  -1    2.81    0.10
  -4   6   1    2.89    0.12
  -4   6   1    2.87    0.11
   2  -6  -1    2.17    0.10
   2  -6  -1    2.34    0.07
  -2   6   1    2.25    0.11
   0  -6  -1    5.92    0.19
   0  -6  -1    5.99    0.18
   0   6   1    6.43    0.20
  -2  -6  -1   10.62    0.28
  -2  -6  -1   10.65    0.27
   2   6   1   10.51    0.29
  -4  -6  -1    2.96    0.12
  -4  -6  -1    3.00    0.11
   4   6   1    3.04    0.13
  -6  -6  -1    3.86    0.13
  -6  -6  -1    4.19    0.15
   6   6   1    3.93    0.11
   6   6   1    3.87    0.15
  -8  -6  -1   13.50    0.34
  -8  -6  -1   13.81    0.32
   8   6   1   13.17    0.35
   8   6   1   13.45    0.31
 -10  -6  -1    1.65    0.08
 -10  -6  -1    1.67    0.09
  10   6   1    1.70    0.08
  10   6   1    1.49    0.10
 -12  -6  -1    0.13    0.04
 -12  -6  -1    0.08    0.03
  12   6   1    0.06    0.04
  12   6   1    0.12    0.03
 -14  -6  -1    0.01    0.03
 -14  -6  -1    0.08    0.03
  14   6   1   -0.02    0.04
  14   6   1    0.11    0.04
 -16  -6  -1    0.75    0.06
 -16  -6  -1    0.69    0.08
  16   6   1    0.82    0.08
  16   6   1    0.65    0.08
 -18  -6  -1    0.01    0.03
 -18  -6  -1   -0.02    0.03
  18   6   1    0.05    0.04
  18   6   1    0.03    0.05
 -20  -6  -1    0.15    0.05
  20   6   1    0.15    0.06
  20   6   1    0.10    0.05
 -22  -6  -1    0.36    0.07
  22   6   1    0.31    0.08
  22   6   1    0.24    0.07
 -24  -6  -1    2.20    0.15
  24   6   1    2.56    0.16
  24   6   1    2.61    0.16
 -26  -6  -1    5.11    0.23
  26   6   1    5.92    0.24
  26   6   1    5.24    0.23
 -28  -6  -1    0.28    0.08
  28   6   1    0.24    0.08
  28   6   1    0.37    0.09
 -30  -6  -1    4.54    0.23
  30   6   1    4.78    0.24
  30   6   1    5.27    0.24
 -32  -6  -1    0.44    0.10
  32   6   1    0.38    0.10
 -34  -6  -1   -0.04    0.07
 -36  -6  -1   -0.10    0.07
 -38  -6  -1    0.08    0.09
  37  -7  -1    2.99    0.23
 -37   7   1    3.04    0.21
  35  -7  -1    0.96    0.16
 -35   7   1    0.64    0.12
  33  -7  -1    0.23    0.10
 -33   7   1    0.18    0.09
  31  -7  -1    0.03    0.07
 -31   7   1    0.08    0.07
  29  -7  -1    0.33    0.10
 -29   7   1    0.12    0.06
  27  -7  -1    1.82    0.15
 -27   7   1    1.60    0.13
  25  -7  -1    7.37    0.30
 -25   7   1    8.04    0.28
  23  -7  -1    8.75    0.33
  23  -7  -1    9.31    0.30
 -23   7   1    9.25    0.30
  21  -7  -1   56.05    1.22
  21  -7  -1   57.20    1.32
 -21   7   1   57.42    1.22
  19  -7  -1    1.76    0.12
  19  -7  -1    1.92    0.13
 -19   7   1    1.79    0.11
  17  -7  -1    1.20    0.10
  17  -7  -1    1.09    0.11
 -17   7   1    1.08    0.08
 -17   7   1    1.24    0.09
  15  -7  -1    0.27    0.06
  15  -7  -1    0.21    0.06
 -15   7   1    0.31    0.05
 -15   7   1    0.25    0.05
  13  -7  -1    0.29    0.06
  13  -7  -1    0.20    0.05
 -13   7   1    0.15    0.05
 -13   7   1    0.24    0.05
  11  -7  -1    1.37    0.09
  11  -7  -1    1.57    0.09
 -11   7   1    1.57    0.10
 -11   7   1    1.57    0.09
   9  -7  -1    0.67    0.06
   9  -7  -1    0.76    0.08
  -9   7   1    0.70    0.07
  -9   7   1    0.68    0.07
   7  -7  -1    2.32    0.10
   7  -7  -1    2.54    0.12
  -7   7   1    2.62    0.12
  -7   7   1    2.30    0.11
   5  -7  -1    4.49    0.13
   5  -7  -1    4.61    0.16
  -5   7   1    4.58    0.17
  -5   7   1    4.60    0.16
   3  -7  -1    5.42    0.14
   3  -7  -1    5.51    0.18
  -3   7   1    5.27    0.18
  -3   7   1    5.28    0.17
   1  -7  -1    3.77    0.15
   1  -7  -1    3.77    0.14
  -1   7   1    3.63    0.15
  -1  -7  -1    3.90    0.15
  -1  -7  -1    3.91    0.14
   1   7   1    3.76    0.15
  -3  -7  -1    2.48    0.12
  -3  -7  -1    2.60    0.11
   3   7   1    2.63    0.13
  -5  -7  -1    0.26    0.05
  -5  -7  -1    0.29    0.05
   5   7   1    0.25    0.06
  -7  -7  -1    0.05    0.03
  -7  -7  -1    0.06    0.04
   7   7   1    0.03    0.02
   7   7   1    0.06    0.04
  -9  -7  -1    4.09    0.16
  -9  -7  -1    4.04    0.14
   9   7   1    4.13    0.17
   9   7   1    4.10    0.12
 -11  -7  -1    3.98    0.16
 -11  -7  -1    3.82    0.14
  11   7   1    3.81    0.17
  11   7   1    4.03    0.13
 -13  -7  -1    0.38    0.06
 -13  -7  -1    0.46    0.06
  13   7   1    0.38    0.05
  13   7   1    0.40    0.07
 -15  -7  -1    0.17    0.04
 -15  -7  -1    0.15    0.05
  15   7   1    0.20    0.05
  15   7   1    0.18    0.06
 -17  -7  -1    0.12    0.04
 -17  -7  -1    0.05    0.04
  17   7   1    0.14    0.05
  17   7   1    0.09    0.05
 -19  -7  -1    0.11    0.05
 -19  -7  -1    0.13    0.04
  19   7   1    0.06    0.06
 -21  -7  -1    3.10    0.17
  21   7   1    3.36    0.18
 -23  -7  -1    1.65    0.13
  23   7   1    1.65    0.15
 -25  -7  -1    3.45    0.19
  25   7   1    4.20    0.21
 -27  -7  -1    7.03    0.28
  27   7   1    6.89    0.29
 -29  -7  -1    1.33    0.14
  29   7   1    1.18    0.14
 -31  -7  -1    1.31    0.15
  31   7   1    1.34    0.15
 -33  -7  -1    0.92    0.13
  33   7   1    1.21    0.15
 -35  -7  -1    0.07    0.08
 -37  -7  -1    0.07    0.10
  36  -8  -1    0.22    0.12
 -36   8   1    0.24    0.10
  34  -8  -1    0.10    0.10
 -34   8   1    0.02    0.08
  32  -8  -1    0.73    0.14
 -32   8   1    0.56    0.10
  30  -8  -1    0.44    0.11
 -30   8   1    0.22    0.08
  28  -8  -1    1.81    0.17
 -28   8   1    1.65    0.15
  26  -8  -1    1.03    0.13
 -26   8   1    1.00    0.12
  24  -8  -1   31.48    0.82
  24  -8  -1   32.33    0.77
 -24   8   1   32.06    0.76
  22  -8  -1   47.97    1.08
  22  -8  -1   48.89    1.16
 -22   8   1   48.94    1.07
  20  -8  -1    4.76    0.20
  20  -8  -1    5.05    0.22
 -20   8   1    5.46    0.21
  18  -8  -1    1.08    0.11
  18  -8  -1    0.81    0.09
 -18   8   1    0.98    0.10
  16  -8  -1    0.08    0.05
  16  -8  -1    0.01    0.05
 -16   8   1    0.10    0.04
  14  -8  -1    0.11    0.05
  14  -8  -1    0.12    0.05
 -14   8   1    0.11    0.05
 -14   8   1    0.06    0.04
  12  -8  -1    0.02    0.04
  12  -8  -1    0.00    0.04
 -12   8   1    0.03    0.04
 -12   8   1    0.04    0.04
  10  -8  -1    0.11    0.04
  10  -8  -1    0.09    0.04
 -10   8   1    0.06    0.04
 -10   8   1    0.09    0.04
   8  -8  -1   36.14    0.80
   8  -8  -1   36.23    0.79
  -8   8   1   36.26    0.81
  -8   8   1   35.25    0.78
   6  -8  -1   52.16    1.11
   6  -8  -1   52.26    1.09
  -6   8   1   51.13    1.09
  -6   8   1   52.14    1.12
   4  -8  -1    0.12    0.04
   4  -8  -1    0.19    0.03
  -4   8   1    0.20    0.05
  -4   8   1    0.12    0.05
   2  -8  -1    0.48    0.06
  -2   8   1    0.46    0.06
  -2   8   1    0.49    0.07
   0  -8  -1    2.10    0.11
   0  -8  -1    2.04    0.11
   0   8   1    1.95    0.11
  -2  -8  -1    0.21    0.05
  -2  -8  -1    0.23    0.05
   2   8   1    0.15    0.05
  -4  -8  -1    3.57    0.14
  -4  -8  -1    3.73    0.15
   4   8   1    3.72    0.16
  -6  -8  -1    7.36    0.24
  -6  -8  -1    7.58    0.22
   6   8   1    7.52    0.25
  -8  -8  -1   13.01    0.33
  -8  -8  -1   12.81    0.35
   8   8   1   12.47    0.36
 -10  -8  -1    0.13    0.05
 -10  -8  -1    0.13    0.04
  10   8   1    0.14    0.05
 -12  -8  -1   -0.01    0.04
 -12  -8  -1    0.02    0.03
  12   8   1   -0.04    0.04
 -14  -8  -1    0.75    0.07
 -14  -8  -1    0.73    0.09
  14   8   1    0.74    0.09
 -16  -8  -1    0.59    0.06
 -16  -8  -1    0.58    0.08
  16   8   1    0.70    0.09
 -18  -8  -1    1.31    0.08
 -18  -8  -1    1.26    0.12
  18   8   1    1.29    0.13
 -20  -8  -1    0.05    0.05
  20   8   1    0.08    0.07
 -22  -8  -1   -0.03    0.05
  22   8   1    0.02    0.07
 -24  -8  -1    0.22    0.07
  24   8   1    0.32    0.09
 -26  -8  -1    3.48    0.20
  26   8   1    3.53    0.21
 -28  -8  -1    0.77    0.11
  28   8   1    0.96    0.13
 -30  -8  -1    1.35    0.15
  30   8   1    1.57    0.17
 -32  -8  -1    0.06    0.08
  32   8   1    0.28    0.10
 -34  -8  -1    0.19    0.09
  34   8   1    0.57    0.12
 -36  -8  -1    0.68    0.13
  35  -9  -1    0.53    0.13
  33  -9  -1   -0.05    0.09
 -33   9   1   -0.01    0.07
  31  -9  -1    0.10    0.09
 -31   9   1   -0.05    0.07
  29  -9  -1    0.08    0.09
 -29   9   1    0.03    0.07
  27  -9  -1    1.73    0.17
 -27   9   1    1.69    0.15
  25  -9  -1   11.01    0.38
  25  -9  -1   10.81    0.36
 -25   9   1   11.12    0.36
  23  -9  -1   22.22    0.60
  23  -9  -1   21.15    0.57
 -23   9   1   21.27    0.56
  21  -9  -1   10.48    0.34
  21  -9  -1   10.01    0.34
 -21   9   1    9.85    0.32
  19  -9  -1    0.01    0.06
  19  -9  -1    0.05    0.06
 -19   9   1   -0.05    0.04
  17  -9  -1    0.48    0.08
  17  -9  -1    0.44    0.08
 -17   9   1    0.40    0.07
  15  -9  -1    0.15    0.06
  15  -9  -1    0.19    0.06
 -15   9   1    0.17    0.05
  13  -9  -1    0.13    0.05
  13  -9  -1    0.08    0.05
 -13   9   1    0.08    0.05
 -13   9   1    0.17    0.05
  11  -9  -1    0.01    0.04
  11  -9  -1    0.07    0.05
 -11   9   1    0.09    0.05
 -11   9   1   -0.02    0.04
   9  -9  -1    0.01    0.04
  -9   9   1    0.03    0.04
  -9   9   1   -0.01    0.04
   7  -9  -1    1.39    0.10
  -7   9   1    1.58    0.11
  -7   9   1    1.62    0.11
   5  -9  -1    1.02    0.09
  -5   9   1    0.79    0.08
  -5   9   1    0.79    0.09
   3  -9  -1    0.38    0.06
  -3   9   1    0.62    0.08
  -3   9   1    0.47    0.07
   1  -9  -1    0.10    0.04
  -1   9   1    0.02    0.04
  -1  -9  -1    0.07    0.04
  -1  -9  -1    0.12    0.05
   1   9   1    0.10    0.05
  -3  -9  -1    4.47    0.18
  -3  -9  -1    4.38    0.17
   3   9   1    4.23    0.18
  -5  -9  -1    1.81    0.10
  -5  -9  -1    1.79    0.11
   5   9   1    1.83    0.12
  -7  -9  -1    0.20    0.05
  -7  -9  -1    0.20    0.05
   7   9   1    0.30    0.07
  -9  -9  -1    0.08    0.05
  -9  -9  -1    0.07    0.04
   9   9   1    0.01    0.04
 -11  -9  -1    0.02    0.04
 -11  -9  -1    0.00    0.03
  11   9   1    0.02    0.05
 -13  -9  -1    2.58    0.14
 -13  -9  -1    2.41    0.12
  13   9   1    2.55    0.15
 -15  -9  -1    0.37    0.07
 -15  -9  -1    0.48    0.06
  15   9   1    0.34    0.07
 -17  -9  -1    0.50    0.08
 -17  -9  -1    0.56    0.07
  17   9   1    0.55    0.09
 -19  -9  -1    0.46    0.08
  19   9   1    0.31    0.08
 -21  -9  -1    1.00    0.12
  21   9   1    1.01    0.12
 -23  -9  -1    5.06    0.23
  23   9   1    4.51    0.23
 -25  -9  -1    0.04    0.07
  25   9   1   -0.03    0.07
 -27  -9  -1    0.95    0.13
  27   9   1    0.96    0.13
 -29  -9  -1    0.05    0.07
  29   9   1    0.00    0.08
 -31  -9  -1    1.12    0.14
  31   9   1    0.92    0.14
 -33  -9  -1    0.93    0.14
  33   9   1    1.01    0.15
  35   9   1    0.15    0.11
  34 -10  -1    0.19    0.11
  32 -10  -1    0.08    0.10
 -32  10   1    0.04    0.08
  30 -10  -1    0.08    0.09
 -30  10   1    0.02    0.07
  28 -10  -1    0.82    0.13
 -28  10   1    1.32    0.14
  26 -10  -1    0.08    0.08
 -26  10   1   -0.01    0.06
  24 -10  -1    5.82    0.26
 -24  10   1    5.97    0.25
  22 -10  -1   16.20    0.47
 -22  10   1   16.03    0.46
  20 -10  -1    0.39    0.09
 -20  10   1    0.26    0.07
  18 -10  -1    4.28    0.20
 -18  10   1    4.06    0.19
  16 -10  -1    3.58    0.18
 -16  10   1    3.49    0.17
  14 -10  -1    0.34    0.08
 -14  10   1    0.42    0.07
  12 -10  -1    0.86    0.10
 -12  10   1    0.87    0.09
 -12  10   1    0.99    0.10
  10 -10  -1    0.04    0.05
 -10  10   1    0.14    0.06
 -10  10   1    0.17    0.06
   8 -10  -1    8.97    0.29
  -8  10   1    9.32    0.29
  -8  10   1    8.84    0.28
   6 -10  -1    0.50    0.08
  -6  10   1    0.53    0.08
  -6  10   1    0.72    0.09
   4 -10  -1    3.07    0.15
  -4  10   1    3.23    0.15
  -4  10   1    3.29    0.16
   2 -10  -1    0.31    0.06
  -2  10   1    0.36    0.07
  -2  10   1    0.34    0.07
   0 -10  -1    0.43    0.08
   0 -10  -1    0.50    0.07
   0  10   1    0.37    0.07
  -2 -10  -1    5.94    0.21
  -2 -10  -1    5.69    0.22
   2  10   1    6.31    0.24
  -4 -10  -1    1.43    0.10
  -4 -10  -1    1.45    0.11
   4  10   1    1.51    0.12
  -6 -10  -1    0.41    0.07
  -6 -10  -1    0.41    0.06
   6  10   1    0.32    0.07
  -8 -10  -1    8.49    0.28
  -8 -10  -1    8.04    0.25
   8  10   1    8.21    0.29
 -10 -10  -1    5.33    0.19
 -10 -10  -1    5.50    0.22
  10  10   1    5.31    0.23
 -12 -10  -1    0.12    0.05
 -12 -10  -1    0.04    0.05
  12  10   1    0.17    0.06
 -14 -10  -1    3.22    0.14
 -14 -10  -1    3.05    0.17
  14  10   1    3.16    0.18
 -16 -10  -1   -0.01    0.04
 -16 -10  -1    0.05    0.06
  16  10   1   -0.08    0.05
 -18 -10  -1    0.25    0.07
  18  10   1    0.16    0.08
 -20 -10  -1    1.30    0.13
  20  10   1    1.20    0.14
 -22 -10  -1    1.30    0.14
  22  10   1    1.40    0.15
 -24 -10  -1    3.62    0.21
  24  10   1    3.50    0.22
 -26 -10  -1   12.52    0.43
  26  10   1   12.86    0.44
 -28 -10  -1    0.77    0.12
  28  10   1    0.84    0.13
 -30 -10  -1    1.35    0.16
  30  10   1    1.39    0.17
 -32 -10  -1    1.43    0.17
  32  10   1    1.59    0.19
  34  10   1    0.22    0.11
 -31  11   1   -0.02    0.08
 -29  11   1    0.12    0.09
 -27  11   1    0.17    0.08
  25 -11  -1    0.48    0.11
 -25  11   1    0.46    0.10
  23 -11  -1    0.19    0.08
 -23  11   1    0.26    0.08
  21 -11  -1    0.40    0.09
 -21  11   1    0.34    0.08
  19 -11  -1    1.26    0.14
 -19  11   1    1.04    0.12
  17 -11  -1    0.43    0.09
 -17  11   1    0.45    0.08
  15 -11  -1    0.20    0.08
 -15  11   1    0.18    0.06
  13 -11  -1    0.17    0.06
 -13  11   1    0.17    0.06
  11 -11  -1    0.30    0.07
 -11  11   1    0.29    0.07
 -11  11   1    0.36    0.08
   9 -11  -1    4.04    0.19
  -9  11   1    4.39    0.20
  -9  11   1    4.21    0.18
   7 -11  -1    0.11    0.06
  -7  11   1    0.06    0.05
  -7  11   1   -0.02    0.05
   5 -11  -1    2.47    0.14
  -5  11   1    2.94    0.15
  -5  11   1    2.50    0.15
   3 -11  -1    0.00    0.04
  -3  11   1    0.04    0.05
  -3  11   1    0.05    0.06
   1 -11  -1    0.51    0.08
  -1  11   1    0.60    0.08
  -1  11   1    0.53    0.09
  -1 -11  -1    0.15    0.06
  -1 -11  -1    0.19    0.07
   1  11   1    0.23    0.07
  -3 -11  -1    0.45    0.08
  -3 -11  -1    0.52    0.07
   3  11   1    0.53    0.09
  -5 -11  -1    1.43    0.13
  -5 -11  -1    1.52    0.10
   5  11   1    1.37    0.13
  -7 -11  -1    2.26    0.14
  -7 -11  -1    2.06    0.12
   7  11   1    1.85    0.14
  -9 -11  -1   11.44    0.36
  -9 -11  -1   11.34    0.32
   9  11   1   11.08    0.37
 -11 -11  -1    2.28    0.13
 -11 -11  -1    2.62    0.15
  11  11   1    2.40    0.16
 -13 -11  -1    3.82    0.19
 -13 -11  -1    3.46    0.16
  13  11   1    3.83    0.20
 -15 -11  -1    3.33    0.18
 -15 -11  -1    3.09    0.15
  15  11   1    3.26    0.19
 -17 -11  -1    1.88    0.16
  17  11   1    1.47    0.15
 -19 -11  -1    0.17    0.07
  19  11   1    0.10    0.07
 -21 -11  -1    0.78    0.12
  21  11   1    0.69    0.12
 -23 -11  -1    6.31    0.28
  23  11   1    5.94    0.28
 -25 -11  -1   20.42    0.60
  25  11   1   20.77    0.62
 -27 -11  -1    7.84    0.33
 -29 -11  -1    3.03    0.21
  29  11   1    3.26    0.23
 -31 -11  -1    2.24    0.21
  31  11   1    1.65    0.19
 -28  12   1    0.41    0.10
  26 -12  -1    0.81    0.14
 -26  12   1    0.81    0.12
  24 -12  -1    0.37    0.11
 -24  12   1    0.16    0.08
  22 -12  -1    1.05    0.14
 -22  12   1    1.05    0.12
  20 -12  -1    0.01    0.07
 -20  12   1    0.14    0.07
  18 -12  -1    0.07    0.07
 -18  12   1   -0.02    0.06
  16 -12  -1    0.09    0.07
 -16  12   1    0.03    0.06
  14 -12  -1    0.05    0.07
 -14  12   1    0.09    0.06
  12 -12  -1    1.91    0.15
 -12  12   1    1.89    0.14
  10 -12  -1    0.40    0.08
 -10  12   1    0.48    0.08
   8 -12  -1    1.17    0.12
  -8  12   1    1.39    0.13
  -8  12   1    1.20    0.13
   6 -12  -1    0.07    0.06
  -6  12   1    0.02    0.06
  -6  12   1    0.12    0.06
   4 -12  -1    3.18    0.17
  -4  12   1    3.37    0.18
  -4  12   1    3.40    0.18
   2 -12  -1    9.11    0.31
  -2  12   1    9.62    0.31
  -2  12   1    9.54    0.33
   0 -12  -1   10.88    0.35
   0  12   1   11.48    0.38
   0  12   1   12.39    0.36
  -2 -12  -1    3.52    0.17
  -2 -12  -1    3.46    0.19
   2  12   1    3.61    0.19
  -4 -12  -1    0.53    0.08
  -4 -12  -1    0.34    0.08
   4  12   1    0.50    0.09
  -6 -12  -1    0.01    0.06
  -6 -12  -1    0.04    0.05
   6  12   1    0.08    0.07
  -8 -12  -1   -0.03    0.05
  -8 -12  -1   -0.07    0.05
   8  12   1   -0.02    0.06
 -10 -12  -1   -0.02    0.04
 -10 -12  -1    0.05    0.06
  10  12   1    0.00    0.06
 -12 -12  -1    0.09    0.06
 -12 -12  -1    0.02    0.05
  12  12   1    0.00    0.06
 -14 -12  -1    5.74    0.25
 -14 -12  -1    5.98    0.22
  14  12   1    6.07    0.28
 -16 -12  -1    5.84    0.26
 -16 -12  -1    5.66    0.21
  16  12   1    4.98    0.26
 -18 -12  -1   -0.01    0.07
  18  12   1    0.05    0.07
 -20 -12  -1    0.01    0.07
  20  12   1    0.41    0.11
 -22 -12  -1    0.27    0.10
  22  12   1    0.25    0.09
 -24 -12  -1   11.83    0.43
 -26 -12  -1   12.68    0.45
  26  12   1   13.08    0.47
 -28 -12  -1    0.10    0.10
  28  12   1    0.08    0.10
  27 -13  -1    1.79    0.19
 -27  13   1    1.31    0.15
  25 -13  -1    0.54    0.13
 -25  13   1    0.47    0.11
  23 -13  -1   -0.09    0.08
 -23  13   1   -0.01    0.07
  21 -13  -1    0.38    0.11
 -21  13   1    0.56    0.11
  19 -13  -1    0.30    0.10
 -19  13   1    0.61    0.10
  17 -13  -1    0.16    0.08
 -17  13   1    0.12    0.07
  15 -13  -1    1.37    0.15
 -15  13   1    1.24    0.13
  13 -13  -1    0.88    0.12
 -13  13   1    0.83    0.11
  11 -13  -1    1.26    0.14
 -11  13   1    1.32    0.13
   9 -13  -1    0.04    0.07
  -9  13   1   -0.03    0.06
   7 -13  -1    1.04    0.12
  -7  13   1    0.91    0.12
  -7  13   1    1.01    0.13
   5 -13  -1    0.83    0.11
  -5  13   1    0.72    0.11
  -5  13   1    0.54    0.10
   3 -13  -1    0.02    0.06
  -3  13   1   -0.09    0.06
  -3  13   1    0.07    0.07
   1 -13  -1    8.85    0.32
  -1  13   1    9.52    0.34
  -1  13   1    9.22    0.32
  -1 -13  -1   14.52    0.43
   1  13   1   14.96    0.46
   1  13   1   14.46    0.43
  -3 -13  -1   -0.03    0.05
  -3 -13  -1   -0.08    0.07
   3  13   1   -0.07    0.06
  -5 -13  -1    0.05    0.06
  -5 -13  -1    0.07    0.07
   5  13   1    0.04    0.07
  -7 -13  -1    0.51    0.08
  -7 -13  -1    0.42    0.09
   7  13   1    0.37    0.09
  -9 -13  -1    0.10    0.06
  -9 -13  -1    0.00    0.06
   9  13   1   -0.02    0.07
 -11 -13  -1    1.70    0.16
 -11 -13  -1    1.67    0.13
  11  13   1    2.09    0.17
 -13 -13  -1    0.23    0.07
 -13 -13  -1    0.20    0.08
  13  13   1    0.17    0.09
 -15 -13  -1    2.45    0.18
 -15 -13  -1    2.49    0.15
  15  13   1    2.70    0.20
 -17 -13  -1    0.26    0.09
  17  13   1    0.44    0.11
 -19 -13  -1    0.05    0.07
  19  13   1    0.01    0.08
 -21 -13  -1    0.45    0.11
  21  13   1    0.54    0.13
 -23 -13  -1    1.64    0.18
  23  13   1    1.95    0.20
 -25 -13  -1    1.75    0.19
  25  13   1    1.91    0.20
 -27 -13  -1    0.09    0.09
  26 -14  -1    0.03    0.12
  24 -14  -1    0.01    0.10
 -24  14   1   -0.09    0.08
  22 -14  -1    0.16    0.11
 -22  14   1    0.11    0.08
  20 -14  -1    0.38    0.11
 -20  14   1    0.26    0.09
  18 -14  -1    0.27    0.11
 -18  14   1    0.42    0.10
  16 -14  -1    1.46    0.16
 -16  14   1    1.52    0.15
  14 -14  -1    5.05    0.26
 -14  14   1    5.38    0.24
  12 -14  -1    3.28    0.21
 -12  14   1    3.44    0.20
  10 -14  -1    0.02    0.07
 -10  14   1    0.03    0.07
   8 -14  -1    2.34    0.17
  -8  14   1    2.44    0.17
   6 -14  -1    0.66    0.11
  -6  14   1    0.93    0.12
  -6  14   1    0.45    0.11
   4 -14  -1    0.09    0.06
  -4  14   1    0.02    0.08
  -4  14   1    0.14    0.08
   2 -14  -1    0.86    0.12
  -2  14   1    0.96    0.12
  -2  14   1    1.00    0.14
   0 -14  -1    4.76    0.22
   0  14   1    4.57    0.23
   0  14   1    4.80    0.25
  -2 -14  -1    3.56    0.19
   2  14   1    3.38    0.19
   2  14   1    3.74    0.22
  -4 -14  -1    1.58    0.16
  -4 -14  -1    1.80    0.14
   4  14   1    1.60    0.16
  -6 -14  -1    0.40    0.09
  -6 -14  -1    0.57    0.10
   6  14   1    0.57    0.11
  -8 -14  -1    0.07    0.07
  -8 -14  -1   -0.05    0.06
   8  14   1    0.08    0.07
 -10 -14  -1    0.38    0.10
 -10 -14  -1    0.52    0.09
  10  14   1    0.51    0.11
 -12 -14  -1    0.88    0.11
 -12 -14  -1    0.99    0.13
  12  14   1    0.99    0.14
 -14 -14  -1    0.62    0.10
 -14 -14  -1    0.56    0.11
  14  14   1    0.57    0.12
 -16 -14  -1    0.77    0.13
  16  14   1    0.56    0.12
 -18 -14  -1    0.08    0.08
  18  14   1    0.10    0.09
 -20 -14  -1    0.53    0.12
  20  14   1    0.57    0.13
 -22 -14  -1    0.93    0.15
  22  14   1    0.75    0.14
 -24 -14  -1    0.00    0.09
  21 -15  -1    0.15    0.11
 -21  15   1   -0.03    0.08
  19 -15  -1    1.31    0.17
 -19  15   1    1.23    0.15
  17 -15  -1    0.06    0.09
 -17  15   1   -0.11    0.07
  15 -15  -1    1.45    0.17
 -15  15   1    1.52    0.16
  13 -15  -1    4.23    0.24
 -13  15   1    4.99    0.24
  11 -15  -1    1.94    0.19
 -11  15   1    2.12    0.18
   9 -15  -1    0.25    0.10
  -9  15   1    0.16    0.09
   7 -15  -1    0.28    0.09
  -7  15   1    0.35    0.10
   5 -15  -1   -0.05    0.07
  -5  15   1   -0.02    0.08
   3 -15  -1    0.09    0.07
  -3  15   1    0.11    0.10
  -3  15   1    0.08    0.09
   1 -15  -1    6.36    0.28
  -1  15   1    6.59    0.28
  -1  15   1    6.44    0.30
  -1 -15  -1   16.31    0.50
   1  15   1   17.61    0.51
   1  15   1   16.82    0.54
  -3 -15  -1    4.13    0.22
   3  15   1    3.97    0.24
   3  15   1    3.84    0.22
  -5 -15  -1    3.84    0.21
  -5 -15  -1    3.36    0.21
   5  15   1    3.99    0.24
  -7 -15  -1    0.31    0.08
  -7 -15  -1    0.38    0.10
   7  15   1    0.27    0.10
  -9 -15  -1    0.10    0.08
  -9 -15  -1    0.21    0.08
   9  15   1    0.20    0.10
 -11 -15  -1    0.29    0.08
 -11 -15  -1    0.18    0.09
  11  15   1    0.26    0.10
 -13 -15  -1    0.03    0.08
 -13 -15  -1    0.01    0.07
  13  15   1   -0.02    0.09
 -15 -15  -1   -0.05    0.08
  15  15   1    0.03    0.09
 -17 -15  -1   -0.02    0.09
  17  15   1    0.09    0.09
 -19 -15  -1    0.79    0.14
  19  15   1    1.07    0.17
 -21 -15  -1    0.40    0.12
 -16  16   1    0.54    0.12
  14 -16  -1    0.03    0.10
 -14  16   1    0.10    0.09
  12 -16  -1    0.34    0.11
 -12  16   1    0.25    0.09
  10 -16  -1    0.21    0.11
 -10  16   1    0.07    0.09
   8 -16  -1    0.14    0.10
  -8  16   1    0.06    0.09
   6 -16  -1    0.21    0.09
  -6  16   1    0.17    0.09
   4 -16  -1    0.14    0.08
  -4  16   1    0.00    0.09
   2 -16  -1    1.08    0.14
  -2  16   1    0.90    0.14
  -2  16   1    1.34    0.17
   0 -16  -1    0.49    0.11
   0  16   1    0.51    0.13
   0  16   1    0.63    0.12
  -2 -16  -1    4.54    0.24
   2  16   1    4.65    0.25
   2  16   1    4.62    0.27
  -4 -16  -1    0.82    0.12
   4  16   1    1.05    0.14
   4  16   1    1.20    0.16
  -6 -16  -1    0.12    0.10
  -6 -16  -1    0.02    0.08
   6  16   1    0.11    0.09
  -8 -16  -1   -0.07    0.07
  -8 -16  -1    0.11    0.09
   8  16   1    0.25    0.11
 -10 -16  -1    0.52    0.11
 -10 -16  -1    0.63    0.13
  10  16   1    0.70    0.14
 -12 -16  -1    0.63    0.12
 -12 -16  -1    0.49    0.12
  12  16   1    0.53    0.13
 -14 -16  -1    0.44    0.12
  14  16   1    0.32    0.12
 -16 -16  -1    1.44    0.17
 -18 -16  -1    0.57    0.13
 -11  17   1    0.02    0.10
  -9  17   1    0.11    0.10
  -7  17   1   -0.04    0.09
   5 -17  -1    0.03    0.09
  -5  17   1    0.03    0.09
   3 -17  -1    0.15    0.10
  -3  17   1    0.32    0.11
   1 -17  -1    0.36    0.10
  -1  17   1    0.24    0.11
  -1 -17  -1    0.28    0.10
   1  17   1    0.48    0.12
   1  17   1    0.23    0.12
  -3 -17  -1    0.81    0.14
   3  17   1    0.87    0.14
   3  17   1    0.77    0.15
  -5 -17  -1   -0.01    0.08
   5  17   1    0.00    0.08
   5  17   1    0.08    0.10
  -7 -17  -1    0.05    0.09
   7  17   1    0.04    0.11
  -9 -17  -1    0.03    0.09
  -9 -17  -1    0.09    0.11
   9  17   1    0.00    0.11
 -11 -17  -1    0.04    0.09
 -11 -17  -1    0.06    0.11
  11  17  -2    0.71    0.15
   9  17  -2    0.64    0.14
   7  17  -2    0.07    0.11
  -7 -17   2    0.08    0.11
  -5 -17   2    0.32    0.13
   3  17  -2   -0.12    0.08
  -3 -17   2   -0.06    0.10
   1  17  -2    0.11    0.10
  -1 -17   2    0.21    0.11
  -1  17  -2    0.07    0.10
   1 -17   2    0.12    0.11
   3 -17   2   10.93    0.44
   5 -17   2    5.29    0.29
  16  16  -2    0.54    0.14
  14  16  -2    0.15    0.11
 -14 -16   2    0.23    0.10
  12  16  -2    1.56    0.18
 -12 -16   2    1.48    0.18
  10  16  -2    0.28    0.11
 -10 -16   2    0.11    0.10
   8  16  -2    0.43    0.12
  -8 -16   2    0.20    0.11
  -8 -16   2    0.15    0.10
   6  16  -2    0.31    0.11
  -6 -16   2    0.19    0.10
  -6 -16   2    0.15    0.10
   4  16  -2    0.31    0.11
  -4 -16   2    0.29    0.11
   2  16  -2   -0.10    0.08
  -2 -16   2    0.05    0.10
   0  16  -2   -0.04    0.09
   0 -16   2    0.12    0.11
  -2  16  -2    1.00    0.15
   2 -16   2    1.15    0.16
  -4  16  -2    1.66    0.18
   4 -16   2    1.77    0.19
  -6  16  -2    0.05    0.09
   6 -16   2   -0.05    0.09
  -8  16  -2    0.17    0.10
   8 -16   2   -0.22    0.08
 -10  16  -2    0.13    0.10
  10 -16   2    0.22    0.11
 -12  16  -2   -0.08    0.08
  12 -16   2    0.05    0.10
  19  15  -2    0.57    0.14
 -19 -15   2    0.53    0.13
  17  15  -2    0.13    0.10
 -17 -15   2    0.20    0.10
  15  15  -2    0.24    0.11
 -15 -15   2    0.02    0.09
  13  15  -2    0.61    0.13
 -13 -15   2    0.60    0.13
  11  15  -2    0.08    0.09
 -11 -15   2   -0.06    0.07
   9  15  -2    0.09    0.09
  -9 -15   2    0.32    0.10
  -9 -15   2    0.04    0.08
   7  15  -2    1.38    0.16
  -7 -15   2    1.25    0.16
  -7 -15   2    1.15    0.14
   5  15  -2    0.18    0.09
  -5 -15   2    0.16    0.09
  -5 -15   2    0.12    0.09
   3  15  -2    1.03    0.14
  -3 -15   2    1.58    0.16
   1  15  -2    0.90    0.13
  -1 -15   2    0.91    0.14
  -1  15  -2    1.02    0.13
   1 -15   2    1.04    0.15
  -3  15  -2    0.56    0.11
   3 -15   2    0.50    0.12
  -5  15  -2    1.65    0.17
   5 -15   2    1.28    0.16
  -7  15  -2    1.35    0.15
   7 -15   2    0.98    0.15
  -9  15  -2    0.76    0.13
   9 -15   2    0.81    0.14
 -11  15  -2    2.23    0.19
  11 -15   2    1.84    0.20
 -13  15  -2    0.21    0.10
  13 -15   2    0.41    0.12
 -15  15  -2    1.72    0.17
  15 -15   2    1.37    0.18
 -17  15  -2    0.32    0.10
  17 -15   2    0.07    0.10
  19 -15   2    0.05    0.11
  22  14  -2    0.22    0.11
 -22 -14   2    0.28    0.11
  20  14  -2    0.24    0.11
 -20 -14   2    0.14    0.10
  18  14  -2    0.74    0.14
 -18 -14   2    0.77    0.13
  16  14  -2    1.47    0.17
 -16 -14   2    1.36    0.16
  14  14  -2    0.11    0.09
 -14 -14   2    0.11    0.08
  12  14  -2    0.68    0.12
 -12 -14   2    0.61    0.11
  10  14  -2    0.06    0.08
 -10 -14   2    0.02    0.07
 -10 -14   2    0.01    0.06
   8  14  -2    1.12    0.14
  -8 -14   2    1.00    0.13
  -8 -14   2    1.12    0.13
   6  14  -2    0.04    0.07
  -6 -14   2    0.04    0.07
  -6 -14   2    0.07    0.07
   4  14  -2   -0.09    0.06
  -4 -14   2   -0.03    0.07
  -4 -14   2    0.00    0.07
   2  14  -2    1.44    0.15
  -2 -14   2    1.29    0.15
   0  14  -2    5.84    0.26
   0 -14   2    6.48    0.28
  -2  14  -2    0.29    0.09
   2 -14   2    0.22    0.10
  -4  14  -2    0.20    0.08
   4 -14   2    0.41    0.11
  -6  14  -2    0.54    0.10
   6 -14   2    1.08    0.14
  -8  14  -2    0.68    0.11
   8 -14   2    0.54    0.11
 -10  14  -2    1.47    0.15
  10 -14   2    1.38    0.16
 -12  14  -2    0.29    0.09
  12 -14   2    0.26    0.10
 -14  14  -2   -0.01    0.07
  14 -14   2    0.21    0.10
 -16  14  -2    0.29    0.09
  16 -14   2    0.35    0.11
 -18  14  -2    0.08    0.08
  18 -14   2    0.29    0.12
 -20  14  -2    0.14    0.09
  20 -14   2    0.30    0.12
 -22  14  -2    0.08    0.09
  22 -14   2    0.00    0.10
  25  13  -2    0.06    0.11
 -25 -13   2   -0.02    0.09
  23  13  -2    0.27    0.12
 -23 -13   2    0.15    0.10
  21  13  -2    0.19    0.10
 -21 -13   2    0.18    0.09
  19  13  -2    0.06    0.09
 -19 -13   2    0.20    0.09
  17  13  -2    2.80    0.20
 -17 -13   2    2.82    0.19
  15  13  -2    4.40    0.25
 -15 -13   2    4.43    0.24
  13  13  -2    0.82    0.12
 -13 -13   2    0.58    0.11
  11  13  -2    0.05    0.07
 -11 -13   2    0.03    0.07
 -11 -13   2    0.09    0.07
   9  13  -2    0.61    0.11
  -9 -13   2    0.36    0.09
  -9 -13   2    0.49    0.09
   7  13  -2    0.13    0.07
  -7 -13   2    0.14    0.07
  -7 -13   2    0.11    0.07
   5  13  -2    0.46    0.09
  -5 -13   2    0.27    0.09
  -5 -13   2    0.47    0.09
   3  13  -2    0.13    0.07
  -3 -13   2    0.07    0.08
  -3 -13   2    0.16    0.07
   1  13  -2   14.73    0.44
  -1 -13   2   15.18    0.45
  -1  13  -2   22.87    0.62
  -1  13  -2   24.07    0.62
   1 -13   2   24.53    0.64
  -3  13  -2    0.09    0.08
   3 -13   2    0.34    0.09
  -5  13  -2    3.24    0.19
   5 -13   2    3.36    0.20
  -7  13  -2    0.14    0.07
   7 -13   2    0.27    0.09
  -9  13  -2    1.70    0.16
   9 -13   2    1.78    0.17
 -11  13  -2    0.07    0.07
  11 -13   2    0.03    0.08
 -13  13  -2    1.08    0.13
  13 -13   2    1.55    0.17
 -15  13  -2    0.73    0.11
  15 -13   2    0.55    0.12
 -17  13  -2    0.80    0.12
  17 -13   2    0.95    0.14
 -19  13  -2    0.02    0.07
  19 -13   2    0.01    0.09
 -21  13  -2   -0.12    0.07
  21 -13   2    0.08    0.10
 -23  13  -2   -0.05    0.07
  23 -13   2   -0.05    0.10
 -25  13  -2   -0.05    0.08
  25 -13   2    0.02    0.10
  27 -13   2    0.01    0.11
  28  12  -2    1.29    0.18
 -28 -12   2    1.08    0.16
  26  12  -2    0.66    0.14
 -26 -12   2    0.33    0.11
  24  12  -2    0.87    0.14
 -24 -12   2    0.66    0.12
  22  12  -2    0.04    0.08
 -22 -12   2    0.10    0.08
  20  12  -2    0.31    0.10
 -20 -12   2    0.15    0.08
  18  12  -2    2.08    0.19
 -18 -12   2    2.30    0.17
  16  12  -2    1.77    0.17
 -16 -12   2    1.57    0.16
  14  12  -2    4.91    0.24
 -14 -12   2    4.66    0.24
  12  12  -2    0.04    0.08
 -12 -12   2   -0.08    0.05
  10  12  -2    0.47    0.09
 -10 -12   2    0.33    0.08
 -10 -12   2    0.50    0.08
   8  12  -2    0.27    0.08
  -8 -12   2    0.28    0.07
  -8 -12   2    0.17    0.07
   6  12  -2    0.23    0.08
  -6 -12   2    0.19    0.07
  -6 -12   2    0.27    0.08
   4  12  -2    0.61    0.09
  -4 -12   2    0.57    0.10
  -4 -12   2    0.59    0.09
   2  12  -2    3.09    0.17
  -2 -12   2    2.92    0.17
  -2 -12   2    2.81    0.19
   0  12  -2   32.96    0.80
   0 -12   2   34.90    0.82
  -2  12  -2   19.90    0.54
  -2  12  -2   20.00    0.52
   2 -12   2   19.80    0.54
  -4  12  -2    0.51    0.10
   4 -12   2    0.69    0.11
  -6  12  -2    0.00    0.05
   6 -12   2    0.10    0.07
  -8  12  -2   -0.08    0.05
   8 -12   2   -0.04    0.06
 -10  12  -2    1.14    0.12
  10 -12   2    0.78    0.11
 -12  12  -2    3.51    0.19
  12 -12   2    3.55    0.21
 -14  12  -2    0.00    0.06
  14 -12   2    0.11    0.07
 -16  12  -2    5.76    0.25
  16 -12   2    6.34    0.28
 -18  12  -2    1.11    0.13
  18 -12   2    1.19    0.15
 -20  12  -2    0.00    0.07
  20 -12   2    0.18    0.09
 -22  12  -2    0.36    0.09
  22 -12   2    0.28    0.11
 -24  12  -2    3.78    0.21
  24 -12   2    3.48    0.24
 -26  12  -2    2.61    0.19
  26 -12   2    2.84    0.22
  28 -12   2    0.60    0.14
  30 -12   2    0.93    0.16
  31  11  -2   -0.07    0.11
  29  11  -2    0.17    0.11
 -29 -11   2   -0.01    0.08
  27  11  -2    0.35    0.12
 -27 -11   2    0.63    0.12
  25  11  -2    0.09    0.10
 -25 -11   2    0.03    0.08
  23  11  -2    6.68    0.30
 -23 -11   2    6.13    0.29
  21  11  -2    0.16    0.08
 -21 -11   2    0.03    0.06
  19  11  -2    0.41    0.11
 -19 -11   2    0.50    0.10
  17  11  -2   -0.12    0.06
 -17 -11   2    0.12    0.07
  15  11  -2    0.05    0.07
 -15 -11   2    0.10    0.06
  13  11  -2    0.56    0.10
 -13 -11   2    0.47    0.09
  11  11  -2    0.95    0.12
 -11 -11   2    1.02    0.12
 -11 -11   2    1.20    0.11
   9  11  -2   -0.01    0.06
  -9 -11   2    0.04    0.05
  -9 -11   2   -0.01    0.05
   7  11  -2    1.21    0.12
  -7 -11   2    1.47    0.11
  -7 -11   2    1.24    0.12
   5  11  -2    4.57    0.21
  -5 -11   2    4.74    0.20
  -5 -11   2    4.70    0.22
   3  11  -2    4.87    0.21
  -3 -11   2    5.72    0.22
  -3 -11   2    5.58    0.24
   1  11  -2   11.97    0.35
  -1 -11   2   11.08    0.37
  -1 -11   2   12.33    0.36
  -1  11  -2    2.99    0.15
  -1  11  -2    2.75    0.16
   1 -11   2    2.75    0.16
  -3  11  -2   -0.02    0.05
  -3  11  -2    0.03    0.06
   3 -11   2    0.04    0.05
  -5  11  -2    2.47    0.15
   5 -11   2    2.37    0.15
  -7  11  -2    4.64    0.20
   7 -11   2    3.96    0.20
  -9  11  -2    5.26    0.22
   9 -11   2    5.35    0.24
 -11  11  -2   18.04    0.49
  11 -11   2   17.53    0.51
 -13  11  -2    0.06    0.06
  13 -11   2   -0.03    0.06
 -15  11  -2    0.73    0.10
  15 -11   2    1.02    0.13
 -17  11  -2    0.38    0.08
  17 -11   2    0.26    0.09
 -19  11  -2    0.14    0.07
  19 -11   2    0.15    0.08
 -21  11  -2    0.06    0.06
  21 -11   2    0.11    0.09
 -23  11  -2    0.07    0.07
  23 -11   2    0.13    0.10
 -25  11  -2   14.51    0.46
  25 -11   2   15.10    0.50
 -27  11  -2    5.69    0.27
  27 -11   2    5.64    0.29
 -29  11  -2    0.50    0.10
  29 -11   2    0.59    0.13
  32  10  -2   -0.03    0.10
 -32 -10   2   -0.06    0.08
  30  10  -2    0.03    0.10
 -30 -10   2    0.13    0.08
  28  10  -2    0.41    0.11
 -28 -10   2    0.38    0.10
  26  10  -2   -0.02    0.09
 -26 -10   2    0.15    0.08
  24  10  -2    0.86    0.13
 -24 -10   2    0.49    0.10
  22  10  -2    0.15    0.08
 -22 -10   2    0.08    0.06
  20  10  -2    3.02    0.19
 -20 -10   2    2.55    0.17
  18  10  -2    0.94    0.12
 -18 -10   2    0.89    0.11
  16  10  -2   -0.01    0.07
 -16 -10   2    0.00    0.06
  14  10  -2    0.65    0.11
 -14 -10   2    0.62    0.09
  12  10  -2    0.31    0.08
 -12 -10   2    0.19    0.06
 -12 -10   2    0.45    0.07
  10  10  -2    2.64    0.16
 -10 -10   2    2.38    0.15
 -10 -10   2    2.78    0.14
   8  10  -2    0.06    0.06
  -8 -10   2    0.04    0.04
  -8 -10   2    0.02    0.05
   6  10  -2    0.41    0.08
  -6 -10   2    0.46    0.07
  -6 -10   2    0.53    0.09
   4  10  -2    4.15    0.19
  -4 -10   2    4.19    0.19
  -4 -10   2    4.25    0.18
   2  10  -2    5.90    0.22
  -2 -10   2    5.85    0.22
  -2 -10   2    5.76    0.23
   0  10  -2    0.53    0.08
   0 -10   2    0.65    0.09
   0 -10   2    0.50    0.09
  -2  10  -2    7.71    0.25
  -2  10  -2    7.91    0.26
   2 -10   2    7.42    0.26
  -4  10  -2    0.07    0.05
  -4  10  -2    0.13    0.05
   4 -10   2    0.17    0.06
  -6  10  -2    6.78    0.24
  -6  10  -2    6.58    0.22
   6 -10   2    6.77    0.25
  -8  10  -2    0.78    0.09
   8 -10   2    0.99    0.11
 -10  10  -2   24.00    0.59
  10 -10   2   23.93    0.62
 -12  10  -2   11.64    0.35
  12 -10   2   10.58    0.36
 -14  10  -2   -0.06    0.04
  14 -10   2    0.05    0.06
 -16  10  -2    0.60    0.09
  16 -10   2    0.36    0.09
 -18  10  -2    0.01    0.05
  18 -10   2    0.07    0.07
 -20  10  -2    0.12    0.06
  20 -10   2    0.11    0.08
  20 -10   2    0.00    0.07
 -22  10  -2    0.20    0.07
  22 -10   2    0.22    0.09
  22 -10   2    0.20    0.08
 -24  10  -2    3.92    0.20
  24 -10   2    3.64    0.22
  24 -10   2    3.98    0.23
 -26  10  -2    4.05    0.22
  26 -10   2    4.23    0.25
  26 -10   2    3.98    0.24
 -28  10  -2    1.40    0.15
  28 -10   2    1.65    0.18
  28 -10   2    1.72    0.18
 -30  10  -2    0.00    0.08
  30 -10   2    0.01    0.10
  30 -10   2    0.00    0.09
  32 -10   2    0.27    0.12
  34 -10   2    0.04    0.11
  35   9  -2    0.28    0.12
  33   9  -2    0.00    0.10
 -33  -9   2    0.19    0.09
  31   9  -2    0.17    0.11
 -31  -9   2   -0.02    0.07
  29   9  -2    0.59    0.13
 -29  -9   2    0.49    0.11
  27   9  -2    0.01    0.08
 -27  -9   2    0.16    0.08
  25   9  -2    0.79    0.12
 -25  -9   2    0.83    0.12
  23   9  -2    1.26    0.15
 -23  -9   2    1.09    0.13
  21   9  -2    7.95    0.31
 -21  -9   2    7.49    0.30
  19   9  -2   14.87    0.45
 -19  -9   2   14.05    0.43
  17   9  -2    4.02    0.21
 -17  -9   2    3.92    0.20
  15   9  -2    0.27    0.08
 -15  -9   2    0.35    0.08
  13   9  -2    3.57    0.19
 -13  -9   2    3.45    0.18
 -13  -9   2    3.75    0.15
  11   9  -2    0.01    0.05
 -11  -9   2    0.12    0.05
 -11  -9   2    0.08    0.05
   9   9  -2    0.24    0.07
  -9  -9   2    0.20    0.05
  -9  -9   2    0.18    0.06
   7   9  -2    1.78    0.12
  -7  -9   2    1.37    0.12
  -7  -9   2    1.74    0.11
   5   9  -2   40.41    0.92
  -5  -9   2   40.12    0.91
  -5  -9   2   41.25    0.89
   3   9  -2    8.92    0.27
  -3  -9   2    8.64    0.28
  -3  -9   2    8.39    0.26
   1   9  -2    7.68    0.25
  -1  -9   2    7.89    0.27
  -1  -9   2    7.66    0.25
  -1   9  -2    0.08    0.05
   1  -9   2   -0.06    0.04
   1  -9   2    0.01    0.04
  -3   9  -2    4.02    0.16
  -3   9  -2    4.31    0.18
   3  -9   2    4.16    0.18
  -5   9  -2    0.94    0.08
  -5   9  -2    0.67    0.08
   5  -9   2    0.84    0.10
  -7   9  -2    5.67    0.19
  -7   9  -2    5.96    0.21
   7  -9   2    5.74    0.22
   7  -9   2    6.14    0.20
  -9   9  -2    4.45    0.18
   9  -9   2    3.84    0.18
   9  -9   2    4.10    0.17
 -11   9  -2    0.87    0.09
  11  -9   2    0.79    0.09
  11  -9   2    0.87    0.10
 -13   9  -2   -0.04    0.04
  13  -9   2   -0.04    0.05
  13  -9   2    0.00    0.04
 -15   9  -2    0.03    0.05
  15  -9   2    0.04    0.05
  15  -9   2    0.01    0.05
 -17   9  -2    1.00    0.10
  17  -9   2    0.99    0.12
  17  -9   2    1.12    0.12
 -19   9  -2    0.92    0.10
  19  -9   2    1.00    0.13
  19  -9   2    1.00    0.12
 -21   9  -2    2.48    0.15
  21  -9   2    2.85    0.18
  21  -9   2    2.73    0.18
 -23   9  -2    0.61    0.09
  23  -9   2    0.96    0.13
  23  -9   2    0.83    0.12
 -25   9  -2    0.50    0.09
  25  -9   2    0.81    0.13
  25  -9   2    0.65    0.12
 -27   9  -2    0.02    0.06
  27  -9   2    0.08    0.09
  27  -9   2    0.04    0.08
 -29   9  -2    0.04    0.07
  29  -9   2    0.02    0.08
  29  -9   2    0.09    0.08
 -31   9  -2    4.99    0.25
  31  -9   2    5.37    0.29
 -33   9  -2    0.30    0.10
  33  -9   2    0.45    0.13
  35  -9   2    0.40    0.14
  36   8  -2    0.00    0.11
  34   8  -2    0.06    0.10
 -34  -8   2   -0.06    0.08
  32   8  -2    0.41    0.12
 -32  -8   2    0.34    0.09
  30   8  -2    0.28    0.10
 -30  -8   2    0.16    0.08
  28   8  -2    0.07    0.08
 -28  -8   2   -0.04    0.06
  26   8  -2   -0.04    0.07
 -26  -8   2    0.04    0.07
  24   8  -2    0.07    0.08
 -24  -8   2    0.07    0.06
  22   8  -2    5.24    0.25
 -22  -8   2    4.72    0.23
  20   8  -2    3.18    0.19
 -20  -8   2    3.30    0.18
  18   8  -2    0.04    0.07
 -18  -8   2   -0.05    0.05
  16   8  -2   -0.06    0.05
 -16  -8   2    0.00    0.05
  14   8  -2    0.18    0.06
 -14  -8   2    0.22    0.06
 -14  -8   2    0.19    0.05
  12   8  -2    1.10    0.11
 -12  -8   2    1.08    0.10
 -12  -8   2    1.20    0.08
  10   8  -2    0.27    0.07
 -10  -8   2    0.19    0.05
 -10  -8   2    0.16    0.04
   8   8  -2    2.04    0.13
  -8  -8   2    1.85    0.12
  -8  -8   2    2.11    0.11
   6   8  -2    1.46    0.11
  -6  -8   2    1.88    0.11
  -6  -8   2    1.48    0.09
   4   8  -2   -0.02    0.04
   4   8  -2    0.04    0.03
  -4  -8   2    0.07    0.04
  -4  -8   2    0.01    0.03
   2   8  -2    9.98    0.29
  -2  -8   2   10.20    0.26
  -2  -8   2    9.90    0.30
  -2  -8   2   10.16    0.29
   0   8  -2    0.01    0.04
   0  -8   2    0.06    0.03
   0  -8   2    0.00    0.04
   0  -8   2    0.00    0.03
  -2   8  -2    3.20    0.13
   2  -8   2    3.01    0.12
   2  -8   2    2.83    0.14
  -4   8  -2    0.05    0.04
  -4   8  -2   -0.04    0.03
   4  -8   2    0.07    0.04
   4  -8   2    0.06    0.04
  -6   8  -2    6.88    0.21
  -6   8  -2    7.25    0.23
   6  -8   2    7.62    0.23
   6  -8   2    6.92    0.24
  -8   8  -2    6.45    0.22
  -8   8  -2    6.63    0.19
   8  -8   2    6.48    0.22
   8  -8   2    6.13    0.23
 -10   8  -2    2.52    0.13
  10  -8   2    2.54    0.13
  10  -8   2    2.29    0.13
 -12   8  -2   10.29    0.30
  12  -8   2    9.97    0.31
  12  -8   2    9.81    0.32
 -14   8  -2    1.33    0.10
  14  -8   2    1.47    0.11
  14  -8   2    1.57    0.12
 -16   8  -2    0.09    0.04
  16  -8   2    0.13    0.06
  16  -8   2    0.18    0.06
 -18   8  -2    0.09    0.05
  18  -8   2    0.17    0.07
  18  -8   2    0.17    0.07
 -20   8  -2    1.02    0.11
  20  -8   2    1.47    0.14
  20  -8   2    0.97    0.12
 -22   8  -2    0.59    0.09
  22  -8   2    0.51    0.10
  22  -8   2    0.65    0.11
 -24   8  -2    1.22    0.12
  24  -8   2    1.25    0.14
  24  -8   2    1.15    0.14
 -26   8  -2    0.26    0.07
  26  -8   2    0.16    0.08
  26  -8   2    0.18    0.08
 -28   8  -2    0.00    0.06
  28  -8   2    0.11    0.09
  28  -8   2   -0.07    0.07
 -30   8  -2    0.25    0.08
  30  -8   2    0.29    0.11
 -32   8  -2    2.69    0.18
  32  -8   2    2.39    0.23
 -34   8  -2    3.80    0.23
  34  -8   2    3.70    0.26
  36  -8   2    0.37    0.14
  37   7  -2    0.03    0.11
  35   7  -2    0.18    0.11
 -35  -7   2    0.09    0.08
  33   7  -2    0.06    0.09
 -33  -7   2   -0.05    0.06
  31   7  -2    0.36    0.10
 -31  -7   2    0.44    0.10
  29   7  -2    0.44    0.11
 -29  -7   2    0.44    0.10
  27   7  -2    2.16    0.17
 -27  -7   2    1.62    0.15
  25   7  -2    0.81    0.12
 -25  -7   2    0.94    0.11
  23   7  -2    6.99    0.28
  23   7  -2    7.21    0.27
 -23  -7   2    7.12    0.27
  21   7  -2    0.18    0.08
  21   7  -2    0.25    0.09
 -21  -7   2    0.13    0.06
  19   7  -2   -0.02    0.06
  19   7  -2    0.05    0.06
 -19  -7   2    0.02    0.05
  17   7  -2    2.42    0.15
  17   7  -2    2.52    0.14
 -17  -7   2    2.44    0.14
  15   7  -2    0.09    0.05
  15   7  -2    0.15    0.06
 -15  -7   2    0.05    0.04
  13   7  -2    3.18    0.17
  13   7  -2    3.13    0.13
 -13  -7   2    3.50    0.12
 -13  -7   2    3.21    0.15
  11   7  -2    3.86    0.17
  11   7  -2    3.72    0.14
 -11  -7   2    3.49    0.16
 -11  -7   2    4.16    0.14
   9   7  -2    1.57    0.08
   9   7  -2    1.51    0.11
  -9  -7   2    1.52    0.09
  -9  -7   2    1.39    0.10
   7   7  -2    4.14    0.17
   7   7  -2    4.24    0.13
  -7  -7   2    4.14    0.15
  -7  -7   2    4.13    0.16
   5   7  -2    0.96    0.09
   5   7  -2    0.97    0.06
  -5  -7   2    0.94    0.07
  -5  -7   2    0.78    0.08
   3   7  -2    0.83    0.08
  -3  -7   2    0.89    0.08
  -3  -7   2    0.85    0.08
   1   7  -2    8.44    0.24
  -1  -7   2    8.37    0.25
  -1  -7   2    8.87    0.26
  -1  -7   2    8.67    0.23
  -1   7  -2    6.61    0.20
   1  -7   2    6.49    0.21
   1  -7   2    7.41    0.20
   1  -7   2    6.73    0.23
  -3   7  -2   13.41    0.35
  -3   7  -2   13.38    0.33
   3  -7   2   13.75    0.36
   3  -7   2   13.99    0.35
  -5   7  -2    6.28    0.18
  -5   7  -2    6.16    0.20
   5  -7   2    6.24    0.21
   5  -7   2    6.22    0.20
  -7   7  -2    3.57    0.12
  -7   7  -2    3.26    0.14
   7  -7   2    3.48    0.15
   7  -7   2    3.55    0.14
  -9   7  -2    0.04    0.03
  -9   7  -2    0.07    0.03
   9  -7   2    0.09    0.05
   9  -7   2    0.02    0.04
 -11   7  -2    4.77    0.18
  11  -7   2    4.58    0.19
  11  -7   2    5.30    0.19
 -13   7  -2    0.01    0.04
  13  -7   2    0.03    0.05
  13  -7   2    0.00    0.04
 -15   7  -2    1.38    0.10
  15  -7   2    1.38    0.12
  15  -7   2    1.73    0.12
 -17   7  -2    0.48    0.07
  17  -7   2    0.76    0.10
  17  -7   2    0.54    0.09
 -19   7  -2    0.57    0.08
  19  -7   2    0.69    0.10
  19  -7   2    0.48    0.08
 -21   7  -2    0.22    0.06
  21  -7   2    0.26    0.08
  21  -7   2    0.25    0.08
 -23   7  -2    2.31    0.14
  23  -7   2    2.53    0.16
  23  -7   2    2.33    0.17
 -25   7  -2    0.32    0.08
  25  -7   2    0.26    0.08
  25  -7   2    0.08    0.07
 -27   7  -2    0.04    0.05
  27  -7   2    0.03    0.08
  27  -7   2   -0.01    0.07
 -29   7  -2    0.11    0.07
  29  -7   2    0.10    0.07
  29  -7   2    0.07    0.08
 -31   7  -2    1.67    0.16
  31  -7   2    1.15    0.16
 -33   7  -2    2.15    0.17
  33  -7   2    2.19    0.22
 -35   7  -2    4.01    0.23
  35  -7   2    4.27    0.28
  38   6  -2    3.95    0.25
  36   6  -2    7.08    0.32
 -36  -6   2    7.17    0.32
  34   6  -2    0.17    0.09
  34   6  -2   -0.03    0.09
 -34  -6   2   -0.06    0.07
  32   6  -2    0.81    0.13
  32   6  -2    0.96    0.13
 -32  -6   2    0.73    0.11
  30   6  -2    0.16    0.09
  30   6  -2    0.30    0.09
 -30  -6   2    0.21    0.07
  28   6  -2    1.21    0.14
  28   6  -2    1.22    0.14
 -28  -6   2    1.03    0.12
  26   6  -2    0.03    0.06
  26   6  -2    0.08    0.07
 -26  -6   2    0.02    0.06
  24   6  -2   10.27    0.35
  24   6  -2   10.85    0.36
 -24  -6   2   10.94    0.35
  22   6  -2   89.93    1.94
  22   6  -2   90.89    1.99
 -22  -6   2   90.82    1.89
  20   6  -2   24.27    0.62
  20   6  -2   24.46    0.63
 -20  -6   2   24.86    0.61
  18   6  -2    0.66    0.09
  18   6  -2    0.60    0.09
 -18  -6   2    0.58    0.08
  16   6  -2    7.32    0.26
  16   6  -2    7.99    0.25
 -16  -6   2    7.77    0.25
  14   6  -2    1.07    0.11
  14   6  -2    0.93    0.09
 -14  -6   2    0.95    0.06
 -14  -6   2    0.96    0.09
  12   6  -2    0.91    0.10
  12   6  -2    0.81    0.07
 -12  -6   2    0.89    0.09
 -12  -6   2    0.91    0.06
  10   6  -2    0.39    0.05
  10   6  -2    0.48    0.07
 -10  -6   2    0.50    0.05
 -10  -6   2    0.32    0.05
   8   6  -2   10.24    0.26
   8   6  -2   10.03    0.29
  -8  -6   2   10.84    0.26
  -8  -6   2    9.82    0.28
   6   6  -2  177.77    3.70
   6   6  -2  178.87    3.58
  -6  -6   2  176.32    3.50
  -6  -6   2  181.07    3.47
   4   6  -2   13.08    0.33
   4   6  -2   13.08    0.31
  -4  -6   2   13.22    0.32
  -4  -6   2   12.72    0.34
   2   6  -2   17.08    0.41
  -2  -6   2   17.32    0.41
  -2  -6   2   16.62    0.42
  -2  -6   2   17.82    0.41
   0   6  -2   18.42    0.43
   0  -6   2   18.63    0.45
   0  -6   2   19.29    0.44
   0  -6   2   18.24    0.44
  -2   6  -2    0.13    0.04
   2  -6   2    0.12    0.03
   2  -6   2    0.16    0.04
  -4   6  -2    0.82    0.06
  -4   6  -2    0.76    0.07
   4  -6   2    0.83    0.07
   4  -6   2    0.89    0.08
  -6   6  -2   11.70    0.30
  -6   6  -2   11.82    0.28
   6  -6   2   11.62    0.32
   6  -6   2   12.07    0.32
  -8   6  -2    1.27    0.06
  -8   6  -2    1.22    0.08
   8  -6   2    1.30    0.09
   8  -6   2    1.26    0.09
 -10   6  -2    0.19    0.04
 -10   6  -2    0.23    0.03
  10  -6   2    0.22    0.06
  10  -6   2    0.26    0.05
 -12   6  -2    0.20    0.04
  12  -6   2    0.21    0.06
  12  -6   2    0.27    0.06
 -14   6  -2   -0.02    0.03
  14  -6   2    0.02    0.04
  14  -6   2   -0.03    0.04
 -16   6  -2    0.68    0.08
  16  -6   2    0.88    0.10
  16  -6   2    0.82    0.10
 -18   6  -2    0.72    0.08
  18  -6   2    0.71    0.09
  18  -6   2    0.79    0.10
 -20   6  -2    4.47    0.18
  20  -6   2    4.50    0.21
  20  -6   2    4.14    0.19
 -22   6  -2    1.20    0.11
  22  -6   2    1.50    0.14
  22  -6   2    1.50    0.13
 -24   6  -2    4.32    0.19
  24  -6   2    4.12    0.21
  24  -6   2    4.08    0.20
 -26   6  -2    0.61    0.10
  26  -6   2    0.80    0.12
  26  -6   2    0.79    0.11
 -28   6  -2    0.17    0.07
  28  -6   2    0.19    0.08
  28  -6   2    0.15    0.08
 -30   6  -2    0.15    0.07
  30  -6   2    0.19    0.09
 -32   6  -2    4.07    0.22
  32  -6   2    3.70    0.24
 -34   6  -2    2.92    0.20
  34  -6   2    2.74    0.22
 -36   6  -2    0.47    0.11
  36  -6   2    0.50    0.14
  39   5  -2    0.62    0.14
  37   5  -2    0.58    0.13
  37   5  -2    0.69    0.13
 -37  -5   2    0.59    0.12
  35   5  -2    0.85    0.14
  35   5  -2    0.94    0.14
 -35  -5   2    0.98    0.13
  33   5  -2    0.06    0.08
  33   5  -2    0.12    0.08
 -33  -5   2   -0.01    0.06
  31   5  -2    0.44    0.10
  31   5  -2    0.56    0.11
 -31  -5   2    0.40    0.09
  29   5  -2    0.19    0.08
  29   5  -2    0.04    0.07
 -29  -5   2   -0.06    0.05
  27   5  -2    0.26    0.09
  27   5  -2    0.22    0.08
 -27  -5   2    0.15    0.06
  25   5  -2   -0.06    0.06
  25   5  -2   -0.07    0.05
 -25  -5   2   -0.01    0.04
  23   5  -2    5.18    0.23
  23   5  -2    5.51    0.23
 -23  -5   2    5.23    0.22
  21   5  -2    7.11    0.26
  21   5  -2    7.10    0.26
 -21  -5   2    6.67    0.24
  19   5  -2    3.72    0.18
  19   5  -2    3.62    0.18
 -19  -5   2    3.42    0.16
  17   5  -2    0.07    0.06
  17   5  -2    0.13    0.06
 -17  -5   2    0.05    0.04
  15   5  -2    8.56    0.28
  15   5  -2    9.08    0.27
 -15  -5   2    9.07    0.27
 -15  -5   2    9.28    0.21
  13   5  -2    2.86    0.12
  13   5  -2    2.53    0.14
 -13  -5   2    2.93    0.13
 -13  -5   2    2.72    0.09
  11   5  -2    1.25    0.08
  11   5  -2    1.24    0.10
 -11  -5   2    1.40    0.07
 -11  -5   2    1.18    0.08
   9   5  -2    0.07    0.03
   9   5  -2    0.04    0.04
  -9  -5   2    0.03    0.03
  -9  -5   2    0.03    0.02
   7   5  -2  104.25    2.14
   7   5  -2  104.61    2.19
  -7  -5   2  105.92    2.06
   5   5  -2   61.66    1.29
   5   5  -2   62.32    1.32
  -5  -5   2   60.31    1.27
  -5  -5   2   64.34    1.25
   3   5  -2   36.79    0.79
  -3  -5   2   38.03    0.81
  -3  -5   2   35.96    0.78
  -3  -5   2   36.67    0.77
   1   5  -2    6.68    0.19
  -1  -5   2    6.61    0.20
  -1  -5   2    6.97    0.19
  -1  -5   2    6.55    0.19
  -1   5  -2   39.42    0.83
   1  -5   2   39.76    0.84
   1  -5   2   40.77    0.88
   1  -5   2   38.79    0.83
  -3   5  -2   34.05    0.70
  -3   5  -2   32.90    0.71
   3  -5   2   32.67    0.72
   3  -5   2   34.60    0.75
  -5   5  -2    2.15    0.08
  -5   5  -2    2.13    0.10
   5  -5   2    2.17    0.11
   5  -5   2    2.34    0.11
  -7   5  -2   44.74    0.90
  -7   5  -2   43.98    0.92
   7  -5   2   45.22    0.99
   7  -5   2   43.51    0.94
  -9   5  -2   86.05    1.68
  -9   5  -2   84.12    1.69
   9  -5   2   82.44    1.71
   9  -5   2   85.30    1.82
 -11   5  -2    0.00    0.03
  11  -5   2    0.03    0.04
  11  -5   2    0.02    0.03
 -13   5  -2    3.11    0.13
  13  -5   2    3.04    0.14
  13  -5   2    3.34    0.15
 -15   5  -2    4.26    0.16
  15  -5   2    4.33    0.17
  15  -5   2    4.11    0.18
 -17   5  -2    0.51    0.07
  17  -5   2    0.61    0.08
  17  -5   2    0.49    0.08
 -19   5  -2    0.07    0.04
  19  -5   2    0.14    0.06
  19  -5   2    0.34    0.07
 -21   5  -2    0.40    0.07
  21  -5   2    0.41    0.08
  21  -5   2    0.45    0.08
 -23   5  -2    1.26    0.12
  23  -5   2    1.08    0.11
  23  -5   2    1.03    0.12
 -25   5  -2    0.29    0.07
  25  -5   2    0.33    0.08
  25  -5   2    0.25    0.07
 -27   5  -2    0.74    0.10
  27  -5   2    0.69    0.10
  27  -5   2    0.51    0.10
 -29   5  -2   -0.02    0.05
  29  -5   2   -0.06    0.07
 -31   5  -2    0.11    0.07
  31  -5   2   -0.06    0.08
 -33   5  -2   -0.03    0.07
  33  -5   2    0.13    0.09
 -35   5  -2    0.26    0.10
  35  -5   2    0.26    0.11
 -37   5  -2    0.07    0.08
  37  -5   2    0.15    0.12
  40   4  -2    0.29    0.12
  38   4  -2    0.15    0.10
 -38  -4   2    0.07    0.07
  36   4  -2    0.11    0.10
  36   4  -2    0.14    0.09
 -36  -4   2    0.08    0.07
  34   4  -2    2.92    0.20
  34   4  -2    2.75    0.19
 -34  -4   2    2.25    0.17
  32   4  -2    0.07    0.08
  32   4  -2   -0.05    0.07
 -32  -4   2    0.00    0.06
  30   4  -2    6.01    0.26
  30   4  -2    5.61    0.27
 -30  -4   2    5.91    0.25
  28   4  -2    0.16    0.08
  28   4  -2    0.20    0.08
 -28  -4   2    0.16    0.07
  26   4  -2    3.33    0.19
  26   4  -2    3.55    0.19
 -26  -4   2    3.65    0.18
  24   4  -2    0.45    0.09
  24   4  -2    0.30    0.09
 -24  -4   2    0.34    0.07
  22   4  -2    3.18    0.18
  22   4  -2    3.51    0.17
 -22  -4   2    3.44    0.16
  20   4  -2    8.78    0.29
 -20  -4   2    8.53    0.27
  18   4  -2    0.04    0.06
 -18  -4   2    0.09    0.04
  16   4  -2   14.22    0.38
 -16  -4   2   14.27    0.38
 -16  -4   2   14.55    0.37
  14   4  -2    0.76    0.08
 -14  -4   2    0.76    0.07
 -14  -4   2    0.84    0.04
 -14  -4   2    0.87    0.08
  12   4  -2   18.53    0.44
 -12  -4   2   17.51    0.43
 -12  -4   2   17.08    0.42
 -12  -4   2   18.48    0.38
  10   4  -2    1.76    0.09
 -10  -4   2    1.52    0.09
 -10  -4   2    1.68    0.07
 -10  -4   2    1.68    0.09
   8   4  -2   33.40    0.73
  -8  -4   2   32.57    0.72
  -8  -4   2   33.45    0.67
  -8  -4   2   32.49    0.70
   6   4  -2   19.72    0.45
  -6  -4   2   19.38    0.44
  -6  -4   2   19.85    0.45
  -6  -4   2   20.31    0.43
  -4  -4   2    6.82    0.19
  -4  -4   2    7.25    0.19
  -4  -4   2    7.00    0.19
  -2  -4   2    1.16    0.07
  -2  -4   2    1.11    0.07
  -2  -4   2    1.27    0.07
  -2  -4   2    1.30    0.06
   0   4  -2    9.69    0.23
   0  -4   2    8.96    0.24
   0  -4   2    9.08    0.24
   0  -4   2    9.02    0.24
  -2   4  -2   43.10    0.87
   2  -4   2   41.50    0.88
   2  -4   2   42.74    0.93
  -4   4  -2   47.63    0.96
  -4   4  -2   47.38    0.97
   4  -4   2   47.23    0.98
   4  -4   2   47.94    1.04
  -6   4  -2    6.76    0.19
  -6   4  -2    7.00    0.16
   6  -4   2    6.85    0.21
   6  -4   2    6.87    0.21
  -8   4  -2   41.88    0.85
  -8   4  -2   41.65    0.82
   8  -4   2   39.88    0.87
   8  -4   2   41.12    0.93
 -10   4  -2   53.67    1.08
  10  -4   2   52.84    1.18
  10  -4   2   52.18    1.11
 -12   4  -2    1.95    0.09
  12  -4   2    1.62    0.10
  12  -4   2    1.68    0.10
 -14   4  -2    8.35    0.24
  14  -4   2    8.31    0.27
  14  -4   2    8.09    0.25
 -16   4  -2    2.81    0.12
  16  -4   2    2.78    0.14
  16  -4   2    3.01    0.14
 -18   4  -2    4.66    0.17
  18  -4   2    4.83    0.19
  18  -4   2    4.42    0.20
 -20   4  -2    2.78    0.14
  20  -4   2    2.97    0.16
  20  -4   2    2.59    0.14
 -22   4  -2    0.53    0.07
  22  -4   2    0.47    0.09
  22  -4   2    0.55    0.08
 -24   4  -2   22.59    0.58
  24  -4   2   23.38    0.65
  24  -4   2   24.34    0.59
 -26   4  -2    8.10    0.28
  26  -4   2    7.85    0.32
  26  -4   2    8.80    0.29
 -28   4  -2    0.35    0.07
  28  -4   2    0.21    0.09
 -30   4  -2    0.61    0.10
  30  -4   2    0.18    0.09
 -32   4  -2    2.68    0.17
  32  -4   2    2.39    0.20
 -34   4  -2    0.82    0.12
  34  -4   2    0.89    0.15
 -36   4  -2   -0.02    0.07
  36  -4   2    0.10    0.10
 -38   4  -2    0.12    0.08
  38  -4   2    0.02    0.11
  39   3  -2    0.60    0.14
 -39  -3   2    0.60    0.12
  37   3  -2    0.28    0.11
 -37  -3   2    0.15    0.08
  35   3  -2    0.13    0.09
  35   3  -2    0.07    0.08
 -35  -3   2    0.16    0.08
  33   3  -2    0.21    0.09
  33   3  -2    0.22    0.09
 -33  -3   2    0.11    0.06
  31   3  -2    0.28    0.09
  31   3  -2    0.47    0.10
 -31  -3   2    0.56    0.10
  29   3  -2    1.66    0.17
  29   3  -2    1.60    0.15
 -29  -3   2    1.45    0.14
  27   3  -2    2.47    0.16
  27   3  -2    2.51    0.17
 -27  -3   2    2.35    0.14
  25   3  -2    1.97    0.16
 -25  -3   2    2.34    0.14
  23   3  -2    0.24    0.08
 -23  -3   2    0.34    0.06
 -23  -3   2    0.37    0.06
  21   3  -2    0.13    0.07
 -21  -3   2    0.08    0.04
 -21  -3   2    0.13    0.04
  19   3  -2    0.77    0.10
 -19  -3   2    0.78    0.08
 -19  -3   2    0.74    0.08
  17   3  -2    0.82    0.09
 -17  -3   2    0.76    0.08
 -17  -3   2    0.71    0.07
  15   3  -2    1.48    0.10
 -15  -3   2    1.65    0.09
 -15  -3   2    1.51    0.09
  13   3  -2    8.14    0.23
 -13  -3   2    7.46    0.22
 -13  -3   2    8.04    0.23
  11   3  -2    4.33    0.15
 -11  -3   2    4.09    0.15
 -11  -3   2    4.57    0.11
 -11  -3   2    4.00    0.14
   9   3  -2    0.21    0.04
  -9  -3   2    0.13    0.03
  -9  -3   2    0.11    0.03
  -9  -3   2    0.27    0.03
   7   3  -2   29.26    0.64
  -7  -3   2   28.49    0.61
  -7  -3   2   28.77    0.63
  -7  -3   2   29.87    0.59
   5   3  -2   30.21    0.67
  -5  -3   2   30.15    0.63
  -5  -3   2   30.89    0.62
  -5  -3   2   30.28    0.65
  -3  -3   2    7.91    0.20
  -3  -3   2    8.25    0.20
  -3  -3   2    8.03    0.21
  -3  -3   2    7.67    0.20
  -1  -3   2    3.19    0.12
  -1  -3   2    3.50    0.11
  -1  -3   2    3.62    0.12
  -1  -3   2    3.38    0.11
   1  -3   2  696.83   13.46
   1  -3   2  677.70   14.09
   1  -3   2  688.95   13.14
   1  -3   2  681.05   13.11
  -3   3  -2  449.11    8.47
   3  -3   2  437.09    8.50
   3  -3   2  445.10    8.68
   3  -3   2  439.46    9.12
  -5   3  -2    5.58    0.15
   5  -3   2    5.52    0.17
   5  -3   2    5.64    0.18
  -7   3  -2    4.55    0.14
   7  -3   2    4.42    0.15
   7  -3   2    4.85    0.16
  -9   3  -2    1.71    0.08
   9  -3   2    1.89    0.10
   9  -3   2    1.79    0.09
 -11   3  -2    0.11    0.03
  11  -3   2    0.06    0.03
  11  -3   2    0.04    0.04
 -13   3  -2    5.03    0.16
  13  -3   2    4.88    0.17
  13  -3   2    4.92    0.19
 -15   3  -2    0.93    0.07
  15  -3   2    1.04    0.09
  15  -3   2    0.88    0.09
 -17   3  -2   17.02    0.41
  17  -3   2   15.99    0.45
  17  -3   2   16.04    0.42
 -19   3  -2   23.20    0.54
  19  -3   2   22.90    0.55
  19  -3   2   22.71    0.60
 -21   3  -2    0.31    0.06
  21  -3   2    0.33    0.08
  21  -3   2    0.38    0.07
 -23   3  -2    0.62    0.08
  23  -3   2    0.89    0.11
  23  -3   2    0.81    0.10
 -25   3  -2    2.46    0.14
  25  -3   2    2.58    0.17
 -27   3  -2    2.52    0.14
 -27   3  -2    2.95    0.16
  27  -3   2    2.86    0.19
 -29   3  -2    0.54    0.09
  29  -3   2    0.59    0.11
 -31   3  -2    2.13    0.15
  31  -3   2    1.83    0.19
 -33   3  -2    0.76    0.11
  33  -3   2    1.03    0.15
 -35   3  -2    0.50    0.11
  35  -3   2    0.34    0.11
 -37   3  -2    0.08    0.08
  37  -3   2    0.06    0.10
 -39   3  -2    0.05    0.08
  40   2  -2    0.32    0.12
  38   2  -2    0.14    0.10
 -38  -2   2    0.13    0.08
  36   2  -2    0.21    0.10
 -36  -2   2    0.16    0.07
  34   2  -2    0.19    0.09
 -34  -2   2    0.04    0.07
  32   2  -2    0.22    0.09
  32   2  -2    0.35    0.10
 -32  -2   2    0.23    0.07
  30   2  -2    0.69    0.11
  30   2  -2    0.71    0.11
 -30  -2   2    0.64    0.10
  28   2  -2    0.17    0.08
 -28  -2   2    0.37    0.07
  26   2  -2    1.28    0.14
 -26  -2   2    1.08    0.10
 -26  -2   2    1.07    0.11
  24   2  -2    1.37    0.14
 -24  -2   2    1.52    0.11
 -24  -2   2    1.46    0.11
  22   2  -2    0.83    0.11
 -22  -2   2    0.78    0.08
 -22  -2   2    1.03    0.08
  20   2  -2    1.57    0.13
 -20  -2   2    1.56    0.10
 -20  -2   2    1.97    0.11
  18   2  -2    0.52    0.08
 -18  -2   2    0.36    0.06
 -18  -2   2    0.44    0.06
  16   2  -2    0.11    0.05
 -16  -2   2    0.14    0.04
 -16  -2   2    0.16    0.04
  14   2  -2   97.30    2.09
 -14  -2   2   99.78    2.01
 -14  -2   2   97.56    1.95
  12   2  -2   41.36    0.89
 -12  -2   2   39.33    0.86
 -12  -2   2   39.37    0.83
  10   2  -2   21.76    0.50
 -10  -2   2   21.59    0.47
 -10  -2   2   21.64    0.50
   8   2  -2   14.28    0.35
  -8  -2   2   14.44    0.30
  -8  -2   2   14.31    0.33
  -8  -2   2   14.90    0.35
   6   2  -2    0.23    0.04
  -6  -2   2    0.12    0.04
  -6  -2   2    0.22    0.03
  -6  -2   2    0.22    0.03
  -4  -2   2   12.30    0.27
  -4  -2   2   12.13    0.27
  -4  -2   2   12.23    0.29
  -2  -2   2    3.28    0.10
  -2  -2   2    3.09    0.10
  -2  -2   2    2.94    0.11
  -2  -2   2    3.11    0.10
   0  -2   2  263.08    5.52
   0  -2   2  262.58    5.14
   0  -2   2  275.75    5.26
   0  -2   2  267.64    5.12
  -2   2  -2  948.08   18.36
   2  -2   2  941.06   19.82
   2  -2   2  958.46   18.47
   2  -2   2 1000.00   18.89
  -4   2  -2  215.83    4.11
   4  -2   2  207.62    4.43
   4  -2   2  220.16    4.20
   4  -2   2  211.53    4.14
  -6   2  -2    6.45    0.16
   6  -2   2    6.55    0.20
   6  -2   2    6.54    0.14
   6  -2   2    6.12    0.18
  -8   2  -2   21.32    0.46
   8  -2   2   21.28    0.51
   8  -2   2   21.63    0.48
 -10   2  -2   36.96    0.76
  10  -2   2   36.91    0.79
  10  -2   2   37.39    0.85
 -12   2  -2    3.57    0.12
  12  -2   2    3.62    0.14
  12  -2   2    3.49    0.15
 -14   2  -2    4.94    0.16
  14  -2   2    5.00    0.12
  14  -2   2    5.04    0.17
  14  -2   2    5.11    0.19
 -16   2  -2    0.01    0.03
  16  -2   2    0.04    0.03
  16  -2   2    0.03    0.04
  16  -2   2   -0.01    0.02
 -18   2  -2    3.79    0.15
  18  -2   2    3.73    0.17
  18  -2   2    3.73    0.16
 -20   2  -2    4.77    0.18
  20  -2   2    5.19    0.22
 -22   2  -2    1.60    0.10
 -22   2  -2    1.61    0.10
  22  -2   2    1.68    0.13
 -24   2  -2    4.01    0.17
 -24   2  -2    4.32    0.16
  24  -2   2    3.52    0.19
 -26   2  -2    3.11    0.14
 -26   2  -2    3.04    0.16
  26  -2   2    2.65    0.18
 -28   2  -2    0.85    0.10
  28  -2   2    0.92    0.13
 -30   2  -2    2.05    0.14
  30  -2   2    2.71    0.19
 -32   2  -2    1.34    0.13
  32  -2   2    1.37    0.16
 -34   2  -2    1.04    0.13
  34  -2   2    1.08    0.16
 -36   2  -2    0.09    0.07
  36  -2   2    0.03    0.09
 -38   2  -2   -0.05    0.08
  38  -2   2    0.22    0.11
  39   1  -2    0.53    0.13
 -39  -1   2    0.23    0.09
  37   1  -2    0.44    0.12
 -37  -1   2    0.15    0.08
  35   1  -2    0.28    0.10
 -35  -1   2    0.41    0.09
  33   1  -2    0.21    0.09
 -33  -1   2    0.16    0.07
  31   1  -2    0.51    0.11
 -31  -1   2    0.59    0.09
  29   1  -2   12.08    0.41
 -29  -1   2   11.80    0.37
 -29  -1   2   11.49    0.35
  27   1  -2    4.59    0.23
 -27  -1   2    4.46    0.20
 -27  -1   2    4.86    0.19
  25   1  -2    0.32    0.08
 -25  -1   2    0.27    0.06
 -25  -1   2    0.34    0.06
  23   1  -2    0.79    0.11
 -23  -1   2    0.81    0.09
 -23  -1   2    0.74    0.08
  21   1  -2    3.44    0.18
 -21  -1   2    3.58    0.15
 -21  -1   2    3.51    0.15
  19   1  -2    6.25    0.23
 -19  -1   2    5.87    0.20
 -19  -1   2    5.52    0.19
  17   1  -2    0.20    0.06
 -17  -1   2    0.13    0.04
 -17  -1   2    0.16    0.04
  15   1  -2   84.13    1.79
 -15  -1   2   81.47    1.66
 -15  -1   2   82.67    1.71
  13   1  -2   33.28    0.75
 -13  -1   2   31.91    0.69
 -13  -1   2   33.36    0.72
  11   1  -2    8.09    0.23
 -11  -1   2    7.94    0.21
 -11  -1   2    8.18    0.23
   9   1  -2    1.73    0.04
   9   1  -2    1.74    0.09
  -9  -1   2    1.80    0.09
  -9  -1   2    1.63    0.07
   7   1  -2    2.93    0.07
   7   1  -2    2.81    0.10
  -7  -1   2    2.83    0.09
  -7  -1   2    2.74    0.10
   5   1  -2   19.47    0.45
   5   1  -2   19.64    0.39
  -5  -1   2   19.84    0.41
  -5  -1   2   19.69    0.44
   3   1  -2   24.66    0.50
  -3  -1   2   24.39    0.56
  -3  -1   2   25.33    0.50
  -3  -1   2   25.22    0.53
   1   1  -2   22.67    0.46
  -1  -1   2   22.42    0.48
  -1  -1   2   22.71    0.52
  -1  -1   2   22.94    0.46
  -1   1  -2   54.19    1.04
   1  -1   2   53.29    1.15
   1  -1   2   53.44    1.08
  -3   1  -2    5.82    0.13
   3  -1   2    5.43    0.13
   3  -1   2    5.25    0.16
   3  -1   2    5.30    0.15
  -5   1  -2    1.74    0.07
   5  -1   2    1.67    0.08
   5  -1   2    1.94    0.09
   5  -1   2    1.87    0.06
  -7   1  -2    2.68    0.09
   7  -1   2    2.52    0.11
   7  -1   2    2.61    0.07
   7  -1   2    2.50    0.11
  -9   1  -2    2.01    0.08
   9  -1   2    2.11    0.06
   9  -1   2    2.00    0.10
 -11   1  -2    7.41    0.19
  11  -1   2    7.19    0.17
  11  -1   2    6.91    0.22
 -13   1  -2    3.13    0.12
 -13   1  -2    3.23    0.11
  13  -1   2    3.13    0.14
  13  -1   2    3.29    0.09
 -15   1  -2    2.61    0.11
 -15   1  -2    2.58    0.11
  15  -1   2    2.78    0.09
  15  -1   2    2.73    0.13
 -17   1  -2    2.10    0.10
 -17   1  -2    2.34    0.11
  17  -1   2    2.14    0.12
  17  -1   2    2.26    0.08
 -19   1  -2    0.31    0.05
 -19   1  -2    0.34    0.06
  19  -1   2    0.33    0.04
  19  -1   2    0.32    0.07
 -21   1  -2    5.46    0.19
 -21   1  -2    5.37    0.17
  21  -1   2    5.40    0.23
 -23   1  -2    0.70    0.07
 -23   1  -2    0.72    0.08
  23  -1   2    0.57    0.09
 -25   1  -2   22.13    0.55
 -25   1  -2   21.57    0.50
  25  -1   2   20.92    0.60
 -27   1  -2   19.63    0.51
  27  -1   2   18.46    0.56
 -29   1  -2    1.66    0.13
  29  -1   2    1.90    0.18
 -31   1  -2    2.27    0.15
  31  -1   2    2.17    0.18
 -33   1  -2    0.04    0.07
  33  -1   2   -0.03    0.07
 -35   1  -2    0.80    0.12
  35  -1   2    0.43    0.12
 -37   1  -2   -0.03    0.07
  37  -1   2   -0.01    0.09
 -39   1  -2    0.11    0.08
  39  -1   2    0.06    0.10
  40   0  -2    0.62    0.14
 -40   0   2    0.40    0.11
  38   0  -2    0.13    0.10
 -38   0   2    0.11    0.07
  36   0  -2    0.10    0.09
 -36   0   2    0.04    0.07
  34   0  -2    0.69    0.13
 -34   0   2    0.46    0.10
  32   0  -2    1.73    0.18
 -32   0   2    1.70    0.15
  30   0  -2    4.70    0.24
 -30   0   2    4.48    0.19
 -30   0   2    4.20    0.20
  28   0  -2    0.36    0.10
 -28   0   2    0.52    0.08
 -28   0   2    0.37    0.07
  26   0  -2    3.31    0.19
 -26   0   2    3.26    0.15
 -26   0   2    2.94    0.15
  24   0  -2   16.58    0.49
 -24   0   2   16.31    0.43
 -24   0   2   17.19    0.44
  22   0  -2    0.04    0.07
 -22   0   2    0.01    0.03
 -22   0   2   -0.01    0.03
  20   0  -2   18.27    0.49
 -20   0   2   18.34    0.45
 -20   0   2   17.95    0.45
  18   0  -2    0.14    0.06
 -18   0   2    0.13    0.04
 -18   0   2    0.10    0.04
  16   0  -2    3.30    0.08
  16   0  -2    3.18    0.15
 -16   0   2    3.15    0.13
 -16   0   2    3.19    0.13
  14   0  -2    4.04    0.16
  14   0  -2    4.17    0.10
 -14   0   2    4.23    0.14
 -14   0   2    4.05    0.15
  12   0  -2   33.89    0.66
  12   0  -2   33.56    0.76
 -12   0   2   34.19    0.74
 -12   0   2   33.65    0.71
  10   0  -2    9.76    0.26
  10   0  -2   10.00    0.20
 -10   0   2    9.33    0.25
 -10   0   2   10.12    0.24
   8   0  -2    0.95    0.04
   8   0  -2    0.98    0.07
  -8   0   2    0.90    0.05
  -8   0   2    0.91    0.06
   6   0  -2    5.65    0.13
   6   0  -2    5.48    0.16
  -6   0   2    5.84    0.14
  -6   0   2    5.47    0.16
   4   0  -2   18.58    0.37
   4   0  -2   17.81    0.41
  -4   0   2   17.96    0.41
  -4   0   2   18.76    0.37
   2   0  -2  100.65    1.91
  -2   0   2   99.33    1.89
  -2   0   2   98.64    2.07
  -2   0   2   96.37    1.97
   0   0  -2  429.19    8.26
   0   0  -2  439.75    8.30
   0   0   2  436.34    8.92
   0   0   2  429.25    8.51
  -2   0  -2   10.90    0.22
   2   0   2   10.66    0.25
  -4   0  -2  434.73    8.33
  -4   0  -2  438.75    8.30
   4   0   2  443.51    8.54
   4   0   2  424.00    8.96
  -6   0  -2  173.28    3.37
  -6   0  -2  176.41    3.38
   6   0   2  176.19    3.65
   6   0   2  175.16    3.46
  -8   0  -2   65.76    1.27
  -8   0  -2   63.49    1.27
   8   0   2   64.15    1.29
   8   0   2   63.99    1.39
 -10   0  -2    1.01    0.06
 -10   0  -2    1.03    0.06
  10   0   2    1.02    0.05
  10   0   2    0.92    0.08
 -12   0  -2    8.02    0.20
 -12   0  -2    7.54    0.20
  12   0   2    8.04    0.24
  12   0   2    7.81    0.19
 -14   0  -2   33.17    0.70
 -14   0  -2   33.14    0.71
  14   0   2   34.06    0.70
 -16   0  -2   15.39    0.38
 -16   0  -2   15.88    0.37
  16   0   2   16.75    0.37
  16   0   2   16.05    0.43
 -18   0  -2    4.03    0.13
 -18   0  -2    3.82    0.15
  18   0   2    3.39    0.17
  18   0   2    4.00    0.13
 -20   0  -2   13.88    0.33
 -20   0  -2   13.42    0.36
  20   0   2   13.42    0.41
  20   0   2   14.29    0.34
 -22   0  -2    0.86    0.09
 -22   0  -2    1.06    0.08
  22   0   2    0.95    0.11
 -24   0  -2    5.79    0.22
 -24   0  -2    6.07    0.19
  24   0   2    6.03    0.25
 -26   0  -2    0.01    0.05
  26   0   2    0.06    0.06
 -28   0  -2    6.87    0.26
  28   0   2    7.35    0.30
 -30   0  -2    0.93    0.11
  30   0   2    0.81    0.12
 -32   0  -2   10.07    0.34
  32   0   2    9.53    0.39
 -34   0  -2    3.22    0.19
  34   0   2    3.27    0.23
 -36   0  -2    0.56    0.10
  36   0   2    0.55    0.13
 -38   0  -2    2.60    0.19
  38   0   2    2.89    0.23
  39  -1  -2    0.50    0.13
 -39   1   2    0.24    0.09
  37  -1  -2    0.32    0.11
 -37   1   2    0.08    0.07
  35  -1  -2    0.48    0.12
 -35   1   2    0.37    0.09
  33  -1  -2    0.26    0.09
 -33   1   2    0.15    0.07
  31  -1  -2    0.56    0.11
 -31   1   2    0.56    0.09
  29  -1  -2   11.96    0.42
 -29   1   2   12.57    0.36
 -29   1   2   11.83    0.37
  27  -1  -2    5.08    0.25
 -27   1   2    4.73    0.20
 -27   1   2    4.80    0.19
  25  -1  -2    0.23    0.08
 -25   1   2    0.18    0.05
 -25   1   2    0.27    0.06
  23  -1  -2    0.59    0.10
 -23   1   2    0.96    0.09
 -23   1   2    0.75    0.08
  21  -1  -2    3.76    0.19
 -21   1   2    3.53    0.15
 -21   1   2    3.57    0.15
  19  -1  -2    5.98    0.23
 -19   1   2    5.78    0.19
 -19   1   2    6.15    0.20
  17  -1  -2    0.13    0.06
  17  -1  -2    0.19    0.03
 -17   1   2    0.15    0.04
 -17   1   2    0.13    0.04
  15  -1  -2   83.57    1.63
  15  -1  -2   84.09    1.81
 -15   1   2   84.73    1.73
 -15   1   2   83.60    1.68
  13  -1  -2   33.02    0.75
  13  -1  -2   33.44    0.66
 -13   1   2   32.47    0.69
 -13   1   2   32.85    0.72
  11  -1  -2    8.46    0.19
  11  -1  -2    8.36    0.24
 -11   1   2    8.34    0.21
 -11   1   2    8.48    0.23
   9  -1  -2    2.00    0.10
   9  -1  -2    1.99    0.06
  -9   1   2    1.94    0.09
  -9   1   2    1.86    0.07
   7  -1  -2    2.59    0.10
   7  -1  -2    2.79    0.08
  -7   1   2    2.81    0.08
  -7   1   2    2.62    0.10
   5  -1  -2   19.46    0.40
   5  -1  -2   19.23    0.44
  -5   1   2   18.98    0.43
  -5   1   2   19.86    0.39
   3  -1  -2   24.25    0.49
   3  -1  -2   23.94    0.53
  -3   1   2   24.38    0.52
  -3   1   2   24.12    0.47
   1  -1  -2   21.51    0.44
  -1   1   2   21.46    0.49
  -1   1   2   21.78    0.47
  -1  -1  -2   55.60    1.08
   1   1   2   54.25    1.17
   1   1   2   54.95    1.12
  -3  -1  -2    5.97    0.13
  -3  -1  -2    5.81    0.15
   3   1   2    5.64    0.15
   3   1   2    5.64    0.17
  -5  -1  -2    0.99    0.06
  -5  -1  -2    0.97    0.05
   5   1   2    1.18    0.07
   5   1   2    1.17    0.06
  -7  -1  -2    2.72    0.08
  -7  -1  -2    2.65    0.09
   7   1   2    2.56    0.09
   7   1   2    2.48    0.10
  -9  -1  -2    2.42    0.09
  -9  -1  -2    2.60    0.09
   9   1   2    2.69    0.12
   9   1   2    2.53    0.09
 -11  -1  -2    7.59    0.20
 -11  -1  -2    7.45    0.19
  11   1   2    7.47    0.20
  11   1   2    7.58    0.23
 -13  -1  -2    3.08    0.11
 -13  -1  -2    3.13    0.11
  13   1   2    3.27    0.11
  13   1   2    3.27    0.14
 -15  -1  -2    2.68    0.10
 -15  -1  -2    2.46    0.11
  15   1   2    2.54    0.10
  15   1   2    2.61    0.13
 -17  -1  -2    2.11    0.10
 -17  -1  -2    2.05    0.10
  17   1   2    1.97    0.10
  17   1   2    2.08    0.12
 -19  -1  -2    0.32    0.05
 -19  -1  -2    0.37    0.06
  19   1   2    0.26    0.05
  19   1   2    0.33    0.07
 -21  -1  -2    5.66    0.20
 -21  -1  -2    5.67    0.18
  21   1   2    5.78    0.23
  21   1   2    5.72    0.19
 -23  -1  -2    0.67    0.08
 -23  -1  -2    0.57    0.06
  23   1   2    0.58    0.07
  23   1   2    0.49    0.09
 -25  -1  -2   21.03    0.54
  25   1   2   22.31    0.61
 -27  -1  -2   18.63    0.50
  27   1   2   18.63    0.55
 -29  -1  -2    1.65    0.13
  29   1   2    1.65    0.16
 -31  -1  -2    2.18    0.15
  31   1   2    1.99    0.17
 -33  -1  -2    0.05    0.06
  33   1   2   -0.06    0.07
 -35  -1  -2    0.95    0.13
  35   1   2    1.10    0.16
 -37  -1  -2    0.08    0.08
  37   1   2    0.15    0.10
 -39  -1  -2    0.08    0.09
  39   1   2    0.14    0.11
 -40   2   2    0.13    0.09
  38  -2  -2    0.25    0.10
 -38   2   2    0.13    0.08
  36  -2  -2    0.24    0.10
 -36   2   2    0.22    0.08
  34  -2  -2    0.00    0.08
 -34   2   2    0.04    0.06
  32  -2  -2    0.31    0.10
 -32   2   2    0.36    0.08
  30  -2  -2    0.61    0.12
 -30   2   2    0.69    0.10
  28  -2  -2    0.30    0.09
 -28   2   2    0.15    0.06
  26  -2  -2    0.98    0.13
 -26   2   2    0.92    0.10
 -26   2   2    1.06    0.10
  24  -2  -2    1.49    0.14
 -24   2   2    1.22    0.10
 -24   2   2    1.39    0.10
  22  -2  -2    1.14    0.12
 -22   2   2    0.99    0.09
 -22   2   2    0.90    0.09
  20  -2  -2    1.71    0.14
 -20   2   2    1.68    0.10
 -20   2   2    1.82    0.11
  18  -2  -2    0.42    0.04
  18  -2  -2    0.35    0.08
 -18   2   2    0.47    0.06
 -18   2   2    0.43    0.06
  16  -2  -2    0.26    0.03
  16  -2  -2    0.25    0.06
 -16   2   2    0.31    0.05
 -16   2   2    0.27    0.04
  14  -2  -2   93.37    2.05
  14  -2  -2   96.59    1.87
 -14   2   2   95.97    1.90
 -14   2   2   98.27    1.96
  12  -2  -2   38.03    0.75
  12  -2  -2   38.40    0.85
 -12   2   2   37.02    0.81
 -12   2   2   36.44    0.77
  10  -2  -2   20.81    0.50
  10  -2  -2   21.76    0.44
 -10   2   2   21.04    0.48
 -10   2   2   20.87    0.45
   8  -2  -2   15.21    0.32
   8  -2  -2   14.82    0.36
  -8   2   2   14.90    0.36
  -8   2   2   14.78    0.32
   6  -2  -2    0.18    0.04
   6  -2  -2    0.17    0.03
  -6   2   2    0.17    0.04
  -6   2   2    0.16    0.03
   4  -2  -2   11.99    0.29
   4  -2  -2   12.48    0.27
  -4   2   2   11.89    0.25
  -4   2   2   12.16    0.29
   2  -2  -2    3.03    0.09
  -2   2   2    3.26    0.11
  -2   2   2    2.91    0.11
  -2   2   2    2.82    0.08
   0  -2  -2  274.53    5.14
   0  -2  -2  270.09    5.17
   0   2   2  261.11    5.31
   0   2   2  271.16    5.55
  -2  -2  -2  952.78   17.93
  -2  -2  -2  945.10   18.03
   2   2   2  931.82   19.34
   2   2   2  925.94   18.41
  -4  -2  -2  199.59    3.77
  -4  -2  -2  198.67    3.79
   4   2   2  193.39    3.90
   4   2   2  195.58    4.08
  -6  -2  -2    6.65    0.17
  -6  -2  -2    6.64    0.16
   6   2   2    6.38    0.18
   6   2   2    6.59    0.19
  -8  -2  -2   19.74    0.44
  -8  -2  -2   21.06    0.44
   8   2   2   20.84    0.49
   8   2   2   20.29    0.46
 -10  -2  -2   36.63    0.76
 -10  -2  -2   37.03    0.76
  10   2   2   37.14    0.79
  10   2   2   37.51    0.84
 -12  -2  -2    3.95    0.13
 -12  -2  -2    3.86    0.12
  12   2   2    3.85    0.15
  12   2   2    3.69    0.13
 -14  -2  -2    4.95    0.16
 -14  -2  -2    5.50    0.16
  14   2   2    5.42    0.17
  14   2   2    5.07    0.19
 -16  -2  -2    0.02    0.03
 -16  -2  -2   -0.03    0.02
  16   2   2    0.00    0.03
  16   2   2    0.00    0.03
 -18  -2  -2    4.02    0.15
 -18  -2  -2    4.02    0.14
  18   2   2    3.72    0.17
  18   2   2    3.90    0.15
 -20  -2  -2    4.69    0.18
 -20  -2  -2    4.92    0.16
  20   2   2    4.77    0.17
  20   2   2    4.95    0.21
 -22  -2  -2    1.42    0.10
 -22  -2  -2    1.55    0.09
  22   2   2    1.75    0.13
  22   2   2    1.76    0.11
 -24  -2  -2    3.69    0.17
 -24  -2  -2    3.98    0.14
  24   2   2    3.73    0.16
  24   2   2    3.64    0.19
 -26  -2  -2    2.96    0.16
  26   2   2    3.16    0.19
 -28  -2  -2    1.08    0.11
  28   2   2    1.24    0.14
 -30  -2  -2    2.63    0.16
  30   2   2    2.49    0.18
 -32  -2  -2    1.39    0.14
  32   2   2    1.58    0.17
 -34  -2  -2    1.12    0.13
  34   2   2    0.91    0.14
 -36  -2  -2    0.03    0.07
  36   2   2    0.02    0.09
 -38  -2  -2    0.15    0.09
  38   2   2    0.04    0.10
  40   2   2    1.18    0.18
  39  -3  -2    0.44    0.13
 -39   3   2    0.44    0.11
  37  -3  -2    0.25    0.11
 -37   3   2    0.14    0.08
  35  -3  -2    0.23    0.10
 -35   3   2    0.12    0.08
  33  -3  -2    0.17    0.09
 -33   3   2    0.15    0.07
  31  -3  -2    0.38    0.10
 -31   3   2    0.27    0.08
  29  -3  -2    1.37    0.15
 -29   3   2    1.71    0.13
  27  -3  -2    2.63    0.18
 -27   3   2    2.62    0.15
  25  -3  -2    2.32    0.17
 -25   3   2    2.32    0.14
 -25   3   2    2.18    0.12
  23  -3  -2    0.43    0.09
 -23   3   2    0.39    0.07
 -23   3   2    0.23    0.06
  21  -3  -2    0.19    0.07
 -21   3   2    0.14    0.05
 -21   3   2    0.24    0.05
  19  -3  -2    0.75    0.10
  19  -3  -2    0.86    0.07
 -19   3   2    0.90    0.08
 -19   3   2    0.77    0.08
  17  -3  -2    0.66    0.09
  17  -3  -2    0.76    0.06
 -17   3   2    0.81    0.07
 -17   3   2    0.74    0.07
  15  -3  -2    1.43    0.11
  15  -3  -2    1.41    0.07
 -15   3   2    1.56    0.08
 -15   3   2    1.56    0.09
  13  -3  -2    7.29    0.19
  13  -3  -2    7.73    0.24
 -13   3   2    7.29    0.22
 -13   3   2    7.18    0.20
  11  -3  -2    4.24    0.12
  11  -3  -2    4.17    0.15
 -11   3   2    4.29    0.13
 -11   3   2    4.40    0.15
   9  -3  -2    0.14    0.04
   9  -3  -2    0.16    0.03
  -9   3   2    0.11    0.03
  -9   3   2    0.14    0.04
   7  -3  -2   29.71    0.66
   7  -3  -2   29.80    0.61
  -7   3   2   30.04    0.65
  -7   3   2   29.36    0.61
   5  -3  -2   29.93    0.66
   5  -3  -2   31.12    0.62
  -5   3   2   30.74    0.66
  -5   3   2   29.49    0.61
   3  -3  -2    8.58    0.21
   3  -3  -2    8.47    0.21
  -3   3   2    8.61    0.23
  -3   3   2    8.31    0.19
   1  -3  -2    2.19    0.08
  -1   3   2    2.33    0.10
  -1   3   2    2.15    0.09
  -1   3   2    2.11    0.07
  -1  -3  -2  668.27   12.89
  -1  -3  -2  680.95   12.84
   1   3   2  650.47   13.20
   1   3   2  690.02   13.80
  -3  -3  -2  412.11    8.02
  -3  -3  -2  425.47    7.99
   3   3   2  412.23    8.24
   3   3   2  423.03    8.60
  -5  -3  -2    4.37    0.12
  -5  -3  -2    4.60    0.13
   5   3   2    4.44    0.14
   5   3   2    4.95    0.15
  -7  -3  -2    4.61    0.14
  -7  -3  -2    4.62    0.13
   7   3   2    4.53    0.15
   7   3   2    4.57    0.15
  -9  -3  -2    2.00    0.08
  -9  -3  -2    1.88    0.08
   9   3   2    2.11    0.10
   9   3   2    2.05    0.10
 -11  -3  -2    0.05    0.03
 -11  -3  -2    0.06    0.03
  11   3   2    0.03    0.03
  11   3   2    0.04    0.03
 -13  -3  -2    5.04    0.16
 -13  -3  -2    5.23    0.15
  13   3   2    5.11    0.17
  13   3   2    5.40    0.19
 -15  -3  -2    1.00    0.07
 -15  -3  -2    0.96    0.07
  15   3   2    0.87    0.08
  15   3   2    1.08    0.09
 -17  -3  -2   16.79    0.38
 -17  -3  -2   16.96    0.41
  17   3   2   17.00    0.42
  17   3   2   16.44    0.45
 -19  -3  -2   22.92    0.51
 -19  -3  -2   23.57    0.55
  19   3   2   22.62    0.59
  19   3   2   22.83    0.55
 -21  -3  -2    0.33    0.05
 -21  -3  -2    0.29    0.06
  21   3   2    0.34    0.07
  21   3   2    0.30    0.06
 -23  -3  -2    0.59    0.08
 -23  -3  -2    0.78    0.07
  23   3   2    0.82    0.11
  23   3   2    1.04    0.10
 -25  -3  -2    2.55    0.15
  25   3   2    2.75    0.14
  25   3   2    2.33    0.16
 -27  -3  -2    2.97    0.16
  27   3   2    2.81    0.18
 -29  -3  -2    0.67    0.10
  29   3   2    0.75    0.11
 -31  -3  -2    1.87    0.14
  31   3   2    1.53    0.17
 -33  -3  -2    0.95    0.12
  33   3   2    0.69    0.13
 -35  -3  -2    0.33    0.09
  35   3   2    0.47    0.11
 -37  -3  -2    0.01    0.07
  37   3   2    0.10    0.10
 -39  -3  -2    0.03    0.08
  39   3   2    0.08    0.11
  38  -4  -2    0.28    0.11
 -38   4   2   -0.04    0.08
  36  -4  -2    0.20    0.11
 -36   4   2    0.07    0.08
  34  -4  -2    2.58    0.21
 -34   4   2    2.75    0.18
  32  -4  -2   -0.05    0.07
 -32   4   2    0.06    0.06
  30  -4  -2    5.41    0.27
 -30   4   2    5.50    0.24
  28  -4  -2    0.20    0.09
 -28   4   2    0.18    0.06
  26  -4  -2    3.51    0.21
 -26   4   2    4.15    0.18
  24  -4  -2    0.55    0.10
 -24   4   2    0.53    0.08
 -24   4   2    0.55    0.08
  22  -4  -2    3.29    0.18
 -22   4   2    3.50    0.16
 -22   4   2    3.69    0.16
  20  -4  -2    8.45    0.24
  20  -4  -2    8.55    0.30
 -20   4   2    8.62    0.26
 -20   4   2    8.25    0.25
  18  -4  -2    0.10    0.04
  18  -4  -2    0.17    0.06
 -18   4   2    0.11    0.04
 -18   4   2    0.20    0.05
  16  -4  -2   13.84    0.33
  16  -4  -2   14.33    0.40
 -16   4   2   14.13    0.36
 -16   4   2   13.91    0.35
  14  -4  -2    1.09    0.07
  14  -4  -2    1.14    0.10
 -14   4   2    1.02    0.08
 -14   4   2    0.99    0.07
  12  -4  -2   18.07    0.40
  12  -4  -2   18.24    0.45
 -12   4   2   17.88    0.44
 -12   4   2   17.63    0.41
  10  -4  -2    1.89    0.10
  10  -4  -2    2.15    0.09
 -10   4   2    2.05    0.08
 -10   4   2    1.90    0.10
   8  -4  -2   32.35    0.73
   8  -4  -2   33.36    0.68
  -8   4   2   33.37    0.72
  -8   4   2   32.17    0.68
   6  -4  -2   19.67    0.45
   6  -4  -2   19.97    0.43
  -6   4   2   19.72    0.42
  -6   4   2   19.72    0.46
   4  -4  -2    6.81    0.18
   4  -4  -2    7.01    0.18
  -4   4   2    6.86    0.17
  -4   4   2    7.05    0.21
   2  -4  -2    1.30    0.06
   2  -4  -2    1.16    0.06
  -2   4   2    1.26    0.08
  -2   4   2    1.16    0.06
   0  -4  -2   10.11    0.25
   0  -4  -2   10.60    0.24
   0   4   2   10.31    0.25
   0   4   2   10.85    0.28
  -2  -4  -2   40.99    0.83
  -2  -4  -2   40.76    0.84
   2   4   2   41.85    0.88
   2   4   2   40.42    0.88
  -4  -4  -2   45.51    0.91
  -4  -4  -2   44.91    0.91
   4   4   2   43.89    0.96
   4   4   2   45.61    0.97
  -6  -4  -2    7.33    0.19
  -6  -4  -2    6.94    0.19
   6   4   2    7.03    0.19
   6   4   2    6.91    0.21
  -8  -4  -2   39.85    0.82
  -8  -4  -2   39.47    0.81
   8   4   2   40.42    0.88
   8   4   2   39.12    0.86
 -10  -4  -2   50.92    1.05
 -10  -4  -2   53.55    1.06
  10   4   2   52.03    1.11
  10   4   2   52.24    1.14
 -12  -4  -2    1.85    0.09
 -12  -4  -2    1.95    0.09
  12   4   2    1.71    0.10
  12   4   2    1.89    0.10
 -14  -4  -2    8.29    0.22
 -14  -4  -2    8.99    0.25
  14   4   2    8.71    0.26
  14   4   2    8.85    0.26
 -16  -4  -2    3.03    0.12
 -16  -4  -2    3.01    0.13
  16   4   2    2.81    0.14
  16   4   2    3.17    0.14
 -18  -4  -2    4.85    0.16
 -18  -4  -2    5.06    0.18
  18   4   2    5.07    0.20
  18   4   2    4.92    0.19
 -20  -4  -2    2.85    0.12
 -20  -4  -2    2.56    0.13
  20   4   2    2.87    0.15
  20   4   2    2.90    0.14
 -22  -4  -2    0.84    0.07
 -22  -4  -2    0.53    0.08
  22   4   2    0.76    0.10
  22   4   2    0.48    0.08
 -24  -4  -2   23.69    0.59
  24   4   2   24.48    0.60
  24   4   2   23.82    0.64
 -26  -4  -2    8.60    0.30
  26   4   2    8.86    0.33
  26   4   2    9.35    0.30
 -28  -4  -2    0.27    0.07
  28   4   2    0.35    0.08
  28   4   2    0.32    0.09
 -30  -4  -2    0.46    0.09
  30   4   2    0.39    0.10
 -32  -4  -2    2.53    0.17
  32   4   2    2.62    0.19
 -34  -4  -2    0.89    0.12
  34   4   2    0.77    0.13
 -36  -4  -2    0.03    0.07
  36   4   2    0.14    0.10
 -38  -4  -2    0.11    0.09
  38   4   2   -0.04    0.10
  40   4   2    0.14    0.12
  37  -5  -2    0.55    0.14
 -37   5   2    0.59    0.11
  35  -5  -2    0.91    0.15
 -35   5   2    1.05    0.14
  33  -5  -2    0.08    0.09
 -33   5   2   -0.04    0.06
  31  -5  -2    0.53    0.12
 -31   5   2    0.49    0.09
  29  -5  -2    0.03    0.07
 -29   5   2    0.05    0.06
  27  -5  -2    0.16    0.08
 -27   5   2    0.20    0.07
  25  -5  -2   -0.08    0.06
 -25   5   2   -0.02    0.04
  23  -5  -2    5.19    0.24
 -23   5   2    5.29    0.21
  21  -5  -2    7.25    0.22
  21  -5  -2    6.62    0.27
 -21   5   2    7.02    0.23
 -21   5   2    6.87    0.23
  19  -5  -2    3.93    0.19
  19  -5  -2    3.96    0.15
 -19   5   2    3.63    0.16
 -19   5   2    3.99    0.16
  17  -5  -2    0.09    0.06
  17  -5  -2    0.10    0.04
 -17   5   2    0.17    0.04
 -17   5   2    0.13    0.05
  15  -5  -2    8.41    0.27
  15  -5  -2    8.39    0.23
 -15   5   2    8.15    0.25
 -15   5   2    8.19    0.23
  13  -5  -2    2.92    0.11
  13  -5  -2    3.00    0.14
 -13   5   2    2.88    0.12
 -13   5   2    2.77    0.13
  11  -5  -2    1.06    0.09
  11  -5  -2    0.83    0.07
 -11   5   2    0.89    0.08
 -11   5   2    0.77    0.06
   9  -5  -2    0.05    0.03
   9  -5  -2    0.04    0.04
  -9   5   2    0.01    0.03
  -9   5   2    0.09    0.04
   7  -5  -2  101.57    2.14
   7  -5  -2  101.54    2.01
  -7   5   2  102.10    2.08
  -7   5   2  102.15    2.00
   5  -5  -2   62.79    1.26
   5  -5  -2   63.56    1.33
  -5   5   2   62.24    1.31
  -5   5   2   62.45    1.25
   3  -5  -2   37.62    0.79
   3  -5  -2   36.90    0.76
  -3   5   2   35.22    0.75
  -3   5   2   36.77    0.80
   1  -5  -2    8.22    0.20
   1  -5  -2    8.06    0.21
   1  -5  -2    8.14    0.21
  -1   5   2    8.22    0.24
  -1  -5  -2   37.73    0.77
  -1  -5  -2   36.75    0.77
   1   5   2   36.97    0.82
   1   5   2   37.13    0.80
  -3  -5  -2   33.74    0.70
  -3  -5  -2   32.57    0.70
   3   5   2   33.11    0.74
   3   5   2   34.31    0.73
  -5  -5  -2    2.04    0.09
  -5  -5  -2    1.98    0.09
   5   5   2    1.96    0.11
   5   5   2    1.95    0.08
  -7  -5  -2   44.11    0.90
  -7  -5  -2   42.75    0.89
   7   5   2   43.16    0.94
   7   5   2   43.95    0.95
  -9  -5  -2   84.89    1.65
  -9  -5  -2   81.70    1.64
   9   5   2   81.12    1.72
   9   5   2   83.41    1.76
 -11  -5  -2    0.00    0.03
 -11  -5  -2    0.00    0.03
  11   5   2    0.05    0.03
  11   5   2   -0.05    0.03
 -13  -5  -2    2.86    0.12
 -13  -5  -2    2.84    0.11
  13   5   2    2.94    0.14
  13   5   2    2.94    0.13
 -15  -5  -2    4.31    0.15
 -15  -5  -2    4.41    0.17
  15   5   2    4.60    0.17
  15   5   2    4.24    0.17
 -17  -5  -2    0.60    0.07
 -17  -5  -2    0.52    0.06
  17   5   2    0.55    0.07
  17   5   2    0.46    0.07
 -19  -5  -2    0.34    0.06
 -19  -5  -2    0.15    0.04
  19   5   2    0.23    0.06
  19   5   2    0.19    0.05
 -21  -5  -2    0.43    0.07
 -21  -5  -2    0.57    0.06
  21   5   2    0.44    0.08
  21   5   2    0.54    0.08
 -23  -5  -2    1.48    0.13
  23   5   2    1.09    0.11
  23   5   2    1.20    0.12
 -25  -5  -2    0.17    0.06
  25   5   2    0.35    0.08
  25   5   2    0.31    0.08
 -27  -5  -2    0.45    0.08
  27   5   2    0.83    0.11
  27   5   2    0.61    0.10
 -29  -5  -2    0.02    0.06
  29   5   2   -0.06    0.06
  29   5   2    0.00    0.06
 -31  -5  -2    0.04    0.06
  31   5   2    0.08    0.07
 -33  -5  -2    0.16    0.08
  33   5   2    0.16    0.09
 -35  -5  -2    0.21    0.09
  35   5   2    0.53    0.12
 -37  -5  -2    0.00    0.08
  37   5   2    0.06    0.10
  38  -6  -2    3.82    0.27
 -38   6   2    4.00    0.23
  36  -6  -2    6.67    0.34
 -36   6   2    6.51    0.30
  34  -6  -2    0.16    0.10
 -34   6   2    0.01    0.07
  32  -6  -2    0.99    0.15
 -32   6   2    0.89    0.12
  30  -6  -2    0.16    0.08
 -30   6   2    0.16    0.07
  28  -6  -2    1.27    0.15
 -28   6   2    1.19    0.12
  26  -6  -2    0.12    0.07
 -26   6   2    0.02    0.05
  24  -6  -2   11.57    0.39
 -24   6   2   11.08    0.34
  22  -6  -2   92.88    1.90
  22  -6  -2   92.85    2.08
 -22   6   2   95.12    1.92
  20  -6  -2   23.63    0.56
  20  -6  -2   23.77    0.63
 -20   6   2   24.27    0.57
 -20   6   2   24.70    0.58
  18  -6  -2    0.77    0.10
  18  -6  -2    0.57    0.07
 -18   6   2    0.76    0.08
 -18   6   2    0.58    0.07
  16  -6  -2    7.55    0.23
  16  -6  -2    7.41    0.26
 -16   6   2    7.57    0.24
 -16   6   2    7.35    0.23
  14  -6  -2    1.09    0.10
  14  -6  -2    1.14    0.08
 -14   6   2    1.08    0.09
 -14   6   2    1.18    0.08
  12  -6  -2    0.65    0.07
  12  -6  -2    0.77    0.08
 -12   6   2    0.81    0.08
 -12   6   2    0.85    0.07
  10  -6  -2    0.43    0.05
  10  -6  -2    0.44    0.06
 -10   6   2    0.39    0.06
 -10   6   2    0.43    0.05
   8  -6  -2   11.52    0.29
   8  -6  -2   11.27    0.30
  -8   6   2   11.21    0.31
  -8   6   2   11.33    0.28
   6  -6  -2  175.80    3.45
   6  -6  -2  180.12    3.68
  -6   6   2  174.17    3.44
  -6   6   2  178.39    3.56
   4  -6  -2   15.15    0.35
   4  -6  -2   14.94    0.36
  -4   6   2   15.00    0.39
  -4   6   2   15.14    0.35
   2  -6  -2   15.14    0.36
   2  -6  -2   15.41    0.35
  -2   6   2   14.98    0.35
  -2   6   2   15.12    0.39
   0  -6  -2   18.70    0.42
   0  -6  -2   17.81    0.42
   0  -6  -2   18.75    0.41
   0   6   2   18.12    0.45
  -2  -6  -2    0.12    0.04
  -2  -6  -2    0.09    0.03
   2   6   2    0.02    0.04
  -4  -6  -2    0.74    0.06
  -4  -6  -2    0.75    0.06
   4   6   2    0.74    0.08
   4   6   2    0.68    0.05
  -6  -6  -2   10.58    0.28
  -6  -6  -2   11.08    0.29
   6   6   2   11.59    0.32
   6   6   2   11.49    0.28
  -8  -6  -2    1.76    0.09
  -8  -6  -2    1.34    0.08
   8   6   2    1.29    0.07
   8   6   2    1.30    0.09
 -10  -6  -2    0.17    0.04
 -10  -6  -2    0.15    0.04
  10   6   2    0.17    0.04
  10   6   2    0.15    0.05
 -12  -6  -2    0.27    0.05
 -12  -6  -2    0.28    0.05
  12   6   2    0.26    0.05
  12   6   2    0.32    0.06
 -14  -6  -2   -0.03    0.03
 -14  -6  -2    0.02    0.03
  14   6   2    0.01    0.03
  14   6   2    0.04    0.04
 -16  -6  -2    0.85    0.07
 -16  -6  -2    0.69    0.08
  16   6   2    0.92    0.09
  16   6   2    0.85    0.09
 -18  -6  -2    0.64    0.07
 -18  -6  -2    0.82    0.09
  18   6   2    0.69    0.09
  18   6   2    0.64    0.08
 -20  -6  -2    4.40    0.16
 -20  -6  -2    4.45    0.19
  20   6   2    4.52    0.19
  20   6   2    4.34    0.20
 -22  -6  -2    1.38    0.12
  22   6   2    1.54    0.13
  22   6   2    1.47    0.13
 -24  -6  -2    4.08    0.19
  24   6   2    3.87    0.19
  24   6   2    4.16    0.20
 -26  -6  -2    0.74    0.10
  26   6   2    0.77    0.11
  26   6   2    0.89    0.11
 -28  -6  -2    0.28    0.08
  28   6   2    0.21    0.07
  28   6   2    0.17    0.08
 -30  -6  -2    0.15    0.07
  30   6   2    0.10    0.07
 -32  -6  -2    4.20    0.22
 -34  -6  -2    2.83    0.20
 -36  -6  -2    0.21    0.10
  37  -7  -2    0.11    0.11
 -37   7   2   -0.09    0.08
  35  -7  -2    0.15    0.11
 -35   7   2    0.10    0.09
  33  -7  -2    0.11    0.09
 -33   7   2    0.08    0.08
  31  -7  -2    0.55    0.12
 -31   7   2    0.32    0.09
  29  -7  -2    0.66    0.12
 -29   7   2    0.80    0.11
  27  -7  -2    2.33    0.17
 -27   7   2    1.81    0.14
  25  -7  -2    0.74    0.12
 -25   7   2    0.80    0.10
  23  -7  -2    6.78    0.24
  23  -7  -2    6.85    0.28
 -23   7   2    6.49    0.24
  21  -7  -2    0.08    0.06
  21  -7  -2    0.11    0.08
 -21   7   2    0.16    0.05
  19  -7  -2    0.04    0.05
  19  -7  -2    0.04    0.06
 -19   7   2    0.01    0.04
 -19   7   2    0.01    0.05
  17  -7  -2    2.28    0.12
  17  -7  -2    2.19    0.14
 -17   7   2    2.62    0.14
 -17   7   2    2.41    0.12
  15  -7  -2    0.18    0.06
  15  -7  -2    0.08    0.04
 -15   7   2    0.13    0.04
 -15   7   2    0.15    0.05
  13  -7  -2    3.06    0.15
  13  -7  -2    3.13    0.14
 -13   7   2    3.22    0.15
 -13   7   2    3.28    0.13
  11  -7  -2    3.87    0.16
  11  -7  -2    4.04    0.15
 -11   7   2    3.88    0.14
 -11   7   2    3.71    0.16
   9  -7  -2    1.68    0.09
   9  -7  -2    1.53    0.10
  -9   7   2    1.57    0.09
  -9   7   2    1.58    0.10
   7  -7  -2    3.74    0.14
   7  -7  -2    4.11    0.15
  -7   7   2    3.98    0.14
  -7   7   2    3.88    0.16
   5  -7  -2    0.98    0.07
   5  -7  -2    1.05    0.07
  -5   7   2    0.77    0.07
  -5   7   2    0.79    0.08
   3  -7  -2    0.73    0.06
   3  -7  -2    0.82    0.07
  -3   7   2    0.78    0.07
  -3   7   2    0.71    0.08
   1  -7  -2    8.86    0.25
   1  -7  -2    9.30    0.22
  -1   7   2    8.77    0.27
  -1  -7  -2    6.42    0.19
  -1  -7  -2    6.22    0.20
  -1  -7  -2    6.46    0.16
   1   7   2    6.26    0.22
  -3  -7  -2   13.74    0.30
  -3  -7  -2   13.01    0.33
  -3  -7  -2   13.43    0.34
   3   7   2   13.28    0.37
  -5  -7  -2    5.72    0.18
  -5  -7  -2    5.94    0.19
   5   7   2    5.72    0.15
   5   7   2    5.78    0.21
  -7  -7  -2    3.65    0.14
  -7  -7  -2    3.37    0.13
   7   7   2    3.48    0.11
   7   7   2    3.42    0.16
  -9  -7  -2    0.07    0.04
  -9  -7  -2    0.01    0.03
   9   7   2    0.13    0.05
   9   7   2   -0.04    0.02
 -11  -7  -2    4.91    0.18
 -11  -7  -2    4.94    0.17
  11   7   2    4.41    0.19
  11   7   2    5.08    0.16
 -13  -7  -2    0.01    0.03
 -13  -7  -2    0.02    0.03
  13   7   2    0.03    0.04
  13   7   2    0.03    0.04
 -15  -7  -2    1.59    0.11
 -15  -7  -2    1.61    0.09
  15   7   2    1.72    0.10
  15   7   2    1.57    0.11
 -17  -7  -2    0.54    0.08
 -17  -7  -2    0.49    0.06
  17   7   2    0.48    0.08
 -19  -7  -2    0.71    0.09
 -19  -7  -2    0.66    0.07
  19   7   2    0.59    0.09
 -21  -7  -2    0.15    0.05
 -21  -7  -2    0.22    0.06
  21   7   2    0.31    0.07
 -23  -7  -2    2.39    0.15
  23   7   2    2.51    0.16
 -25  -7  -2    0.23    0.07
  25   7   2    0.16    0.07
 -27  -7  -2    0.04    0.06
  27   7   2    0.06    0.07
 -29  -7  -2    0.17    0.08
  29   7   2    0.13    0.08
 -31  -7  -2    1.44    0.15
  31   7   2    1.72    0.16
 -33  -7  -2    2.10    0.19
 -35  -7  -2    4.19    0.25
 -37  -7  -2    0.07    0.09
  36  -8  -2    0.01    0.10
 -36   8   2   -0.07    0.08
  34  -8  -2    0.10    0.10
 -34   8   2    0.05    0.08
  32  -8  -2    0.38    0.11
 -32   8   2    0.22    0.08
  30  -8  -2    0.36    0.11
 -30   8   2    0.22    0.08
  28  -8  -2    0.18    0.09
 -28   8   2    0.03    0.06
  26  -8  -2    0.03    0.07
 -26   8   2    0.03    0.06
  24  -8  -2    0.10    0.08
  24  -8  -2    0.15    0.07
 -24   8   2    0.04    0.05
  22  -8  -2    5.60    0.25
  22  -8  -2    5.53    0.22
 -22   8   2    5.81    0.23
  20  -8  -2    3.54    0.17
  20  -8  -2    3.65    0.19
 -20   8   2    3.06    0.16
  18  -8  -2    0.09    0.06
  18  -8  -2   -0.01    0.04
 -18   8   2   -0.04    0.04
 -18   8   2   -0.05    0.05
  16  -8  -2    0.04    0.04
  16  -8  -2    0.14    0.06
 -16   8   2   -0.01    0.04
 -16   8   2   -0.01    0.04
  14  -8  -2    0.13    0.05
  14  -8  -2    0.23    0.06
 -14   8   2    0.19    0.06
 -14   8   2    0.25    0.06
  12  -8  -2    1.10    0.09
  12  -8  -2    1.24    0.10
 -12   8   2    1.19    0.09
 -12   8   2    1.21    0.10
  10  -8  -2    0.18    0.05
  10  -8  -2    0.13    0.05
 -10   8   2    0.23    0.05
 -10   8   2    0.11    0.05
   8  -8  -2    1.82    0.10
   8  -8  -2    1.66    0.10
  -8   8   2    1.84    0.12
  -8   8   2    1.92    0.10
   6  -8  -2    1.38    0.08
   6  -8  -2    1.36    0.09
  -6   8   2    1.49    0.09
  -6   8   2    1.58    0.11
   4  -8  -2    0.06    0.04
   4  -8  -2    0.02    0.03
  -4   8   2    0.02    0.04
  -4   8   2    0.04    0.03
   2  -8  -2    9.44    0.27
  -2   8   2    9.88    0.30
  -2   8   2    9.26    0.26
   0  -8  -2    0.00    0.04
   0  -8  -2    0.05    0.03
   0   8   2    0.03    0.04
  -2  -8  -2    2.79    0.13
  -2  -8  -2    2.71    0.12
   2   8   2    2.87    0.14
  -4  -8  -2    0.05    0.04
  -4  -8  -2    0.05    0.04
   4   8   2    0.07    0.04
  -6  -8  -2    6.74    0.22
  -6  -8  -2    6.46    0.21
   6   8   2    6.74    0.24
  -8  -8  -2    6.74    0.21
  -8  -8  -2    6.80    0.22
   8   8   2    7.20    0.25
 -10  -8  -2    2.19    0.11
 -10  -8  -2    2.19    0.12
  10   8   2    2.40    0.14
 -12  -8  -2    9.51    0.29
 -12  -8  -2    9.61    0.27
  12   8   2    9.61    0.31
 -14  -8  -2    1.13    0.09
 -14  -8  -2    1.29    0.11
  14   8   2    1.42    0.11
 -16  -8  -2    0.08    0.04
 -16  -8  -2    0.11    0.05
  16   8   2    0.13    0.06
 -18  -8  -2    0.16    0.05
 -18  -8  -2    0.16    0.05
  18   8   2    0.03    0.05
 -20  -8  -2    1.08    0.09
 -20  -8  -2    1.13    0.12
  20   8   2    1.09    0.12
 -22  -8  -2    0.66    0.10
  22   8   2    0.61    0.10
 -24  -8  -2    1.22    0.13
  24   8   2    1.36    0.14
 -26  -8  -2    0.06    0.07
  26   8   2    0.17    0.08
 -28  -8  -2    0.05    0.07
  28   8   2    0.05    0.07
 -30  -8  -2    0.13    0.08
  30   8   2    0.20    0.09
 -32  -8  -2    2.35    0.18
  32   8   2    2.49    0.19
 -34  -8  -2    3.42    0.23
 -36  -8  -2    0.49    0.12
  35  -9  -2    0.25    0.12
 -35   9   2    0.17    0.10
  33  -9  -2    0.08    0.09
 -33   9   2    0.08    0.08
  31  -9  -2    0.29    0.10
 -31   9   2    0.08    0.08
  29  -9  -2    0.84    0.14
 -29   9   2    0.78    0.12
  27  -9  -2    0.16    0.09
 -27   9   2    0.08    0.07
  25  -9  -2    0.81    0.12
 -25   9   2    0.84    0.11
  23  -9  -2    1.09    0.12
  23  -9  -2    1.23    0.13
 -23   9   2    1.20    0.12
  21  -9  -2    7.48    0.27
  21  -9  -2    7.43    0.29
 -21   9   2    7.35    0.26
  19  -9  -2   14.63    0.42
  19  -9  -2   13.34    0.40
 -19   9   2   13.66    0.39
  17  -9  -2    4.76    0.20
  17  -9  -2    4.74    0.20
 -17   9   2    4.43    0.18
  15  -9  -2    0.10    0.06
  15  -9  -2    0.19    0.06
 -15   9   2    0.11    0.05
 -15   9   2    0.26    0.06
  13  -9  -2    3.79    0.16
  13  -9  -2    3.57    0.16
 -13   9   2    3.57    0.16
 -13   9   2    3.74    0.17
  11  -9  -2    0.10    0.05
 -11   9   2    0.18    0.06
 -11   9   2    0.21    0.05
   9  -9  -2    0.17    0.05
  -9   9   2    0.11    0.05
  -9   9   2    0.03    0.04
   7  -9  -2    1.93    0.12
  -7   9   2    1.90    0.11
  -7   9   2    1.88    0.13
   5  -9  -2   39.86    0.89
  -5   9   2   41.40    0.94
  -5   9   2   41.48    0.89
   3  -9  -2    8.04    0.25
  -3   9   2    7.63    0.27
  -3   9   2    7.80    0.24
   1  -9  -2    7.99    0.25
  -1   9   2    8.10    0.25
  -1   9   2    8.35    0.28
  -1  -9  -2    0.03    0.04
  -1  -9  -2    0.03    0.04
   1   9   2    0.01    0.04
  -3  -9  -2    3.90    0.16
  -3  -9  -2    4.07    0.17
   3   9   2    4.07    0.19
  -5  -9  -2    0.76    0.08
  -5  -9  -2    0.68    0.08
   5   9   2    0.65    0.09
  -7  -9  -2    5.51    0.19
  -7  -9  -2    5.63    0.21
   7   9   2    5.75    0.23
  -9  -9  -2    4.11    0.17
  -9  -9  -2    3.84    0.16
   9   9   2    4.15    0.19
 -11  -9  -2    0.76    0.08
 -11  -9  -2    0.63    0.08
  11   9   2    0.54    0.09
 -13  -9  -2    0.01    0.04
 -13  -9  -2   -0.02    0.03
  13   9   2   -0.04    0.05
 -15  -9  -2    0.01    0.05
 -15  -9  -2    0.04    0.04
  15   9   2    0.03    0.05
 -17  -9  -2    1.05    0.11
 -17  -9  -2    1.20    0.10
  17   9   2    0.95    0.12
 -19  -9  -2    0.78    0.10
 -19  -9  -2    0.78    0.08
  19   9   2    0.74    0.10
 -21  -9  -2    2.45    0.16
  21   9   2    2.70    0.17
 -23  -9  -2    0.96    0.12
  23   9   2    0.97    0.13
 -25  -9  -2    0.77    0.12
  25   9   2    0.59    0.11
 -27  -9  -2    0.05    0.07
  27   9   2    0.07    0.08
 -29  -9  -2    0.03    0.08
  29   9   2    0.04    0.08
 -31  -9  -2    5.21    0.27
  31   9   2    5.15    0.27
 -33  -9  -2    0.21    0.10
  33   9   2    0.41    0.12
 -32  10   2    0.03    0.08
 -30  10   2   -0.02    0.07
 -28  10   2    0.48    0.10
 -26  10   2    0.26    0.08
  24 -10  -2    0.42    0.10
 -24  10   2    0.60    0.10
  22 -10  -2   -0.08    0.06
 -22  10   2    0.02    0.06
  20 -10  -2    2.62    0.17
 -20  10   2    3.31    0.17
  18 -10  -2    1.11    0.12
 -18  10   2    0.96    0.10
  16 -10  -2   -0.05    0.05
 -16  10   2    0.03    0.04
  14 -10  -2    0.83    0.10
 -14  10   2    0.76    0.10
 -14  10   2    0.60    0.08
  12 -10  -2    0.14    0.06
 -12  10   2    0.30    0.06
 -12  10   2    0.35    0.08
  10 -10  -2    2.79    0.15
 -10  10   2    2.59    0.14
 -10  10   2    2.81    0.16
   8 -10  -2    0.07    0.05
  -8  10   2    0.04    0.05
  -8  10   2   -0.09    0.04
   6 -10  -2    0.46    0.07
  -6  10   2    0.48    0.07
  -6  10   2    0.42    0.08
   4 -10  -2    4.13    0.17
  -4  10   2    4.39    0.20
  -4  10   2    4.31    0.18
   2 -10  -2    5.82    0.21
  -2  10   2    5.76    0.23
  -2  10   2    6.00    0.21
   0 -10  -2    0.47    0.07
   0  10   2    0.41    0.08
  -2 -10  -2    7.69    0.26
  -2 -10  -2    7.86    0.25
   2  10   2    7.43    0.27
  -4 -10  -2   -0.01    0.04
  -4 -10  -2    0.00    0.04
   4  10   2   -0.02    0.05
  -6 -10  -2    6.20    0.23
  -6 -10  -2    6.18    0.21
   6  10   2    6.17    0.25
  -8 -10  -2    1.06    0.10
  -8 -10  -2    0.91    0.09
   8  10   2    0.89    0.11
 -10 -10  -2   25.08    0.62
 -10 -10  -2   24.85    0.59
  10  10   2   25.34    0.66
 -12 -10  -2   10.16    0.32
 -12 -10  -2   10.64    0.30
  12  10   2    9.60    0.34
 -14 -10  -2    0.01    0.04
 -14 -10  -2    0.02    0.05
  14  10   2    0.02    0.05
 -16 -10  -2    0.50    0.09
 -16 -10  -2    0.40    0.07
  16  10   2    0.42    0.09
 -18 -10  -2    0.14    0.06
 -18 -10  -2    0.13    0.05
  18  10   2    0.14    0.07
 -20 -10  -2    0.00    0.06
  20  10   2    0.10    0.08
 -22 -10  -2    0.16    0.07
  22  10   2    0.23    0.09
 -24 -10  -2    4.07    0.22
  24  10   2    4.08    0.23
 -26 -10  -2    3.97    0.23
  26  10   2    4.44    0.24
 -28 -10  -2    1.22    0.15
  28  10   2    1.58    0.17
 -30 -10  -2    0.10    0.09
  30  10   2    0.14    0.10
 -32 -10  -2    0.45    0.12
  32  10   2    0.51    0.13
  34  10   2    0.02    0.10
 -31  11   2   -0.04    0.08
 -29  11   2    0.19    0.09
 -27  11   2    0.42    0.10
  25 -11  -2    0.14    0.09
 -25  11   2    0.16    0.08
  23 -11  -2    6.92    0.29
 -23  11   2    6.49    0.27
  21 -11  -2    0.01    0.06
 -21  11   2    0.12    0.06
  19 -11  -2    0.30    0.08
 -19  11   2    0.56    0.09
  17 -11  -2   -0.02    0.05
 -17  11   2    0.11    0.06
  15 -11  -2    0.04    0.06
 -15  11   2    0.05    0.05
  13 -11  -2    0.49    0.08
 -13  11   2    0.47    0.08
 -13  11   2    0.50    0.09
  11 -11  -2    1.36    0.13
 -11  11   2    1.23    0.12
 -11  11   2    1.26    0.11
   9 -11  -2    0.07    0.05
  -9  11   2    0.04    0.05
  -9  11   2    0.12    0.06
   7 -11  -2    1.46    0.12
  -7  11   2    1.27    0.13
  -7  11   2    1.43    0.11
   5 -11  -2    4.84    0.20
  -5  11   2    5.01    0.20
  -5  11   2    4.88    0.22
   3 -11  -2    4.86    0.20
  -3  11   2    4.71    0.22
  -3  11   2    5.05    0.20
   1 -11  -2   12.30    0.36
  -1  11   2   12.81    0.40
  -1  11   2   13.56    0.37
  -1 -11  -2    2.29    0.13
  -1 -11  -2    2.58    0.16
   1  11   2    2.90    0.17
  -3 -11  -2    0.06    0.05
  -3 -11  -2   -0.05    0.05
   3  11   2    0.03    0.06
  -5 -11  -2    2.53    0.15
  -5 -11  -2    2.06    0.13
   5  11   2    2.20    0.15
  -7 -11  -2    4.25    0.18
  -7 -11  -2    4.16    0.19
   7  11   2    4.44    0.21
  -9 -11  -2    6.20    0.24
  -9 -11  -2    6.64    0.23
   9  11   2    6.55    0.27
 -11 -11  -2   16.48    0.43
 -11 -11  -2   16.35    0.46
  11  11   2   16.31    0.49
 -13 -11  -2    0.03    0.05
 -13 -11  -2    0.05    0.06
  13  11   2    0.16    0.07
 -15 -11  -2    0.84    0.09
 -15 -11  -2    0.91    0.11
  15  11   2    0.87    0.12
 -17 -11  -2    0.28    0.07
 -17 -11  -2    0.20    0.07
  17  11   2    0.27    0.08
 -19 -11  -2    0.15    0.07
  19  11   2    0.14    0.09
 -21 -11  -2    0.08    0.07
  21  11   2    0.00    0.08
 -23 -11  -2    0.17    0.09
  23  11   2    0.05    0.09
 -25 -11  -2   16.62    0.51
  25  11   2   15.21    0.52
 -27 -11  -2    4.99    0.27
  27  11   2    5.00    0.27
 -29 -11  -2    0.36    0.11
  29  11   2    0.22    0.11
 -31 -11  -2    0.37    0.12
  31  11   2    0.67    0.14
 -30  12   2    0.29    0.11
 -28  12   2    1.21    0.15
 -26  12   2    0.37    0.10
  24 -12  -2    0.76    0.13
 -24  12   2    0.51    0.11
  22 -12  -2   -0.05    0.08
 -22  12   2    0.00    0.07
  20 -12  -2    0.21    0.09
 -20  12   2    0.37    0.08
  18 -12  -2    2.34    0.17
 -18  12   2    2.08    0.15
  16 -12  -2    2.09    0.16
 -16  12   2    1.89    0.14
  14 -12  -2    4.42    0.21
 -14  12   2    4.98    0.21
  12 -12  -2    0.02    0.06
 -12  12   2   -0.01    0.05
  10 -12  -2    0.43    0.09
 -10  12   2    0.55    0.10
 -10  12   2    0.59    0.09
   8 -12  -2    0.21    0.07
  -8  12   2    0.12    0.06
  -8  12   2    0.07    0.07
   6 -12  -2    0.23    0.07
  -6  12   2    0.27    0.08
  -6  12   2    0.20    0.07
   4 -12  -2    0.44    0.08
  -4  12   2    0.39    0.09
  -4  12   2    0.50    0.10
   2 -12  -2    3.44    0.17
  -2  12   2    3.35    0.18
  -2  12   2    3.54    0.20
   0 -12  -2   32.28    0.80
   0  12   2   36.07    0.87
   0  12   2   35.73    0.81
  -2 -12  -2   20.32    0.52
  -2 -12  -2   20.03    0.55
   2  12   2   20.01    0.57
  -4 -12  -2    0.75    0.10
  -4 -12  -2    0.32    0.09
   4  12   2    0.68    0.11
  -6 -12  -2    0.05    0.05
  -6 -12  -2    0.14    0.07
   6  12   2    0.07    0.07
  -8 -12  -2    0.07    0.06
  -8 -12  -2    0.08    0.05
   8  12   2    0.07    0.07
 -10 -12  -2    1.14    0.13
 -10 -12  -2    1.40    0.12
  10  12   2    1.18    0.14
 -12 -12  -2    3.20    0.16
 -12 -12  -2    3.13    0.18
  12  12   2    3.03    0.19
 -14 -12  -2    0.06    0.05
 -14 -12  -2    0.08    0.06
  14  12   2    0.06    0.07
 -16 -12  -2    6.63    0.27
 -16 -12  -2    6.08    0.23
  16  12   2    6.32    0.29
 -18 -12  -2    1.00    0.13
  18  12   2    0.84    0.13
 -20 -12  -2    0.14    0.08
  20  12   2    0.11    0.09
 -22 -12  -2    0.14    0.09
  22  12   2    0.19    0.10
 -24 -12  -2    3.94    0.24
  24  12   2    4.24    0.26
 -26 -12  -2    2.98    0.21
  26  12   2    2.96    0.23
 -28 -12  -2    0.75    0.14
  28  12   2    1.00    0.17
 -30 -12  -2    0.75    0.14
 -27  13   2    1.64    0.17
  25 -13  -2    0.03    0.10
 -25  13   2   -0.10    0.08
  23 -13  -2    0.15    0.10
 -23  13   2    0.26    0.09
  21 -13  -2    0.09    0.09
 -21  13   2    0.19    0.08
  19 -13  -2    0.08    0.08
 -19  13   2   -0.01    0.07
  17 -13  -2    2.49    0.18
 -17  13   2    3.39    0.18
  15 -13  -2    4.21    0.22
 -15  13   2    4.60    0.21
  13 -13  -2    0.62    0.11
 -13  13   2    0.56    0.09
  11 -13  -2    0.09    0.07
 -11  13   2    0.18    0.07
   9 -13  -2    0.67    0.11
  -9  13   2    0.33    0.10
  -9  13   2    0.48    0.09
   7 -13  -2    0.17    0.07
  -7  13   2    0.09    0.07
  -7  13   2    0.18    0.08
   5 -13  -2    0.26    0.08
  -5  13   2    0.50    0.10
  -5  13   2    0.54    0.10
   3 -13  -2    0.01    0.05
  -3  13   2    0.01    0.07
  -3  13   2   -0.10    0.07
   1 -13  -2   15.17    0.45
  -1  13   2   16.42    0.46
  -1  13   2   15.74    0.49
  -1 -13  -2   22.84    0.60
   1  13   2   23.88    0.61
   1  13   2   24.62    0.67
  -3 -13  -2    0.18    0.07
  -3 -13  -2    0.31    0.09
   3  13   2    0.09    0.08
  -5 -13  -2    2.99    0.18
  -5 -13  -2    3.79    0.18
   5  13   2    3.47    0.21
  -7 -13  -2    0.10    0.06
  -7 -13  -2    0.07    0.07
   7  13   2   -0.02    0.07
  -9 -13  -2    1.79    0.16
  -9 -13  -2    1.92    0.13
   9  13   2    1.68    0.17
 -11 -13  -2    0.08    0.06
 -11 -13  -2    0.05    0.06
  11  13   2    0.19    0.08
 -13 -13  -2    1.14    0.14
 -13 -13  -2    1.19    0.12
  13  13   2    1.35    0.15
 -15 -13  -2    0.54    0.09
 -15 -13  -2    0.35    0.09
  15  13   2    0.74    0.13
 -17 -13  -2    0.81    0.12
  17  13   2    0.79    0.13
 -19 -13  -2    0.01    0.08
  19  13   2    0.05    0.09
 -21 -13  -2    0.08    0.09
  21  13   2    0.06    0.09
 -23 -13  -2   -0.02    0.09
  23  13   2    0.11    0.10
 -25 -13  -2    0.04    0.09
  25  13   2    0.15    0.11
 -27 -13  -2    0.12    0.10
  26 -14  -2    0.32    0.13
  24 -14  -2    0.07    0.10
 -24  14   2    0.08    0.09
  22 -14  -2    0.32    0.12
 -22  14   2    0.46    0.11
  20 -14  -2    0.15    0.10
 -20  14   2    0.42    0.10
  18 -14  -2    0.85    0.14
 -18  14   2    0.85    0.12
  16 -14  -2    1.15    0.15
 -16  14   2    1.25    0.14
  14 -14  -2    0.03    0.08
 -14  14   2    0.01    0.07
  12 -14  -2    0.61    0.11
 -12  14   2    0.71    0.11
  10 -14  -2   -0.03    0.06
 -10  14   2    0.05    0.07
   8 -14  -2    1.02    0.12
  -8  14   2    1.18    0.14
  -8  14   2    1.37    0.14
   6 -14  -2    0.18    0.08
  -6  14   2    0.07    0.08
  -6  14   2    0.06    0.07
   4 -14  -2    0.02    0.06
  -4  14   2   -0.02    0.08
  -4  14   2    0.06    0.07
   2 -14  -2    1.94    0.16
  -2  14   2    1.70    0.17
  -2  14   2    1.42    0.14
   0 -14  -2    5.67    0.24
   0  14   2    5.60    0.28
   0  14   2    5.87    0.25
  -2 -14  -2    0.35    0.08
   2  14   2    0.45    0.11
   2  14   2    0.27    0.09
  -4 -14  -2    0.15    0.07
  -4 -14  -2    0.26    0.09
   4  14   2    0.28    0.09
  -6 -14  -2    0.79    0.12
  -6 -14  -2    0.75    0.11
   6  14   2    0.79    0.13
  -8 -14  -2    0.86    0.11
  -8 -14  -2    0.70    0.12
   8  14   2    0.66    0.12
 -10 -14  -2    1.17    0.12
 -10 -14  -2    1.39    0.15
  10  14   2    1.56    0.17
 -12 -14  -2    0.29    0.09
 -12 -14  -2    0.37    0.09
  12  14   2    0.40    0.11
 -14 -14  -2    0.04    0.08
 -14 -14  -2    0.05    0.07
  14  14   2    0.08    0.08
 -16 -14  -2    0.27    0.10
  16  14   2    0.25    0.10
 -18 -14  -2    0.14    0.09
  18  14   2    0.11    0.10
 -20 -14  -2    0.06    0.08
  20  14   2    0.12    0.09
 -22 -14  -2   -0.14    0.08
  22  14   2   -0.01    0.09
 -24 -14  -2   -0.16    0.09
  21 -15  -2    0.32    0.12
 -21  15   2    0.44    0.11
  19 -15  -2    0.31    0.10
 -19  15   2    0.68    0.12
  17 -15  -2    0.13    0.10
 -17  15   2    0.11    0.09
  15 -15  -2    0.02    0.09
 -15  15   2    0.28    0.10
  13 -15  -2    0.48    0.12
 -13  15   2    0.65    0.11
  11 -15  -2    0.03    0.08
 -11  15   2   -0.02    0.07
   9 -15  -2    0.21    0.09
  -9  15   2    0.22    0.09
   7 -15  -2    1.45    0.15
  -7  15   2    1.57    0.15
   5 -15  -2    0.25    0.09
  -5  15   2    0.16    0.08
  -5  15   2    0.15    0.10
   3 -15  -2    1.27    0.15
  -3  15   2    1.47    0.15
  -3  15   2    1.26    0.17
   1 -15  -2    0.44    0.10
  -1  15   2    0.56    0.13
  -1  15   2    0.87    0.12
  -1 -15  -2    1.15    0.14
   1  15   2    1.29    0.14
   1  15   2    1.32    0.17
  -3 -15  -2    0.39    0.09
   3  15   2    0.55    0.11
   3  15   2    0.33    0.11
  -5 -15  -2    1.38    0.14
   5  15   2    1.52    0.17
  -7 -15  -2    0.88    0.14
  -7 -15  -2    0.97    0.12
   7  15   2    1.01    0.15
  -9 -15  -2    1.22    0.15
  -9 -15  -2    0.77    0.12
   9  15   2    1.23    0.16
 -11 -15  -2    1.82    0.16
 -11 -15  -2    1.83    0.18
  11  15   2    1.91    0.20
 -13 -15  -2    0.37    0.09
 -13 -15  -2    0.28    0.11
  13  15   2    0.28    0.11
 -15 -15  -2    1.54    0.17
  15  15   2    1.36    0.18
 -17 -15  -2    0.14    0.10
  17  15   2    0.36    0.12
 -19 -15  -2   -0.10    0.09
 -21 -15  -2    0.01    0.09
 -18  16   2    0.56    0.12
 -16  16   2    0.49    0.12
  14 -16  -2    0.33    0.12
 -14  16   2    0.32    0.10
  12 -16  -2    1.79    0.19
 -12  16   2    1.51    0.16
  10 -16  -2    0.00    0.09
 -10  16   2    0.01    0.09
   8 -16  -2    0.25    0.10
  -8  16   2    0.31    0.10
   6 -16  -2    0.51    0.12
  -6  16   2    0.31    0.10
   4 -16  -2    0.22    0.10
  -4  16   2    0.29    0.11
  -4  16   2    0.16    0.09
   2 -16  -2    0.15    0.09
  -2  16   2   -0.01    0.10
  -2  16   2   -0.03    0.08
   0 -16  -2   -0.07    0.07
   0  16   2   -0.02    0.10
   0  16   2    0.09    0.09
  -2 -16  -2    1.52    0.17
   2  16   2    1.47    0.18
   2  16   2    1.28    0.15
  -4 -16  -2    1.15    0.15
   4  16   2    1.63    0.19
   4  16   2    1.51    0.16
  -6 -16  -2    0.03    0.07
   6  16   2    0.08    0.10
  -8 -16  -2   -0.06    0.09
  -8 -16  -2   -0.03    0.08
   8  16   2    0.12    0.10
 -10 -16  -2    0.23    0.09
 -10 -16  -2    0.23    0.11
  10  16   2    0.27    0.12
 -12 -16  -2   -0.02    0.08
 -12 -16  -2    0.04    0.10
  12  16   2    0.15    0.11
 -14 -16  -2    0.30    0.11
 -16 -16  -2    0.08    0.10
 -18 -16  -2    0.09    0.11
 -11  17   2    0.14    0.10
  -9  17   2    0.74    0.13
  -7  17   2   -0.06    0.09
  -5  17   2    0.17    0.10
   3 -17  -2   -0.05    0.08
  -3  17   2   -0.09    0.09
   1 -17  -2    0.27    0.11
  -1  17   2   -0.03    0.10
  -1  17   2    0.14    0.11
  -1 -17  -2    0.45    0.12
   1  17   2    0.40    0.13
   1  17   2    0.32    0.12
   3  17   2   11.07    0.45
   3  17   2   11.89    0.42
  -5 -17  -2    5.20    0.27
   5  17   2    4.75    0.27
   5  17   2    4.86    0.30
  -7 -17  -2    0.02    0.09
   7  17   2    0.06    0.12
  -9 -17  -2    2.02    0.21
  -9 -17  -2    2.40    0.19
 -11 -17  -2    0.13    0.10
 -11 -17  -2    0.10    0.11
 -13 -17  -2    0.43    0.14
   0  18   2    0.21    0.13
  11  17  -3    1.30    0.19
  -5 -17   3    1.39    0.18
  -3 -17   3    0.55    0.14
  -1 -17   3   -0.03    0.11
   1 -17   3    0.79    0.15
  14  16  -3    0.28    0.12
  12  16  -3    3.03    0.23
  10  16  -3    1.42    0.17
 -10 -16   3    1.31    0.17
   8  16  -3    1.10    0.15
  -8 -16   3    0.59    0.13
  -6 -16   3    0.05    0.10
   4  16  -3    0.82    0.13
  -4 -16   3    1.15    0.16
   2  16  -3    0.57    0.12
  -2 -16   3    0.83    0.14
   0  16  -3    0.71    0.14
   0 -16   3    0.88    0.15
  -2  16  -3   -0.08    0.09
   2 -16   3    0.06    0.10
  -4  16  -3    0.62    0.13
   4 -16   3    0.63    0.13
  -6  16  -3    0.11    0.09
   6 -16   3    0.00    0.10
  -8  16  -3    0.65    0.12
   8 -16   3    0.65    0.14
 -10  16  -3    0.32    0.11
  10 -16   3    0.28    0.12
  17  15  -3    0.26    0.12
 -17 -15   3    0.15    0.09
  15  15  -3    1.39    0.18
 -15 -15   3    1.07    0.15
  13  15  -3    0.45    0.12
 -13 -15   3    0.41    0.11
  11  15  -3    0.27    0.11
 -11 -15   3    0.32    0.11
   9  15  -3    0.43    0.11
  -9 -15   3    0.29    0.10
   7  15  -3    0.08    0.09
  -7 -15   3    0.05    0.08
  -7 -15   3    0.15    0.10
   5  15  -3    0.12    0.09
  -5 -15   3    0.14    0.09
  -5 -15   3    0.21    0.10
   3  15  -3    0.05    0.07
  -3 -15   3    0.12    0.09
   1  15  -3    0.10    0.08
  -1 -15   3    0.05    0.09
  -1  15  -3    1.57    0.17
   1 -15   3    1.91    0.19
  -3  15  -3    0.24    0.09
   3 -15   3    0.33    0.12
  -5  15  -3    0.08    0.08
   5 -15   3   -0.05    0.09
  -7  15  -3    0.23    0.09
   7 -15   3    0.13    0.09
  -9  15  -3    0.29    0.10
   9 -15   3    0.70    0.13
 -11  15  -3    0.14    0.08
  11 -15   3    0.02    0.10
 -13  15  -3   -0.07    0.08
  13 -15   3    0.22    0.11
 -15  15  -3    0.59    0.12
  15 -15   3    0.34    0.13
  22  14  -3    0.33    0.13
  20  14  -3    0.12    0.10
 -20 -14   3    0.22    0.11
  18  14  -3    0.89    0.15
 -18 -14   3    0.80    0.14
  16  14  -3    0.77    0.14
 -16 -14   3    0.82    0.14
  14  14  -3    2.33    0.19
 -14 -14   3    2.15    0.20
  12  14  -3    0.08    0.09
 -12 -14   3   -0.11    0.07
  10  14  -3    0.01    0.08
 -10 -14   3    0.02    0.08
   8  14  -3    1.43    0.16
  -8 -14   3    1.31    0.15
  -8 -14   3    0.98    0.14
   6  14  -3    0.22    0.09
  -6 -14   3   -0.02    0.07
  -6 -14   3    0.09    0.08
   4  14  -3    0.27    0.09
  -4 -14   3    0.15    0.09
  -4 -14   3    0.11    0.09
   2  14  -3    0.43    0.10
  -2 -14   3    0.49    0.11
   0  14  -3   -0.05    0.06
   0 -14   3    0.18    0.09
  -2  14  -3    0.58    0.10
   2 -14   3    0.69    0.12
  -4  14  -3    0.08    0.07
   4 -14   3    0.06    0.09
  -6  14  -3    0.04    0.07
   6 -14   3   -0.01    0.08
  -8  14  -3    0.06    0.07
   8 -14   3   -0.02    0.09
 -10  14  -3    0.98    0.13
  10 -14   3    1.05    0.15
 -12  14  -3    1.62    0.16
  12 -14   3    1.47    0.18
 -14  14  -3    0.06    0.08
  14 -14   3   -0.12    0.09
 -16  14  -3    0.00    0.07
  16 -14   3    0.07    0.09
 -18  14  -3    0.86    0.13
  18 -14   3    0.79    0.15
 -20  14  -3   -0.04    0.08
  20 -14   3    0.11    0.12
  25  13  -3    0.00    0.11
  23  13  -3    0.15    0.10
 -23 -13   3   -0.01    0.08
  21  13  -3    0.66    0.13
 -21 -13   3    0.77    0.14
  19  13  -3    0.38    0.12
 -19 -13   3    0.79    0.13
  17  13  -3    0.34    0.11
 -17 -13   3    0.43    0.11
  15  13  -3    2.29    0.18
 -15 -13   3    2.17    0.17
  13  13  -3    0.93    0.14
 -13 -13   3    1.05    0.14
  11  13  -3   -0.05    0.08
 -11 -13   3   -0.05    0.06
   9  13  -3    0.45    0.10
  -9 -13   3    0.48    0.10
  -9 -13   3    0.33    0.09
   7  13  -3   -0.01    0.07
  -7 -13   3   -0.04    0.06
  -7 -13   3    0.03    0.07
   5  13  -3    0.63    0.11
  -5 -13   3    0.67    0.11
  -5 -13   3    0.43    0.10
   3  13  -3    1.18    0.13
  -3 -13   3    1.07    0.13
  -3 -13   3    1.56    0.16
   1  13  -3    0.06    0.07
  -1 -13   3    0.11    0.07
  -1  13  -3    6.13    0.27
   1 -13   3    6.75    0.29
  -3  13  -3    0.69    0.11
   3 -13   3    0.79    0.12
  -5  13  -3    0.25    0.08
   5 -13   3    0.28    0.10
  -7  13  -3    0.61    0.10
   7 -13   3    0.25    0.09
  -9  13  -3    0.17    0.08
   9 -13   3    0.43    0.11
 -11  13  -3    8.14    0.31
  11 -13   3    7.20    0.32
 -13  13  -3    2.75    0.18
  13 -13   3    2.66    0.20
 -15  13  -3   -0.02    0.06
  15 -13   3    0.16    0.10
 -17  13  -3    0.16    0.08
  17 -13   3    0.26    0.10
 -19  13  -3    1.50    0.15
  19 -13   3    2.09    0.21
 -21  13  -3    0.66    0.12
  21 -13   3    0.93    0.15
 -23  13  -3    0.32    0.10
  23 -13   3    0.07    0.10
  25 -13   3    0.43    0.13
  26  12  -3    1.20    0.17
 -26 -12   3    1.52    0.18
  24  12  -3    0.11    0.11
 -24 -12   3    0.18    0.09
  22  12  -3    0.04    0.08
 -22 -12   3   -0.11    0.07
  20  12  -3   -0.05    0.08
 -20 -12   3    0.01    0.07
  18  12  -3    0.95    0.14
 -18 -12   3    0.89    0.13
  16  12  -3    1.24    0.15
 -16 -12   3    1.14    0.14
  14  12  -3    0.69    0.12
 -14 -12   3    0.57    0.11
  12  12  -3    0.39    0.10
 -12 -12   3    0.40    0.09
  10  12  -3    0.58    0.11
 -10 -12   3    0.49    0.10
 -10 -12   3    0.48    0.09
   8  12  -3    0.17    0.08
  -8 -12   3    0.14    0.07
  -8 -12   3    0.08    0.06
   6  12  -3    0.07    0.07
  -6 -12   3    0.15    0.07
  -6 -12   3    0.10    0.07
   4  12  -3    1.33    0.13
  -4 -12   3    1.27    0.14
  -4 -12   3    1.38    0.14
   2  12  -3    0.44    0.09
  -2 -12   3    0.71    0.11
  -2 -12   3    0.72    0.11
   0  12  -3    0.60    0.10
   0  12  -3    0.78    0.10
   0 -12   3    0.50    0.10
  -2  12  -3    0.65    0.10
   2 -12   3    0.87    0.12
  -4  12  -3    0.47    0.09
   4 -12   3    0.31    0.09
  -6  12  -3    0.77    0.11
   6 -12   3    1.00    0.13
  -8  12  -3   -0.01    0.05
   8 -12   3    0.04    0.07
 -10  12  -3    0.74    0.11
  10 -12   3    0.63    0.11
 -12  12  -3    0.66    0.10
  12 -12   3    0.54    0.11
 -14  12  -3    0.19    0.07
  14 -12   3    0.33    0.10
 -16  12  -3    0.45    0.10
  16 -12   3    0.32    0.10
 -18  12  -3    0.70    0.11
  18 -12   3    0.70    0.14
 -20  12  -3    0.08    0.07
  20 -12   3    0.02    0.09
 -22  12  -3    0.73    0.12
  22 -12   3    0.95    0.15
 -24  12  -3    0.61    0.11
  24 -12   3    0.42    0.13
 -26  12  -3    0.14    0.08
  26 -12   3    0.07    0.11
  28 -12   3    1.31    0.18
  29  11  -3   -0.02    0.11
 -29 -11   3    0.04    0.08
  27  11  -3    0.04    0.10
 -27 -11   3    0.04    0.08
  25  11  -3    0.79    0.15
 -25 -11   3    0.44    0.10
  23  11  -3    0.44    0.11
 -23 -11   3    0.46    0.10
  21  11  -3    0.81    0.14
 -21 -11   3    0.99    0.13
  19  11  -3    0.17    0.09
 -19 -11   3    0.16    0.07
  17  11  -3    0.00    0.07
 -17 -11   3   -0.07    0.06
  15  11  -3    0.17    0.09
 -15 -11   3   -0.05    0.06
  13  11  -3    2.09    0.16
 -13 -11   3    2.06    0.15
  11  11  -3    0.27    0.09
 -11 -11   3    0.22    0.07
 -11 -11   3    0.18    0.07
   9  11  -3    0.34    0.09
  -9 -11   3    0.34    0.08
  -9 -11   3    0.55    0.09
   7  11  -3    3.25    0.18
  -7 -11   3    3.70    0.18
  -7 -11   3    3.26    0.19
   5  11  -3    8.68    0.30
  -5 -11   3    9.02    0.30
  -5 -11   3    8.45    0.31
   3  11  -3    0.06    0.06
  -3 -11   3    0.06    0.06
  -3 -11   3   -0.04    0.05
   1  11  -3    0.83    0.10
  -1 -11   3    0.87    0.11
  -1 -11   3    0.76    0.11
  -1  11  -3    9.28    0.31
  -1  11  -3    9.08    0.29
   1 -11   3    8.81    0.31
  -3  11  -3    8.56    0.30
   3 -11   3    8.72    0.31
  -5  11  -3    0.55    0.09
   5 -11   3    0.80    0.11
  -7  11  -3    0.06    0.06
   7 -11   3    0.08    0.06
  -9  11  -3    1.53    0.14
   9 -11   3    1.70    0.16
 -11  11  -3    0.23    0.07
  11 -11   3    0.22    0.08
 -13  11  -3    0.47    0.09
  13 -11   3    0.25    0.08
 -15  11  -3    1.21    0.12
  15 -11   3    1.21    0.15
 -17  11  -3    1.60    0.14
  17 -11   3    1.52    0.16
 -19  11  -3   -0.02    0.06
  19 -11   3    0.00    0.08
 -21  11  -3    0.93    0.12
  21 -11   3    1.01    0.15
 -23  11  -3    0.36    0.09
  23 -11   3    0.37    0.10
 -25  11  -3    0.30    0.09
  25 -11   3    0.10    0.10
 -27  11  -3    0.25    0.10
  27 -11   3    0.23    0.11
 -29  11  -3    0.44    0.11
  29 -11   3    0.53    0.13
  31 -11   3    0.30    0.13
  32  10  -3    0.24    0.12
  30  10  -3   -0.03    0.09
 -30 -10   3   -0.06    0.08
  28  10  -3    0.91    0.15
 -28 -10   3    0.88    0.14
  26  10  -3    0.03    0.09
 -26 -10   3   -0.01    0.08
  24  10  -3    0.07    0.09
 -24 -10   3    0.20    0.08
  22  10  -3    1.96    0.19
 -22 -10   3    2.13    0.17
  20  10  -3   20.77    0.60
 -20 -10   3   21.18    0.59
  18  10  -3   15.53    0.48
 -18 -10   3   14.82    0.46
  16  10  -3    0.79    0.12
 -16 -10   3    0.65    0.10
  14  10  -3    0.10    0.08
 -14 -10   3    0.00    0.06
  12  10  -3    0.87    0.11
 -12 -10   3    1.06    0.12
  10  10  -3    0.32    0.08
 -10 -10   3    0.32    0.07
 -10 -10   3    0.51    0.08
   8  10  -3    1.40    0.13
  -8 -10   3    1.34    0.13
  -8 -10   3    1.57    0.12
   6  10  -3    0.61    0.09
  -6 -10   3    1.04    0.10
  -6 -10   3    0.66    0.10
   4  10  -3    2.39    0.14
  -4 -10   3    2.26    0.15
  -4 -10   3    2.19    0.14
   2  10  -3   14.33    0.40
  -2 -10   3   15.05    0.43
  -2 -10   3   14.60    0.41
   0  10  -3    8.68    0.28
   0 -10   3    9.11    0.30
   0 -10   3    9.05    0.32
  -2  10  -3   21.63    0.55
  -2  10  -3   21.45    0.53
   2 -10   3   21.35    0.56
  -4  10  -3   12.89    0.38
   4 -10   3   13.06    0.39
  -6  10  -3    0.00    0.06
   6 -10   3    0.18    0.07
  -8  10  -3   -0.04    0.05
   8 -10   3    0.08    0.06
 -10  10  -3    3.27    0.17
  10 -10   3    3.52    0.19
 -12  10  -3    0.05    0.05
  12 -10   3   -0.06    0.05
 -14  10  -3    0.01    0.06
  14 -10   3   -0.01    0.06
 -16  10  -3    0.17    0.07
  16 -10   3    0.19    0.08
 -18  10  -3   10.09    0.33
  18 -10   3   10.12    0.36
  18 -10   3    9.80    0.36
 -20  10  -3    0.12    0.06
  20 -10   3    0.03    0.08
  20 -10   3    0.03    0.07
 -22  10  -3    0.11    0.06
  22 -10   3    0.13    0.09
  22 -10   3    0.22    0.10
 -24  10  -3    0.40    0.09
  24 -10   3    0.27    0.10
  24 -10   3    0.40    0.11
 -26  10  -3    1.46    0.14
  26 -10   3    1.17    0.16
  26 -10   3    1.41    0.17
 -28  10  -3    3.34    0.20
  28 -10   3    2.96    0.22
  28 -10   3    3.63    0.24
 -30  10  -3    0.07    0.08
  30 -10   3    0.28    0.11
  30 -10   3    0.12    0.11
  32 -10   3    2.22    0.23
  33   9  -3    0.15    0.11
 -33  -9   3   -0.02    0.09
  31   9  -3    0.33    0.12
 -31  -9   3    0.21    0.10
  29   9  -3    0.12    0.10
 -29  -9   3    0.13    0.08
  27   9  -3    2.17    0.20
 -27  -9   3    2.70    0.18
  25   9  -3    0.26    0.10
 -25  -9   3    0.26    0.09
  23   9  -3    3.33    0.21
 -23  -9   3    3.20    0.19
  21   9  -3   21.77    0.62
 -21  -9   3   22.10    0.60
  19   9  -3   24.65    0.66
 -19  -9   3   24.87    0.65
  17   9  -3    6.94    0.28
 -17  -9   3    6.01    0.25
  15   9  -3    0.00    0.07
 -15  -9   3   -0.06    0.05
  13   9  -3    1.98    0.15
 -13  -9   3    1.86    0.14
  11   9  -3    0.58    0.10
 -11  -9   3    0.69    0.09
 -11  -9   3    0.45    0.07
   9   9  -3   -0.04    0.05
  -9  -9   3    0.04    0.04
  -9  -9   3    0.03    0.04
   7   9  -3    3.05    0.16
  -7  -9   3    3.08    0.16
  -7  -9   3    3.24    0.15
   5   9  -3   11.42    0.34
  -5  -9   3   11.44    0.32
  -5  -9   3   10.72    0.34
   3   9  -3    2.82    0.15
  -3  -9   3    3.10    0.15
  -3  -9   3    2.72    0.15
   1   9  -3    1.32    0.11
  -1  -9   3    1.06    0.11
  -1  -9   3    1.24    0.11
  -1   9  -3   11.46    0.32
   1  -9   3   11.15    0.34
  -3   9  -3    9.63    0.30
  -3   9  -3    9.43    0.27
   3  -9   3    9.75    0.31
  -5   9  -3    3.54    0.14
  -5   9  -3    3.36    0.16
   5  -9   3    3.38    0.17
   5  -9   3    3.49    0.16
  -7   9  -3    0.39    0.07
   7  -9   3    0.33    0.08
   7  -9   3    0.39    0.07
  -9   9  -3    1.62    0.11
   9  -9   3    1.62    0.14
   9  -9   3    1.86    0.13
 -11   9  -3    0.73    0.09
  11  -9   3    0.77    0.10
  11  -9   3    0.68    0.10
 -13   9  -3    0.08    0.05
  13  -9   3    0.08    0.06
  13  -9   3    0.13    0.06
 -15   9  -3    3.01    0.16
  15  -9   3    3.42    0.18
  15  -9   3    3.24    0.18
 -17   9  -3    9.31    0.30
  17  -9   3    9.01    0.33
  17  -9   3    9.75    0.34
 -19   9  -3    1.87    0.13
  19  -9   3    1.79    0.16
  19  -9   3    1.99    0.16
 -21   9  -3   -0.03    0.05
  21  -9   3    0.03    0.07
  21  -9   3   -0.08    0.06
 -23   9  -3    0.96    0.12
  23  -9   3    1.16    0.14
  23  -9   3    0.96    0.13
 -25   9  -3    0.21    0.08
  25  -9   3    0.18    0.09
  25  -9   3    0.32    0.10
 -27   9  -3    0.08    0.07
  27  -9   3   -0.06    0.08
  27  -9   3    0.00    0.08
 -29   9  -3    1.48    0.15
  29  -9   3    1.52    0.18
  29  -9   3    1.65    0.18
 -31   9  -3    1.85    0.18
  31  -9   3    2.19    0.21
  31  -9   3    1.66    0.19
  33  -9   3    1.40    0.19
  36   8  -3    7.31    0.36
  34   8  -3    5.51    0.30
 -34  -8   3    4.79    0.27
  32   8  -3    0.73    0.14
 -32  -8   3    0.91    0.14
  30   8  -3    0.26    0.10
 -30  -8   3    0.31    0.09
  28   8  -3    0.70    0.13
 -28  -8   3    0.57    0.11
  26   8  -3    1.07    0.14
 -26  -8   3    1.05    0.13
  24   8  -3    0.24    0.09
 -24  -8   3    0.26    0.08
  22   8  -3    3.70    0.21
 -22  -8   3    3.88    0.20
  20   8  -3   30.85    0.78
 -20  -8   3   30.30    0.75
  18   8  -3   18.51    0.52
 -18  -8   3   18.16    0.50
  16   8  -3    2.07    0.15
 -16  -8   3    2.15    0.14
  14   8  -3    1.28    0.13
 -14  -8   3    1.15    0.11
  12   8  -3    0.01    0.06
 -12  -8   3    0.08    0.05
 -12  -8   3    0.18    0.05
  10   8  -3    2.95    0.16
  10   8  -3    2.79    0.12
 -10  -8   3    2.57    0.14
 -10  -8   3    2.57    0.12
   8   8  -3    0.30    0.07
   8   8  -3    0.41    0.06
  -8  -8   3    0.51    0.07
  -8  -8   3    0.41    0.06
   6   8  -3    5.97    0.18
   6   8  -3    6.03    0.22
  -6  -8   3    5.74    0.22
  -6  -8   3    6.21    0.21
   4   8  -3    2.46    0.13
  -4  -8   3    2.74    0.13
  -4  -8   3    2.33    0.13
   2   8  -3    0.09    0.05
  -2  -8   3    0.05    0.04
  -2  -8   3    0.13    0.05
  -2  -8   3    0.01    0.04
   0   8  -3    0.36    0.06
   0  -8   3    0.26    0.05
   0  -8   3    0.32    0.06
   0  -8   3    0.29    0.06
  -2   8  -3    0.10    0.04
  -2   8  -3    0.08    0.04
   2  -8   3    0.08    0.05
   2  -8   3    0.02    0.04
  -4   8  -3    6.30    0.19
  -4   8  -3    6.66    0.22
   4  -8   3    5.98    0.22
   4  -8   3    6.16    0.21
  -6   8  -3    0.09    0.04
  -6   8  -3    0.06    0.04
   6  -8   3    0.07    0.05
   6  -8   3    0.10    0.05
  -8   8  -3    8.75    0.27
   8  -8   3    8.19    0.27
   8  -8   3    8.36    0.28
 -10   8  -3    0.03    0.04
  10  -8   3    0.02    0.05
  10  -8   3    0.01    0.04
 -12   8  -3    0.51    0.07
  12  -8   3    0.49    0.08
  12  -8   3    0.31    0.07
 -14   8  -3    0.70    0.08
  14  -8   3    0.58    0.09
  14  -8   3    0.75    0.10
 -16   8  -3    0.73    0.09
  16  -8   3    0.91    0.11
  16  -8   3    0.83    0.11
 -18   8  -3    4.97    0.20
  18  -8   3    4.87    0.23
  18  -8   3    5.52    0.24
 -20   8  -3    0.17    0.06
  20  -8   3    0.29    0.09
  20  -8   3    0.31    0.08
 -22   8  -3    0.04    0.05
  22  -8   3    0.10    0.07
  22  -8   3    0.11    0.07
 -24   8  -3    0.22    0.06
  24  -8   3    0.17    0.08
  24  -8   3    0.19    0.09
 -26   8  -3   -0.06    0.05
  26  -8   3    0.03    0.08
  26  -8   3    0.10    0.09
 -28   8  -3    1.06    0.12
  28  -8   3    0.90    0.14
  28  -8   3    0.82    0.14
 -30   8  -3    0.92    0.12
  30  -8   3    1.01    0.15
  30  -8   3    0.94    0.15
 -32   8  -3    6.01    0.28
  32  -8   3    5.79    0.31
 -34   8  -3    5.81    0.28
  34  -8   3    6.67    0.35
  37   7  -3    1.42    0.18
  35   7  -3    0.07    0.10
 -35  -7   3    0.04    0.08
  33   7  -3    0.01    0.10
 -33  -7   3    0.09    0.07
  31   7  -3    0.49    0.11
 -31  -7   3    0.84    0.13
  29   7  -3    0.08    0.09
 -29  -7   3    0.17    0.08
  27   7  -3    0.01    0.08
 -27  -7   3    0.07    0.07
  25   7  -3    0.83    0.12
  25   7  -3    0.98    0.13
 -25  -7   3    0.75    0.11
  23   7  -3    1.57    0.16
  23   7  -3    1.61    0.14
 -23  -7   3    1.75    0.14
  21   7  -3   51.62    1.19
  21   7  -3   52.81    1.19
 -21  -7   3   50.38    1.15
  19   7  -3    0.66    0.10
  19   7  -3    0.71    0.09
 -19  -7   3    0.63    0.09
  17   7  -3    8.99    0.31
  17   7  -3    9.08    0.28
 -17  -7   3    7.98    0.28
  15   7  -3    5.48    0.20
  15   7  -3    5.50    0.23
 -15  -7   3    5.50    0.21
  13   7  -3    0.05    0.05
  13   7  -3    0.16    0.05
 -13  -7   3    0.16    0.04
 -13  -7   3    0.02    0.04
  11   7  -3    4.41    0.16
  11   7  -3    4.51    0.19
 -11  -7   3    4.26    0.18
 -11  -7   3    4.59    0.16
   9   7  -3    0.72    0.07
   9   7  -3    0.55    0.08
  -9  -7   3    0.86    0.08
  -9  -7   3    0.61    0.08
   7   7  -3    4.43    0.15
   7   7  -3    4.84    0.19
  -7  -7   3    4.54    0.16
  -7  -7   3    4.24    0.17
   5   7  -3    2.77    0.12
   5   7  -3    3.06    0.14
  -5  -7   3    3.00    0.14
  -5  -7   3    3.00    0.13
   3   7  -3    0.11    0.05
  -3  -7   3    0.05    0.04
  -3  -7   3    0.04    0.04
  -3  -7   3    0.01    0.03
   1   7  -3    4.39    0.16
  -1  -7   3    4.18    0.17
  -1  -7   3    4.36    0.17
  -1  -7   3    4.33    0.16
  -1   7  -3    4.64    0.16
   1  -7   3    4.94    0.17
   1  -7   3    4.70    0.18
   1  -7   3    4.62    0.18
  -3   7  -3    0.27    0.05
  -3   7  -3    0.19    0.05
   3  -7   3    0.18    0.05
   3  -7   3    0.16    0.05
  -5   7  -3    1.74    0.11
  -5   7  -3    1.94    0.09
   5  -7   3    1.77    0.12
   5  -7   3    2.04    0.11
  -7   7  -3    0.11    0.05
  -7   7  -3    0.19    0.04
   7  -7   3    0.23    0.06
   7  -7   3    0.08    0.05
  -9   7  -3    5.37    0.19
   9  -7   3    5.30    0.21
   9  -7   3    5.53    0.21
 -11   7  -3    0.32    0.06
  11  -7   3    0.41    0.07
  11  -7   3    0.32    0.07
 -13   7  -3    0.35    0.06
  13  -7   3    0.41    0.08
  13  -7   3    0.28    0.07
 -15   7  -3    2.71    0.13
  15  -7   3    2.79    0.16
  15  -7   3    2.54    0.15
 -17   7  -3    0.61    0.08
  17  -7   3    0.65    0.10
  17  -7   3    0.56    0.09
 -19   7  -3    7.14    0.25
  19  -7   3    7.46    0.29
  19  -7   3    7.52    0.28
 -21   7  -3    0.09    0.06
  21  -7   3    0.26    0.08
  21  -7   3    0.04    0.06
 -23   7  -3   -0.04    0.05
  23  -7   3    0.02    0.06
  23  -7   3   -0.01    0.07
 -25   7  -3    0.03    0.05
  25  -7   3    0.12    0.08
  25  -7   3    0.05    0.07
 -27   7  -3    0.73    0.11
  27  -7   3    0.88    0.14
  27  -7   3    0.89    0.13
 -29   7  -3    0.28    0.08
  29  -7   3    0.26    0.10
  29  -7   3    0.21    0.10
 -31   7  -3    0.65    0.11
  31  -7   3    0.89    0.15
 -33   7  -3    4.44    0.24
  33  -7   3    3.69    0.26
 -35   7  -3    5.56    0.27
  35  -7   3    5.84    0.34
  38   6  -3    1.80    0.20
  36   6  -3    0.32    0.12
 -36  -6   3    0.32    0.11
  34   6  -3    1.33    0.16
  34   6  -3    0.77    0.14
 -34  -6   3    1.08    0.14
  32   6  -3    0.12    0.09
  32   6  -3   -0.08    0.08
 -32  -6   3   -0.05    0.06
  30   6  -3    0.02    0.07
  30   6  -3    0.17    0.09
 -30  -6   3    0.05    0.07
  28   6  -3    0.88    0.13
  28   6  -3    0.45    0.11
 -28  -6   3    0.57    0.10
  26   6  -3    0.54    0.10
  26   6  -3    0.43    0.10
 -26  -6   3    0.26    0.07
  24   6  -3    3.29    0.18
  24   6  -3    2.62    0.18
 -24  -6   3    3.01    0.17
  22   6  -3   22.65    0.60
  22   6  -3   23.00    0.61
 -22  -6   3   22.14    0.58
  20   6  -3   38.67    0.92
  20   6  -3   38.59    0.91
 -20  -6   3   37.85    0.88
  18   6  -3    7.84    0.28
  18   6  -3    8.03    0.27
 -18  -6   3    7.90    0.27
  16   6  -3    0.76    0.10
  16   6  -3    0.81    0.09
 -16  -6   3    0.74    0.09
  14   6  -3    2.69    0.14
  14   6  -3    3.00    0.16
 -14  -6   3    2.80    0.14
  12   6  -3    0.36    0.07
  12   6  -3    0.39    0.06
 -12  -6   3    0.53    0.05
 -12  -6   3    0.40    0.06
  10   6  -3    0.73    0.09
  10   6  -3    0.76    0.07
 -10  -6   3    0.68    0.08
 -10  -6   3    0.77    0.07
   8   6  -3    1.13    0.10
   8   6  -3    0.95    0.07
  -8  -6   3    1.18    0.08
  -8  -6   3    1.08    0.08
   6   6  -3    4.84    0.18
   6   6  -3    4.57    0.15
  -6  -6   3    4.73    0.17
  -6  -6   3    4.73    0.16
   4   6  -3    0.90    0.08
  -4  -6   3    0.86    0.07
  -4  -6   3    0.82    0.08
  -4  -6   3    0.87    0.08
   2   6  -3    2.58    0.12
  -2  -6   3    2.52    0.12
  -2  -6   3    2.80    0.12
  -2  -6   3    2.44    0.12
   0   6  -3    4.08    0.15
   0  -6   3    4.20    0.16
   0  -6   3    4.21    0.16
   0  -6   3    4.32    0.16
  -2   6  -3    9.15    0.25
  -2   6  -3    9.66    0.26
   2  -6   3    9.47    0.27
   2  -6   3    9.70    0.28
  -4   6  -3   37.38    0.78
  -4   6  -3   35.18    0.76
   4  -6   3   34.34    0.79
   4  -6   3   36.33    0.83
  -6   6  -3    4.19    0.16
  -6   6  -3    4.43    0.13
   6  -6   3    4.55    0.17
   6  -6   3    4.25    0.17
  -8   6  -3    1.41    0.09
  -8   6  -3    1.40    0.06
   8  -6   3    1.56    0.10
   8  -6   3    1.27    0.11
 -10   6  -3    0.52    0.06
  10  -6   3    0.48    0.07
  10  -6   3    0.52    0.07
 -12   6  -3    0.08    0.04
  12  -6   3    0.02    0.04
  12  -6   3    0.02    0.04
 -14   6  -3    0.04    0.03
  14  -6   3    0.02    0.05
  14  -6   3    0.06    0.05
 -16   6  -3    1.86    0.11
  16  -6   3    1.88    0.13
  16  -6   3    1.89    0.13
 -18   6  -3    7.91    0.25
  18  -6   3    7.66    0.28
  18  -6   3    7.84    0.29
 -20   6  -3    9.97    0.30
  20  -6   3   10.00    0.33
  20  -6   3    9.58    0.35
 -22   6  -3    0.93    0.10
  22  -6   3    0.81    0.12
  22  -6   3    1.03    0.12
 -24   6  -3    0.77    0.10
  24  -6   3    0.66    0.10
  24  -6   3    1.01    0.13
 -26   6  -3    0.56    0.09
  26  -6   3    0.62    0.11
  26  -6   3    0.61    0.11
 -28   6  -3    1.15    0.12
  28  -6   3    1.08    0.13
  28  -6   3    0.97    0.15
 -30   6  -3    0.21    0.08
  30  -6   3    0.18    0.10
 -32   6  -3    3.31    0.19
  32  -6   3    3.35    0.24
 -34   6  -3    1.82    0.18
  34  -6   3    1.71    0.20
 -36   6  -3    0.43    0.11
  36  -6   3    0.65    0.15
  39   5  -3    0.13    0.11
  39   5  -3    0.06    0.11
  37   5  -3    3.16    0.23
  37   5  -3    2.68    0.21
 -37  -5   3    2.30    0.21
  35   5  -3    0.14    0.09
  35   5  -3    0.10    0.10
 -35  -5   3    0.06    0.08
  33   5  -3    0.08    0.09
  33   5  -3    0.28    0.10
 -33  -5   3   -0.03    0.06
  31   5  -3    0.99    0.14
  31   5  -3    1.14    0.15
 -31  -5   3    0.83    0.12
  29   5  -3    0.03    0.07
  29   5  -3    0.04    0.08
 -29  -5   3    0.04    0.06
  27   5  -3    2.38    0.17
  27   5  -3    2.25    0.17
 -27  -5   3    2.50    0.16
  25   5  -3    0.32    0.09
  25   5  -3    0.41    0.10
 -25  -5   3    0.27    0.07
  23   5  -3    5.00    0.23
  23   5  -3    5.10    0.23
 -23  -5   3    5.24    0.21
  21   5  -3   22.48    0.59
 -21  -5   3   23.03    0.57
  19   5  -3    0.04    0.06
 -19  -5   3   -0.02    0.04
 -19  -5   3    0.01    0.04
  17   5  -3    5.42    0.20
 -17  -5   3    5.45    0.20
 -17  -5   3    5.46    0.20
  15   5  -3    0.07    0.05
 -15  -5   3    0.01    0.03
 -15  -5   3    0.00    0.03
  13   5  -3    0.10    0.05
 -13  -5   3    0.01    0.04
 -13  -5   3   -0.03    0.03
 -13  -5   3    0.00    0.02
  11   5  -3    0.29    0.05
 -11  -5   3    0.36    0.06
 -11  -5   3    0.34    0.04
 -11  -5   3    0.37    0.06
   9   5  -3    7.59    0.22
  -9  -5   3    6.93    0.22
  -9  -5   3    7.13    0.22
  -9  -5   3    7.86    0.20
   7   5  -3    4.83    0.16
  -7  -5   3    5.03    0.17
  -7  -5   3    4.93    0.17
  -7  -5   3    4.79    0.15
  -5  -5   3   47.37    1.01
  -5  -5   3   49.09    1.00
  -5  -5   3   48.40    1.02
  -3  -5   3    0.01    0.03
  -3  -5   3    0.03    0.03
  -3  -5   3    0.03    0.03
  -3  -5   3   -0.02    0.03
  -1  -5   3    0.63    0.06
  -1  -5   3    0.64    0.07
  -1  -5   3    0.78    0.07
  -1  -5   3    0.74    0.06
   1  -5   3   17.73    0.43
   1  -5   3   18.30    0.45
   1  -5   3   17.96    0.43
  -3   5  -3   71.50    1.43
  -3   5  -3   71.33    1.42
   3  -5   3   70.83    1.53
   3  -5   3   68.60    1.44
  -5   5  -3   13.98    0.34
  -5   5  -3   14.12    0.32
   5  -5   3   14.40    0.38
   5  -5   3   13.83    0.37
  -7   5  -3    0.29    0.05
  -7   5  -3    0.27    0.03
   7  -5   3    0.26    0.06
   7  -5   3    0.25    0.05
  -9   5  -3    9.58    0.21
  -9   5  -3    9.47    0.25
   9  -5   3    8.91    0.29
   9  -5   3    9.12    0.28
 -11   5  -3    1.00    0.08
  11  -5   3    0.97    0.10
  11  -5   3    0.91    0.09
 -13   5  -3   -0.02    0.03
  13  -5   3    0.09    0.05
  13  -5   3   -0.01    0.03
 -15   5  -3    0.48    0.06
  15  -5   3    0.36    0.07
  15  -5   3    0.70    0.09
 -17   5  -3    0.11    0.04
  17  -5   3    0.04    0.05
  17  -5   3    0.06    0.05
 -19   5  -3    5.86    0.21
  19  -5   3    5.82    0.23
  19  -5   3    5.71    0.24
 -21   5  -3    1.37    0.10
  21  -5   3    1.25    0.14
  21  -5   3    1.38    0.13
 -23   5  -3    1.12    0.11
  23  -5   3    1.28    0.13
  23  -5   3    1.11    0.13
 -25   5  -3    0.64    0.09
  25  -5   3    0.82    0.12
  25  -5   3    0.93    0.12
 -27   5  -3    3.40    0.18
  27  -5   3    3.20    0.21
  27  -5   3    3.18    0.19
 -29   5  -3    1.24    0.13
  29  -5   3    1.42    0.17
 -31   5  -3    0.21    0.08
  31  -5   3    0.18    0.10
 -33   5  -3    0.00    0.07
  33  -5   3    0.02    0.09
 -35   5  -3    3.14    0.20
  35  -5   3    3.10    0.25
 -37   5  -3    1.43    0.17
  37  -5   3    1.48    0.20
  40   4  -3    0.39    0.13
  38   4  -3    0.66    0.14
  38   4  -3    0.82    0.14
 -38  -4   3    0.75    0.13
  36   4  -3    0.16    0.10
  36   4  -3    0.08    0.09
 -36  -4   3    0.16    0.08
  34   4  -3    0.33    0.10
  34   4  -3    0.32    0.10
 -34  -4   3    0.29    0.09
  32   4  -3    0.24    0.10
  32   4  -3    0.33    0.10
 -32  -4   3    0.33    0.09
  30   4  -3    0.08    0.08
  30   4  -3    0.09    0.08
 -30  -4   3    0.10    0.06
  28   4  -3   -0.07    0.07
  28   4  -3    0.06    0.08
 -28  -4   3    0.03    0.05
  26   4  -3    6.32    0.26
 -26  -4   3    6.16    0.24
  24   4  -3    0.57    0.11
 -24  -4   3    0.63    0.09
 -24  -4   3    0.57    0.09
  22   4  -3   24.76    0.64
 -22  -4   3   24.22    0.60
 -22  -4   3   25.43    0.62
  20   4  -3    6.90    0.25
 -20  -4   3    7.12    0.24
 -20  -4   3    7.19    0.25
  18   4  -3    0.79    0.09
 -18  -4   3    0.76    0.08
 -18  -4   3    0.76    0.08
  16   4  -3    7.86    0.25
 -16  -4   3    7.93    0.24
 -16  -4   3    7.96    0.25
  14   4  -3   12.99    0.35
 -14  -4   3   13.33    0.28
 -14  -4   3   12.74    0.35
 -14  -4   3   12.88    0.34
  12   4  -3    9.43    0.27
 -12  -4   3    9.70    0.22
 -12  -4   3    9.56    0.28
 -12  -4   3    9.11    0.26
  10   4  -3    4.28    0.15
 -10  -4   3    4.51    0.13
 -10  -4   3    4.20    0.15
 -10  -4   3    4.40    0.16
   8   4  -3    0.21    0.04
  -8  -4   3    0.24    0.04
  -8  -4   3    0.23    0.04
  -8  -4   3    0.32    0.04
   6   4  -3    1.52    0.09
  -6  -4   3    1.43    0.08
  -6  -4   3    1.41    0.08
  -6  -4   3    1.34    0.08
  -4  -4   3    5.72    0.17
  -4  -4   3    5.42    0.18
  -4  -4   3    5.38    0.17
  -4  -4   3    5.56    0.17
  -2  -4   3    4.77    0.17
  -2  -4   3    4.82    0.16
  -2  -4   3    5.13    0.16
  -2  -4   3    4.95    0.15
   0  -4   3   29.79    0.64
   0  -4   3   29.47    0.69
   0  -4   3   30.31    0.64
   0  -4   3   30.54    0.65
  -2   4  -3   13.11    0.31
   2  -4   3   12.88    0.34
   2  -4   3   12.48    0.33
   2  -4   3   13.41    0.30
  -4   4  -3    0.85    0.07
   4  -4   3    0.83    0.08
   4  -4   3    1.00    0.05
   4  -4   3    0.91    0.08
  -6   4  -3    1.42    0.08
   6  -4   3    1.36    0.09
   6  -4   3    1.52    0.06
   6  -4   3    1.42    0.09
  -8   4  -3    5.60    0.17
  -8   4  -3    5.57    0.13
   8  -4   3    5.57    0.19
   8  -4   3    5.51    0.20
 -10   4  -3    2.13    0.10
  10  -4   3    2.11    0.12
  10  -4   3    2.09    0.12
 -12   4  -3    1.52    0.09
  12  -4   3    1.63    0.11
  12  -4   3    1.43    0.11
 -14   4  -3    2.82    0.12
  14  -4   3    2.98    0.14
  14  -4   3    2.59    0.14
 -16   4  -3    2.03    0.11
  16  -4   3    1.85    0.13
  16  -4   3    2.04    0.13
 -18   4  -3    0.29    0.06
  18  -4   3    0.29    0.07
  18  -4   3    0.43    0.08
 -20   4  -3    6.90    0.23
  20  -4   3    7.00    0.28
  20  -4   3    6.61    0.25
 -22   4  -3    1.98    0.12
  22  -4   3    1.71    0.16
  22  -4   3    2.09    0.14
 -24   4  -3    4.51    0.19
  24  -4   3    4.45    0.23
  24  -4   3    4.41    0.21
 -26   4  -3    1.02    0.11
  26  -4   3    1.03    0.13
 -28   4  -3    0.00    0.05
 -28   4  -3   -0.13    0.05
  28  -4   3    0.14    0.08
 -30   4  -3    2.48    0.16
  30  -4   3    2.59    0.20
 -32   4  -3    0.03    0.06
  32  -4   3    0.11    0.08
 -34   4  -3    0.04    0.08
  34  -4   3    0.12    0.11
 -36   4  -3    1.58    0.17
  36  -4   3    2.03    0.23
 -38   4  -3    0.25    0.11
  39   3  -3    0.30    0.12
 -39  -3   3    0.01    0.08
  37   3  -3    0.04    0.09
 -37  -3   3    0.03    0.08
  35   3  -3    0.45    0.12
  35   3  -3    0.40    0.11
 -35  -3   3    0.67    0.11
  33   3  -3    0.29    0.10
  33   3  -3    0.12    0.09
 -33  -3   3    0.07    0.07
  31   3  -3    0.05    0.08
 -31  -3   3    0.03    0.05
  29   3  -3    1.53    0.16
 -29  -3   3    1.63    0.14
 -29  -3   3    1.33    0.13
  27   3  -3    2.17    0.16
 -27  -3   3    2.37    0.14
 -27  -3   3    2.05    0.14
  25   3  -3    4.03    0.21
 -25  -3   3    4.09    0.18
 -25  -3   3    4.08    0.19
  23   3  -3    3.60    0.20
 -23  -3   3    3.74    0.17
 -23  -3   3    4.02    0.17
  21   3  -3    1.49    0.14
 -21  -3   3    1.68    0.11
 -21  -3   3    1.61    0.11
  19   3  -3   10.14    0.32
 -19  -3   3   10.48    0.31
 -19  -3   3   10.11    0.29
  17   3  -3    0.21    0.06
 -17  -3   3    0.09    0.04
 -17  -3   3   -0.01    0.03
  15   3  -3    4.24    0.17
 -15  -3   3    4.28    0.16
 -15  -3   3    4.37    0.17
  13   3  -3   10.88    0.30
  13   3  -3   10.91    0.23
 -13  -3   3   11.01    0.29
 -13  -3   3   11.52    0.31
  11   3  -3    7.42    0.22
  11   3  -3    7.21    0.16
 -11  -3   3    7.22    0.22
 -11  -3   3    7.18    0.21
   9   3  -3   10.76    0.29
  -9  -3   3   10.91    0.25
  -9  -3   3   11.17    0.28
  -9  -3   3   10.53    0.29
   7   3  -3    0.35    0.05
  -7  -3   3    0.43    0.05
  -7  -3   3    0.36    0.04
  -7  -3   3    0.35    0.04
  -5  -3   3    2.64    0.11
  -5  -3   3    2.94    0.12
  -5  -3   3    2.79    0.10
  -5  -3   3    2.79    0.10
  -3  -3   3    6.75    0.19
  -3  -3   3    6.67    0.21
  -3  -3   3    6.89    0.18
  -3  -3   3    6.86    0.19
  -1  -3   3    3.86    0.13
  -1  -3   3    3.70    0.14
  -1  -3   3    3.96    0.14
  -1  -3   3    3.79    0.12
   1  -3   3    7.63    0.19
   1  -3   3    7.16    0.21
   1  -3   3    7.21    0.22
  -3   3  -3   28.69    0.60
   3  -3   3   27.97    0.67
   3  -3   3   28.01    0.63
   3  -3   3   29.55    0.60
  -5   3  -3    0.20    0.03
   5  -3   3    0.28    0.05
   5  -3   3    0.27    0.05
   5  -3   3    0.22    0.03
  -7   3  -3    0.48    0.05
   7  -3   3    0.48    0.06
   7  -3   3    0.32    0.05
   7  -3   3    0.47    0.03
  -9   3  -3   41.54    0.85
   9  -3   3   42.06    0.82
   9  -3   3   40.10    0.95
   9  -3   3   41.72    0.89
 -11   3  -3    3.13    0.12
  11  -3   3    3.29    0.14
  11  -3   3    2.88    0.15
 -13   3  -3    0.25    0.04
  13  -3   3    0.16    0.05
  13  -3   3    0.17    0.05
 -15   3  -3    1.67    0.09
  15  -3   3    1.91    0.12
  15  -3   3    1.94    0.13
 -17   3  -3    0.46    0.06
  17  -3   3    0.40    0.07
  17  -3   3    0.42    0.08
 -19   3  -3    0.23    0.05
  19  -3   3    0.18    0.06
  19  -3   3    0.19    0.06
 -21   3  -3    0.69    0.08
  21  -3   3    0.68    0.10
 -23   3  -3    1.00    0.09
 -23   3  -3    0.67    0.08
  23  -3   3    0.63    0.11
 -25   3  -3   11.16    0.34
 -25   3  -3   11.53    0.32
  25  -3   3   10.74    0.39
 -27   3  -3    6.49    0.25
 -27   3  -3    7.26    0.24
  27  -3   3    6.03    0.29
 -29   3  -3    0.48    0.09
  29  -3   3    0.45    0.11
 -31   3  -3    1.71    0.15
  31  -3   3    2.48    0.22
 -33   3  -3    0.28    0.09
  33  -3   3    0.10    0.09
 -35   3  -3    0.62    0.11
  35  -3   3    0.66    0.14
 -37   3  -3   -0.06    0.08
  37  -3   3    0.02    0.10
  40   2  -3    0.86    0.15
  38   2  -3    0.52    0.13
 -38  -2   3    0.33    0.09
  36   2  -3    0.50    0.12
 -36  -2   3    0.53    0.11
  34   2  -3    0.04    0.09
 -34  -2   3    0.06    0.06
  32   2  -3   -0.02    0.08
 -32  -2   3    0.08    0.06
 -32  -2   3   -0.01    0.05
  30   2  -3    6.13    0.28
 -30  -2   3    5.86    0.24
 -30  -2   3    5.83    0.24
  28   2  -3    1.70    0.16
 -28  -2   3    1.71    0.13
 -28  -2   3    2.05    0.14
  26   2  -3    0.09    0.08
 -26  -2   3    0.00    0.05
 -26  -2   3   -0.01    0.04
  24   2  -3   -0.05    0.07
 -24  -2   3   -0.01    0.04
 -24  -2   3    0.01    0.04
  22   2  -3    0.92    0.11
 -22  -2   3    0.90    0.09
 -22  -2   3    0.97    0.10
  20   2  -3    0.60    0.09
 -20  -2   3    0.58    0.07
 -20  -2   3    0.57    0.08
  18   2  -3    0.01    0.05
 -18  -2   3    0.11    0.04
 -18  -2   3   -0.03    0.03
  16   2  -3    0.13    0.06
 -16  -2   3    0.17    0.04
 -16  -2   3    0.16    0.04
  14   2  -3   14.87    0.38
 -14  -2   3   14.22    0.38
 -14  -2   3   14.50    0.36
  12   2  -3   46.15    0.91
  12   2  -3   47.78    1.04
 -12  -2   3   46.04    1.01
 -12  -2   3   47.52    0.97
  10   2  -3    5.37    0.18
  10   2  -3    5.45    0.13
 -10  -2   3    5.52    0.16
 -10  -2   3    5.40    0.18
   8   2  -3    0.04    0.03
   8   2  -3    0.08    0.02
  -8  -2   3    0.07    0.03
  -8  -2   3    0.04    0.03
   6   2  -3   10.10    0.23
   6   2  -3   10.32    0.27
  -6  -2   3   10.40    0.25
  -6  -2   3   10.32    0.27
   4   2  -3    1.41    0.06
  -4  -2   3    1.57    0.09
  -4  -2   3    1.49    0.07
  -4  -2   3    1.48    0.08
  -2  -2   3    0.17    0.04
  -2  -2   3    0.15    0.03
  -2  -2   3    0.16    0.03
  -2  -2   3    0.17    0.04
   0  -2   3    3.36    0.11
   0  -2   3    3.32    0.10
   0  -2   3    3.11    0.13
   0  -2   3    3.18    0.12
  -2   2  -3   49.96    0.96
   2  -2   3   48.59    0.99
   2  -2   3   47.67    1.07
   2  -2   3   46.77    0.99
  -4   2  -3   73.85    1.41
   4  -2   3   70.89    1.56
   4  -2   3   70.65    1.45
   4  -2   3   72.57    1.45
  -6   2  -3    0.23    0.03
   6  -2   3    0.12    0.04
   6  -2   3    0.13    0.04
   6  -2   3    0.22    0.03
  -8   2  -3    1.45    0.07
   8  -2   3    1.26    0.09
   8  -2   3    1.35    0.09
   8  -2   3    1.44    0.06
 -10   2  -3   90.78    1.77
  10  -2   3   88.59    1.95
  10  -2   3   91.69    1.78
  10  -2   3   88.34    1.82
 -12   2  -3   17.12    0.39
  12  -2   3   15.66    0.44
  12  -2   3   17.20    0.35
 -14   2  -3    1.39    0.08
  14  -2   3    1.46    0.11
  14  -2   3    1.67    0.05
 -16   2  -3    1.25    0.08
 -16   2  -3    1.38    0.09
  16  -2   3    1.12    0.11
 -18   2  -3    3.02    0.13
 -18   2  -3    3.21    0.14
  18  -2   3    3.17    0.17
 -20   2  -3    1.99    0.11
 -20   2  -3    2.16    0.12
  20  -2   3    2.25    0.15
 -22   2  -3    0.18    0.05
 -22   2  -3    0.31    0.06
  22  -2   3    0.17    0.07
 -24   2  -3    7.56    0.24
 -24   2  -3    7.40    0.25
  24  -2   3    7.39    0.30
 -26   2  -3   54.44    1.19
 -26   2  -3   55.65    1.16
  26  -2   3   53.49    1.32
 -28   2  -3    2.60    0.16
 -28   2  -3    2.80    0.14
  28  -2   3    2.33    0.18
 -30   2  -3    0.01    0.06
  30  -2   3   -0.04    0.07
 -32   2  -3    3.07    0.19
  32  -2   3    3.30    0.22
 -34   2  -3    0.35    0.09
  34  -2   3    0.19    0.10
 -36   2  -3    0.27    0.09
  36  -2   3    0.24    0.12
 -38   2  -3    0.60    0.12
  38  -2   3    0.35    0.13
  39   1  -3    0.16    0.11
 -39  -1   3    0.21    0.10
  37   1  -3    0.05    0.09
 -37  -1   3    0.14    0.08
  35   1  -3    0.20    0.10
 -35  -1   3    0.11    0.07
  33   1  -3   -0.06    0.07
 -33  -1   3    0.04    0.06
 -33  -1   3   -0.01    0.05
  31   1  -3    0.03    0.08
 -31  -1   3   -0.06    0.05
 -31  -1   3   -0.01    0.05
  29   1  -3   10.08    0.38
 -29  -1   3   10.39    0.34
 -29  -1   3   10.51    0.33
  27   1  -3   12.45    0.41
 -27  -1   3   11.54    0.35
 -27  -1   3   11.22    0.35
  25   1  -3    2.47    0.17
 -25  -1   3    2.33    0.14
 -25  -1   3    2.55    0.14
  23   1  -3   11.98    0.38
 -23  -1   3   11.38    0.33
 -23  -1   3   12.06    0.35
  21   1  -3    0.38    0.08
 -21  -1   3    0.49    0.06
 -21  -1   3    0.51    0.07
  19   1  -3    0.15    0.07
 -19  -1   3    0.18    0.05
 -19  -1   3    0.20    0.05
  17   1  -3    4.25    0.18
 -17  -1   3    3.85    0.16
 -17  -1   3    4.18    0.15
  15   1  -3    2.45    0.13
 -15  -1   3    2.41    0.12
 -15  -1   3    2.30    0.11
  13   1  -3   26.56    0.63
 -13  -1   3   26.69    0.58
 -13  -1   3   27.35    0.62
  11   1  -3   20.21    0.51
  11   1  -3   21.78    0.43
 -11  -1   3   21.55    0.51
 -11  -1   3   22.04    0.47
   9   1  -3    1.50    0.09
   9   1  -3    1.62    0.05
  -9  -1   3    1.58    0.09
  -9  -1   3    1.55    0.07
   7   1  -3    0.73    0.07
   7   1  -3    0.71    0.04
  -7  -1   3    0.65    0.06
  -7  -1   3    0.80    0.05
   5   1  -3    2.74    0.08
  -5  -1   3    2.72    0.09
  -5  -1   3    2.69    0.11
   3   1  -3   -0.01    0.02
  -3  -1   3    0.02    0.03
  -3  -1   3    0.02    0.02
  -3  -1   3    0.02    0.02
   1   1  -3    7.28    0.18
  -1  -1   3    6.93    0.19
  -1  -1   3    6.98    0.16
  -1  -1   3    7.12    0.21
  -1   1  -3    0.25    0.03
  -1   1  -3    0.23    0.04
   1  -1   3    0.28    0.04
   1  -1   3    0.24    0.04
  -3   1  -3   37.16    0.73
  -3   1  -3   36.84    0.75
   3  -1   3   36.88    0.76
   3  -1   3   35.37    0.82
  -5   1  -3    2.22    0.07
  -5   1  -3    2.06    0.09
   5  -1   3    2.21    0.11
   5  -1   3    2.21    0.08
  -7   1  -3    0.38    0.04
  -7   1  -3    0.52    0.04
   7  -1   3    0.46    0.06
   7  -1   3    0.52    0.04
  -9   1  -3   32.62    0.69
  -9   1  -3   33.30    0.68
   9  -1   3   31.64    0.77
   9  -1   3   33.60    0.68
 -11   1  -3    0.11    0.03
 -11   1  -3    0.06    0.03
  11  -1   3    0.15    0.03
  11  -1   3    0.18    0.05
 -13   1  -3    0.51    0.06
 -13   1  -3    0.52    0.05
  13  -1   3    0.61    0.08
  13  -1   3    0.62    0.04
 -15   1  -3    7.30    0.21
 -15   1  -3    7.52    0.21
  15  -1   3    7.12    0.18
  15  -1   3    7.24    0.26
 -17   1  -3    3.77    0.14
 -17   1  -3    3.86    0.14
  17  -1   3    3.85    0.12
  17  -1   3    3.52    0.17
 -19   1  -3   -0.02    0.03
 -19   1  -3   -0.01    0.03
  19  -1   3    0.03    0.05
 -21   1  -3   13.70    0.35
 -21   1  -3   13.74    0.36
  21  -1   3   13.11    0.42
 -23   1  -3   10.03    0.31
 -23   1  -3   11.34    0.30
  23  -1   3   11.39    0.38
 -25   1  -3  104.80    2.03
 -25   1  -3  100.15    2.07
  25  -1   3   97.58    2.26
 -27   1  -3    6.70    0.25
 -27   1  -3    7.03    0.23
  27  -1   3    6.62    0.29
 -29   1  -3    1.38    0.13
  29  -1   3    1.04    0.14
 -31   1  -3   -0.06    0.05
  31  -1   3    0.00    0.08
 -33   1  -3    0.13    0.08
  33  -1   3    0.12    0.09
 -35   1  -3    0.04    0.08
  35  -1   3    0.04    0.09
 -37   1  -3    0.33    0.10
  37  -1   3    0.28    0.12
 -39   1  -3    1.16    0.16
 -40   0   3    0.09    0.08
  38   0  -3    0.04    0.10
 -38   0   3    0.06    0.08
  36   0  -3    0.03    0.09
 -36   0   3    0.06    0.07
  34   0  -3    0.00    0.09
 -34   0   3    0.02    0.06
  32   0  -3    0.06    0.08
 -32   0   3   -0.05    0.05
 -32   0   3    0.09    0.06
  30   0  -3    0.05    0.08
 -30   0   3   -0.05    0.05
 -30   0   3    0.08    0.06
  28   0  -3    0.06    0.08
 -28   0   3    0.00    0.05
 -28   0   3    0.00    0.05
  26   0  -3   -0.05    0.08
 -26   0   3    0.00    0.04
 -26   0   3   -0.02    0.04
  24   0  -3    0.05    0.07
 -24   0   3   -0.02    0.04
 -24   0   3   -0.01    0.04
  22   0  -3   -0.10    0.06
 -22   0   3    0.00    0.04
 -22   0   3    0.02    0.04
  20   0  -3    0.10    0.07
 -20   0   3    0.01    0.03
 -20   0   3    0.00    0.04
  18   0  -3    0.06    0.06
 -18   0   3    0.04    0.03
 -18   0   3    0.02    0.04
  16   0  -3   -0.08    0.04
  16   0  -3    0.02    0.01
 -16   0   3    0.00    0.03
 -16   0   3   -0.03    0.03
  14   0  -3    0.07    0.05
  14   0  -3    0.07    0.02
 -14   0   3    0.09    0.03
 -14   0   3    0.07    0.04
  12   0  -3    0.01    0.04
  12   0  -3   -0.01    0.01
 -12   0   3    0.03    0.03
 -12   0   3   -0.02    0.02
  10   0  -3   -0.02    0.04
  10   0  -3   -0.08    0.02
 -10   0   3   -0.05    0.02
 -10   0   3   -0.02    0.03
   8   0  -3    0.02    0.02
   8   0  -3   -0.02    0.03
  -8   0   3   -0.03    0.02
  -8   0   3    0.02    0.03
   6   0  -3    0.00    0.03
   6   0  -3    0.02    0.02
  -6   0   3   -0.01    0.02
  -6   0   3    0.01    0.03
   4   0  -3    0.02    0.02
  -4   0   3    0.01    0.03
  -4   0   3    0.03    0.01
  -4   0   3    0.00    0.02
   2   0  -3   -0.06    0.02
  -2   0   3   -0.12    0.02
  -2   0   3   -0.14    0.03
  -2   0   3   -0.09    0.01
   0   0  -3   -0.02    0.01
   0   0  -3   -0.08    0.02
   0   0   3   -0.02    0.03
   0   0   3   -0.03    0.02
  -2   0  -3    0.02    0.01
  -2   0  -3    0.07    0.03
   2   0   3    0.07    0.03
   2   0   3    0.04    0.03
  -4   0  -3    0.02    0.02
  -4   0  -3    0.05    0.03
   4   0   3    0.05    0.03
   4   0   3    0.06    0.03
  -6   0  -3   -0.12    0.02
  -6   0  -3   -0.12    0.02
   6   0   3   -0.14    0.03
   6   0   3   -0.13    0.02
  -8   0  -3   -0.01    0.02
  -8   0  -3    0.02    0.02
   8   0   3   -0.02    0.03
   8   0   3    0.01    0.02
 -10   0  -3    0.07    0.02
 -10   0  -3    0.03    0.03
  10   0   3    0.04    0.04
  10   0   3    0.04    0.02
 -12   0  -3    0.04    0.02
 -12   0  -3    0.01    0.03
  12   0   3    0.02    0.03
  12   0   3    0.02    0.02
 -14   0  -3    0.03    0.03
 -14   0  -3    0.02    0.03
  14   0   3    0.06    0.04
  14   0   3    0.00    0.02
 -16   0  -3    0.03    0.03
 -16   0  -3    0.06    0.03
  16   0   3    0.03    0.03
  16   0   3    0.03    0.04
 -18   0  -3    0.06    0.04
 -18   0  -3   -0.02    0.03
  18   0   3    0.01    0.03
  18   0   3   -0.02    0.04
 -20   0  -3    0.00    0.03
 -20   0  -3   -0.01    0.04
  20   0   3   -0.04    0.05
 -22   0  -3   -0.02    0.04
 -22   0  -3    0.00    0.04
  22   0   3    0.07    0.06
 -24   0  -3    0.09    0.05
 -24   0  -3    0.12    0.05
  24   0   3    0.05    0.06
 -26   0  -3    0.06    0.05
 -26   0  -3   -0.02    0.05
  26   0   3    0.08    0.07
 -28   0  -3   -0.01    0.05
  28   0   3   -0.05    0.06
 -30   0  -3    0.00    0.06
  30   0   3    0.07    0.07
 -32   0  -3    0.13    0.07
  32   0   3    0.08    0.09
 -34   0  -3    0.01    0.07
  34   0   3   -0.09    0.08
 -36   0  -3   -0.07    0.07
  36   0   3   -0.05    0.09
 -38   0  -3    0.08    0.08
  38   0   3   -0.13    0.10
  39  -1  -3    0.15    0.11
 -39   1   3    0.07    0.08
  37  -1  -3    0.21    0.10
 -37   1   3    0.06    0.08
  35  -1  -3    0.21    0.10
 -35   1   3    0.11    0.07
  33  -1  -3    0.10    0.09
 -33   1   3    0.11    0.06
  31  -1  -3    0.03    0.09
 -31   1   3   -0.03    0.05
 -31   1   3    0.09    0.06
  29  -1  -3   10.06    0.38
 -29   1   3    9.96    0.32
 -29   1   3    9.99    0.32
  27  -1  -3   12.47    0.42
 -27   1   3   12.27    0.36
 -27   1   3   12.59    0.37
  25  -1  -3    2.60    0.17
 -25   1   3    2.43    0.14
 -25   1   3    2.46    0.14
  23  -1  -3   11.96    0.39
 -23   1   3   11.99    0.35
 -23   1   3   12.49    0.34
  21  -1  -3    0.39    0.09
 -21   1   3    0.45    0.06
 -21   1   3    0.49    0.07
  19  -1  -3    0.23    0.07
 -19   1   3    0.14    0.05
 -19   1   3    0.15    0.04
  17  -1  -3    3.64    0.17
  17  -1  -3    3.93    0.10
 -17   1   3    3.70    0.15
 -17   1   3    3.77    0.14
  15  -1  -3    2.18    0.07
  15  -1  -3    1.98    0.13
 -15   1   3    2.26    0.10
 -15   1   3    2.33    0.12
  13  -1  -3   30.18    0.59
  13  -1  -3   28.85    0.68
 -13   1   3   29.05    0.62
 -13   1   3   28.89    0.67
  11  -1  -3   20.66    0.50
  11  -1  -3   20.63    0.43
 -11   1   3   20.12    0.44
 -11   1   3   20.94    0.49
   9  -1  -3    1.84    0.07
   9  -1  -3    1.90    0.10
  -9   1   3    1.88    0.07
  -9   1   3    1.83    0.10
   7  -1  -3    0.58    0.04
   7  -1  -3    0.56    0.06
  -7   1   3    0.54    0.04
  -7   1   3    0.53    0.06
   5  -1  -3    2.28    0.10
   5  -1  -3    2.33    0.08
  -5   1   3    2.16    0.10
  -5   1   3    2.54    0.07
   3  -1  -3    0.03    0.02
  -3   1   3   -0.03    0.03
  -3   1   3    0.06    0.03
  -3   1   3    0.03    0.01
   1  -1  -3    6.80    0.17
  -1   1   3    6.70    0.19
  -1   1   3    6.68    0.20
  -1  -1  -3    0.17    0.03
   1   1   3    0.18    0.04
   1   1   3    0.15    0.04
  -3  -1  -3   35.58    0.67
   3   1   3   33.59    0.77
   3   1   3   33.33    0.73
  -5  -1  -3    1.88    0.08
  -5  -1  -3    2.01    0.06
   5   1   3    1.92    0.10
   5   1   3    1.91    0.09
  -7  -1  -3    0.51    0.05
  -7  -1  -3    0.60    0.04
   7   1   3    0.64    0.07
   7   1   3    0.47    0.05
  -9  -1  -3   31.95    0.64
  -9  -1  -3   30.50    0.66
   9   1   3   31.30    0.67
   9   1   3   31.47    0.73
 -11  -1  -3    0.07    0.03
 -11  -1  -3    0.10    0.03
  11   1   3    0.09    0.04
  11   1   3    0.11    0.03
 -13  -1  -3    0.54    0.05
 -13  -1  -3    0.64    0.06
  13   1   3    0.72    0.06
  13   1   3    0.72    0.08
 -15  -1  -3    7.41    0.21
 -15  -1  -3    7.40    0.21
  15   1   3    7.62    0.21
  15   1   3    7.46    0.26
 -17  -1  -3    3.58    0.14
 -17  -1  -3    3.93    0.14
  17   1   3    3.61    0.18
  17   1   3    3.93    0.14
 -19  -1  -3    0.04    0.04
 -19  -1  -3    0.05    0.04
  19   1   3    0.01    0.03
  19   1   3    0.00    0.05
 -21  -1  -3   13.04    0.33
 -21  -1  -3   12.71    0.35
  21   1   3   13.30    0.34
  21   1   3   13.07    0.41
 -23  -1  -3   11.32    0.33
 -23  -1  -3   11.76    0.31
  23   1   3   11.55    0.38
 -25  -1  -3  102.93    1.99
 -25  -1  -3   97.00    2.03
  25   1   3   97.16    2.22
 -27  -1  -3    7.15    0.26
  27   1   3    7.28    0.31
 -29  -1  -3    1.35    0.13
  29   1   3    1.22    0.15
 -31  -1  -3    0.08    0.07
  31   1   3   -0.01    0.07
 -33  -1  -3    0.24    0.08
  33   1   3    0.18    0.10
 -35  -1  -3   -0.01    0.06
  35   1   3   -0.02    0.08
 -37  -1  -3    0.33    0.10
  37   1   3    0.31    0.12
 -39  -1  -3    0.93    0.14
  39   1   3    1.05    0.18
  38  -2  -3    0.54    0.13
 -38   2   3    0.36    0.10
  36  -2  -3    0.70    0.13
 -36   2   3    0.61    0.11
  34  -2  -3    0.08    0.09
 -34   2   3   -0.08    0.05
  32  -2  -3   -0.01    0.08
 -32   2   3    0.07    0.06
  30  -2  -3    5.68    0.28
 -30   2   3    6.07    0.24
  28  -2  -3    1.72    0.17
 -28   2   3    1.64    0.12
 -28   2   3    1.51    0.12
  26  -2  -3   -0.04    0.07
 -26   2   3    0.02    0.04
 -26   2   3    0.05    0.05
  24  -2  -3   -0.04    0.07
 -24   2   3   -0.01    0.04
 -24   2   3   -0.02    0.03
  22  -2  -3    1.11    0.12
 -22   2   3    1.13    0.11
 -22   2   3    1.23    0.09
  20  -2  -3    0.54    0.09
 -20   2   3    0.62    0.08
 -20   2   3    0.45    0.06
  18  -2  -3   -0.05    0.05
  18  -2  -3   -0.01    0.02
 -18   2   3    0.06    0.03
 -18   2   3   -0.04    0.04
  16  -2  -3    0.16    0.06
  16  -2  -3    0.19    0.03
 -16   2   3    0.16    0.05
 -16   2   3    0.18    0.04
  14  -2  -3   13.70    0.38
  14  -2  -3   13.80    0.31
 -14   2   3   14.15    0.33
 -14   2   3   14.17    0.37
  12  -2  -3   46.18    1.04
  12  -2  -3   48.20    0.93
 -12   2   3   45.89    1.01
 -12   2   3   46.41    0.95
  10  -2  -3    5.55    0.14
  10  -2  -3    5.38    0.18
 -10   2   3    5.26    0.15
 -10   2   3    5.57    0.19
   8  -2  -3    0.07    0.04
   8  -2  -3    0.08    0.03
  -8   2   3    0.04    0.02
  -8   2   3    0.06    0.03
   6  -2  -3   10.26    0.23
   6  -2  -3    9.93    0.26
  -6   2   3    9.94    0.22
  -6   2   3    9.87    0.27
   4  -2  -3    1.61    0.07
   4  -2  -3    1.56    0.09
  -4   2   3    1.66    0.09
  -4   2   3    1.55    0.05
   2  -2  -3    0.19    0.03
  -2   2   3    0.20    0.01
  -2   2   3    0.19    0.04
  -2   2   3    0.20    0.04
   0  -2  -3    3.72    0.11
   0   2   3    3.81    0.14
   0   2   3    3.28    0.13
  -2  -2  -3   47.98    0.96
  -2  -2  -3   48.01    0.92
   2   2   3   46.81    0.99
   2   2   3   46.37    1.04
  -4  -2  -3   69.86    1.39
  -4  -2  -3   70.87    1.36
   4   2   3   70.75    1.51
   4   2   3   69.40    1.44
  -6  -2  -3    0.12    0.03
  -6  -2  -3    0.12    0.02
   6   2   3    0.17    0.04
   6   2   3    0.10    0.04
  -8  -2  -3    1.51    0.07
  -8  -2  -3    1.38    0.08
   8   2   3    1.32    0.09
   8   2   3    1.36    0.08
 -10  -2  -3   90.55    1.74
 -10  -2  -3   87.10    1.75
  10   2   3   88.43    1.91
  10   2   3   88.32    1.81
 -12  -2  -3   17.15    0.38
 -12  -2  -3   16.58    0.38
  12   2   3   15.97    0.40
  12   2   3   16.51    0.44
 -14  -2  -3    1.56    0.08
 -14  -2  -3    1.72    0.09
  14   2   3    1.68    0.09
  14   2   3    1.65    0.11
 -16  -2  -3    1.21    0.08
 -16  -2  -3    1.30    0.09
  16   2   3    1.51    0.11
  16   2   3    1.46    0.09
 -18  -2  -3    2.91    0.12
 -18  -2  -3    2.86    0.13
  18   2   3    3.17    0.13
  18   2   3    3.08    0.16
 -20  -2  -3    2.41    0.12
 -20  -2  -3    2.43    0.12
  20   2   3    2.41    0.12
  20   2   3    2.38    0.15
 -22  -2  -3    0.50    0.07
 -22  -2  -3    0.55    0.07
  22   2   3    0.34    0.06
  22   2   3    0.48    0.08
 -24  -2  -3    6.70    0.24
 -24  -2  -3    6.77    0.22
  24   2   3    6.81    0.28
 -26  -2  -3   56.14    1.21
  26   2   3   55.43    1.33
 -28  -2  -3    3.19    0.17
  28   2   3    2.77    0.19
 -30  -2  -3   -0.01    0.06
  30   2   3   -0.02    0.07
 -32  -2  -3    3.22    0.19
  32   2   3    2.96    0.22
 -34  -2  -3    0.18    0.08
  34   2   3    0.32    0.10
 -36  -2  -3    0.21    0.08
  36   2   3    0.20    0.10
 -38  -2  -3    0.49    0.12
  38   2   3    0.38    0.13
 -39   3   3   -0.08    0.08
  37  -3  -3    0.12    0.11
 -37   3   3   -0.04    0.06
  35  -3  -3    0.66    0.14
 -35   3   3    0.56    0.11
  33  -3  -3    0.04    0.08
 -33   3   3    0.21    0.08
  31  -3  -3    0.00    0.08
 -31   3   3   -0.01    0.05
  29  -3  -3    1.51    0.16
 -29   3   3    1.42    0.13
  27  -3  -3    2.16    0.17
 -27   3   3    2.11    0.14
 -27   3   3    2.38    0.14
  25  -3  -3    3.92    0.21
 -25   3   3    3.76    0.17
 -25   3   3    3.67    0.18
  23  -3  -3    3.72    0.21
 -23   3   3    3.66    0.16
 -23   3   3    3.29    0.16
  21  -3  -3    1.51    0.14
 -21   3   3    1.34    0.10
 -21   3   3    1.26    0.10
  19  -3  -3   10.59    0.26
  19  -3  -3   10.39    0.34
 -19   3   3   10.64    0.29
 -19   3   3   10.65    0.32
  17  -3  -3    0.12    0.03
  17  -3  -3    0.15    0.07
 -17   3   3    0.13    0.05
 -17   3   3    0.07    0.03
  15  -3  -3    4.67    0.14
  15  -3  -3    4.46    0.18
 -15   3   3    4.42    0.17
 -15   3   3    4.58    0.15
  13  -3  -3   10.13    0.25
  13  -3  -3   10.26    0.29
 -13   3   3   10.60    0.30
 -13   3   3   10.17    0.26
  11  -3  -3    6.64    0.18
  11  -3  -3    6.49    0.21
 -11   3   3    6.44    0.21
 -11   3   3    6.61    0.18
   9  -3  -3   11.06    0.26
   9  -3  -3   10.70    0.29
  -9   3   3   10.68    0.25
  -9   3   3   11.18    0.30
   7  -3  -3    0.30    0.04
   7  -3  -3    0.25    0.05
  -7   3   3    0.32    0.05
  -7   3   3    0.31    0.03
   5  -3  -3    2.51    0.09
   5  -3  -3    2.57    0.11
  -5   3   3    2.31    0.11
  -5   3   3    2.51    0.08
   3  -3  -3    6.37    0.17
   3  -3  -3    6.61    0.19
  -3   3   3    6.67    0.20
  -3   3   3    6.46    0.15
   1  -3  -3    4.02    0.13
  -1   3   3    4.04    0.15
  -1   3   3    3.99    0.14
  -1   3   3    4.27    0.10
  -1  -3  -3    6.90    0.18
  -1  -3  -3    6.89    0.16
   1   3   3    6.99    0.20
   1   3   3    6.75    0.21
  -3  -3  -3   28.58    0.57
   3   3   3   27.40    0.63
   3   3   3   28.56    0.65
  -5  -3  -3    0.14    0.03
  -5  -3  -3    0.26    0.04
   5   3   3    0.22    0.04
   5   3   3    0.18    0.04
  -7  -3  -3    0.36    0.05
  -7  -3  -3    0.40    0.04
   7   3   3    0.33    0.05
   7   3   3    0.31    0.05
  -9  -3  -3   38.90    0.79
  -9  -3  -3   38.08    0.80
   9   3   3   38.51    0.84
   9   3   3   38.75    0.88
 -11  -3  -3    3.14    0.11
 -11  -3  -3    3.36    0.12
  11   3   3    3.33    0.13
  11   3   3    3.29    0.14
 -13  -3  -3    0.15    0.04
 -13  -3  -3    0.16    0.04
  13   3   3    0.18    0.05
  13   3   3    0.12    0.04
 -15  -3  -3    1.58    0.09
 -15  -3  -3    1.70    0.09
  15   3   3    1.69    0.10
  15   3   3    1.92    0.12
 -17  -3  -3    0.46    0.06
 -17  -3  -3    0.52    0.06
  17   3   3    0.53    0.07
  17   3   3    0.64    0.08
 -19  -3  -3    0.20    0.05
 -19  -3  -3    0.15    0.05
  19   3   3    0.14    0.06
  19   3   3    0.13    0.05
 -21  -3  -3    0.59    0.08
 -21  -3  -3    0.62    0.07
  21   3   3    0.63    0.08
  21   3   3    0.56    0.09
 -23  -3  -3    0.69    0.08
 -23  -3  -3    0.76    0.08
  23   3   3    0.71    0.10
  23   3   3    0.82    0.09
 -25  -3  -3   11.00    0.30
 -25  -3  -3   10.34    0.33
  25   3   3   10.17    0.36
 -27  -3  -3    6.62    0.25
  27   3   3    6.21    0.28
 -29  -3  -3    0.39    0.08
  29   3   3    0.19    0.08
 -31  -3  -3    1.86    0.15
  31   3   3    1.74    0.18
 -33  -3  -3    0.02    0.07
  33   3   3    0.15    0.09
 -35  -3  -3    0.87    0.12
  35   3   3    0.72    0.13
 -37  -3  -3    0.14    0.08
  37   3   3    0.05    0.10
 -39  -3  -3    0.07    0.09
  39   3   3    0.10    0.11
  38  -4  -3    0.68    0.15
 -38   4   3    0.61    0.12
  36  -4  -3    0.09    0.10
 -36   4   3    0.18    0.09
  34  -4  -3    0.37    0.11
 -34   4   3    0.17    0.08
  32  -4  -3    0.46    0.11
 -32   4   3    0.41    0.09
  30  -4  -3    0.32    0.10
 -30   4   3    0.26    0.07
  28  -4  -3    0.12    0.08
 -28   4   3   -0.09    0.04
  26  -4  -3    6.22    0.28
 -26   4   3    6.63    0.24
 -26   4   3    6.37    0.24
  24  -4  -3    0.60    0.11
 -24   4   3    0.61    0.09
 -24   4   3    0.55    0.08
  22  -4  -3   25.01    0.67
 -22   4   3   25.74    0.60
 -22   4   3   25.22    0.62
  20  -4  -3    6.53    0.26
 -20   4   3    7.00    0.24
 -20   4   3    6.84    0.22
  18  -4  -3    1.26    0.08
  18  -4  -3    0.92    0.11
 -18   4   3    1.38    0.11
 -18   4   3    1.22    0.09
  16  -4  -3    7.42    0.26
  16  -4  -3    7.76    0.21
 -16   4   3    7.29    0.25
 -16   4   3    7.80    0.22
  14  -4  -3   13.42    0.32
  14  -4  -3   13.36    0.37
 -14   4   3   13.50    0.32
 -14   4   3   12.98    0.36
  12  -4  -3   10.03    0.25
  12  -4  -3   10.20    0.29
 -12   4   3    9.87    0.29
 -12   4   3   10.10    0.25
  10  -4  -3    4.00    0.15
  10  -4  -3    4.21    0.14
 -10   4   3    4.42    0.17
 -10   4   3    4.33    0.13
   8  -4  -3    0.28    0.05
   8  -4  -3    0.21    0.04
  -8   4   3    0.32    0.05
  -8   4   3    0.34    0.04
   6  -4  -3    1.55    0.08
   6  -4  -3    1.39    0.08
  -6   4   3    1.48    0.06
  -6   4   3    1.59    0.10
   4  -4  -3    4.86    0.15
   4  -4  -3    4.80    0.15
  -4   4   3    4.77    0.13
  -4   4   3    4.72    0.17
   2  -4  -3    4.69    0.15
   2  -4  -3    5.08    0.15
  -2   4   3    4.89    0.17
  -2   4   3    4.99    0.13
   0  -4  -3   27.78    0.60
   0   4   3   27.93    0.64
   0   4   3   29.08    0.64
  -2  -4  -3   12.80    0.31
  -2  -4  -3   13.40    0.29
   2   4   3   12.93    0.34
   2   4   3   12.67    0.33
  -4  -4  -3    0.86    0.06
  -4  -4  -3    0.79    0.05
   4   4   3    0.79    0.08
   4   4   3    0.85    0.07
  -6  -4  -3    1.44    0.07
  -6  -4  -3    1.38    0.08
   6   4   3    1.37    0.08
   6   4   3    1.32    0.09
  -8  -4  -3    5.54    0.17
  -8  -4  -3    5.31    0.15
   8   4   3    5.55    0.18
   8   4   3    5.68    0.19
 -10  -4  -3    2.26    0.09
 -10  -4  -3    2.22    0.10
  10   4   3    2.24    0.12
  10   4   3    2.37    0.12
 -12  -4  -3    1.55    0.08
 -12  -4  -3    1.62    0.09
  12   4   3    1.55    0.10
  12   4   3    1.47    0.10
 -14  -4  -3    2.92    0.12
 -14  -4  -3    2.67    0.12
  14   4   3    2.71    0.13
  14   4   3    2.51    0.13
 -16  -4  -3    1.89    0.10
 -16  -4  -3    1.75    0.10
  16   4   3    2.08    0.12
  16   4   3    1.85    0.12
 -18  -4  -3    0.45    0.06
 -18  -4  -3    0.41    0.06
  18   4   3    0.36    0.07
  18   4   3    0.41    0.07
 -20  -4  -3    6.73    0.21
 -20  -4  -3    6.49    0.22
  20   4   3    6.70    0.23
  20   4   3    6.02    0.25
 -22  -4  -3    1.96    0.12
 -22  -4  -3    1.82    0.11
  22   4   3    1.91    0.14
  22   4   3    1.75    0.12
 -24  -4  -3    4.25    0.17
 -24  -4  -3    4.28    0.19
  24   4   3    4.18    0.21
  24   4   3    4.60    0.20
 -26  -4  -3    0.81    0.10
  26   4   3    1.04    0.11
  26   4   3    0.79    0.12
 -28  -4  -3   -0.03    0.05
  28   4   3    0.05    0.07
 -30  -4  -3    2.58    0.17
  30   4   3    2.38    0.19
 -32  -4  -3    0.00    0.07
  32   4   3    0.08    0.08
 -34  -4  -3   -0.04    0.07
  34   4   3    0.06    0.09
 -36  -4  -3    1.73    0.17
  36   4   3    1.74    0.20
 -38  -4  -3    0.53    0.12
  38   4   3    0.53    0.14
  37  -5  -3    3.15    0.24
 -37   5   3    3.03    0.20
  35  -5  -3    0.07    0.10
 -35   5   3    0.04    0.07
  33  -5  -3    0.13    0.10
 -33   5   3    0.01    0.07
  31  -5  -3    1.32    0.16
 -31   5   3    0.89    0.12
  29  -5  -3    0.14    0.09
 -29   5   3    0.03    0.05
  27  -5  -3    2.38    0.18
 -27   5   3    2.61    0.15
  25  -5  -3    0.20    0.09
 -25   5   3    0.22    0.07
 -25   5   3    0.34    0.07
  23  -5  -3    5.92    0.26
 -23   5   3    5.93    0.23
 -23   5   3    6.01    0.22
  21  -5  -3   24.34    0.66
 -21   5   3   25.77    0.63
 -21   5   3   25.92    0.60
  19  -5  -3   -0.02    0.04
  19  -5  -3    0.00    0.07
 -19   5   3   -0.02    0.04
 -19   5   3    0.01    0.04
  17  -5  -3    5.29    0.17
  17  -5  -3    5.63    0.22
 -17   5   3    5.41    0.18
 -17   5   3    5.57    0.21
  15  -5  -3    0.04    0.06
  15  -5  -3    0.10    0.04
 -15   5   3    0.06    0.04
 -15   5   3    0.10    0.04
  13  -5  -3    0.00    0.05
  13  -5  -3    0.02    0.03
 -13   5   3    0.02    0.04
 -13   5   3    0.00    0.03
  11  -5  -3    0.28    0.04
  11  -5  -3    0.21    0.06
 -11   5   3    0.28    0.05
 -11   5   3    0.30    0.04
   9  -5  -3    7.59    0.21
   9  -5  -3    7.68    0.23
  -9   5   3    7.87    0.25
  -9   5   3    7.40    0.20
   7  -5  -3    5.36    0.17
   7  -5  -3    5.58    0.17
  -7   5   3    5.74    0.16
  -7   5   3    5.41    0.19
   5  -5  -3   47.27    0.99
   5  -5  -3   47.90    1.05
  -5   5   3   48.89    1.05
  -5   5   3   48.93    0.97
   3  -5  -3    0.01    0.03
   3  -5  -3    0.04    0.03
  -3   5   3    0.05    0.04
  -3   5   3    0.04    0.02
   1  -5  -3    0.76    0.07
   1  -5  -3    0.73    0.06
  -1   5   3    0.58    0.07
  -1   5   3    0.66    0.05
  -1  -5  -3   18.61    0.42
  -1  -5  -3   18.71    0.40
   1   5   3   17.95    0.45
   1   5   3   17.80    0.43
  -3  -5  -3   68.20    1.37
  -3  -5  -3   67.98    1.35
   3   5   3   66.85    1.43
   3   5   3   68.27    1.45
  -5  -5  -3   12.01    0.29
  -5  -5  -3   12.06    0.30
   5   5   3   11.62    0.33
   5   5   3   12.28    0.31
  -7  -5  -3    0.22    0.04
  -7  -5  -3    0.18    0.04
   7   5   3    0.19    0.05
   7   5   3    0.28    0.05
  -9  -5  -3    8.61    0.24
  -9  -5  -3    8.55    0.23
   9   5   3    8.31    0.25
   9   5   3    8.96    0.27
 -11  -5  -3    0.98    0.07
 -11  -5  -3    1.04    0.08
  11   5   3    0.94    0.09
  11   5   3    0.91    0.08
 -13  -5  -3    0.02    0.03
 -13  -5  -3   -0.01    0.03
  13   5   3   -0.02    0.03
  13   5   3   -0.01    0.04
 -15  -5  -3    0.44    0.06
 -15  -5  -3    0.44    0.06
  15   5   3    0.49    0.07
  15   5   3    0.61    0.08
 -17  -5  -3    0.06    0.04
 -17  -5  -3    0.11    0.04
  17   5   3    0.01    0.04
  17   5   3    0.11    0.05
 -19  -5  -3    6.17    0.20
 -19  -5  -3    6.09    0.22
  19   5   3    6.45    0.23
  19   5   3    6.02    0.24
 -21  -5  -3    1.05    0.09
 -21  -5  -3    1.07    0.10
  21   5   3    1.17    0.12
  21   5   3    1.13    0.11
 -23  -5  -3    1.02    0.09
 -23  -5  -3    1.24    0.11
  23   5   3    1.11    0.12
  23   5   3    1.09    0.13
 -25  -5  -3    0.72    0.10
  25   5   3    0.82    0.11
  25   5   3    0.72    0.11
 -27  -5  -3    3.49    0.18
  27   5   3    3.60    0.19
  27   5   3    3.39    0.21
 -29  -5  -3    1.22    0.13
  29   5   3    1.41    0.16
 -31  -5  -3    0.07    0.07
  31   5   3    0.21    0.10
 -33  -5  -3   -0.04    0.07
  33   5   3    0.16    0.10
 -35  -5  -3    3.54    0.22
  35   5   3    3.24    0.24
 -37  -5  -3    1.28    0.16
 -38   6   3    1.46    0.17
  36  -6  -3    0.65    0.14
 -36   6   3    0.31    0.10
  34  -6  -3    1.08    0.16
 -34   6   3    1.25    0.15
  32  -6  -3    0.04    0.09
 -32   6   3   -0.04    0.07
  30  -6  -3   -0.04    0.08
 -30   6   3   -0.01    0.06
  28  -6  -3    0.75    0.13
 -28   6   3    0.75    0.11
  26  -6  -3    0.34    0.10
 -26   6   3    0.48    0.08
  24  -6  -3    3.27    0.20
 -24   6   3    3.51    0.17
  22  -6  -3   22.82    0.64
 -22   6   3   23.60    0.60
 -22   6   3   24.45    0.58
  20  -6  -3   38.80    0.85
  20  -6  -3   39.04    0.95
 -20   6   3   40.01    0.87
 -20   6   3   39.50    0.91
  18  -6  -3    7.82    0.28
  18  -6  -3    8.08    0.24
 -18   6   3    8.03    0.27
 -18   6   3    8.17    0.25
  16  -6  -3    0.92    0.08
  16  -6  -3    0.88    0.10
 -16   6   3    1.00    0.09
 -16   6   3    0.97    0.10
  14  -6  -3    2.63    0.12
  14  -6  -3    2.62    0.15
 -14   6   3    2.62    0.14
 -14   6   3    2.47    0.11
  12  -6  -3    0.37    0.07
  12  -6  -3    0.33    0.05
 -12   6   3    0.21    0.06
 -12   6   3    0.29    0.05
  10  -6  -3    0.73    0.07
  10  -6  -3    0.72    0.08
 -10   6   3    0.80    0.09
 -10   6   3    0.85    0.06
   8  -6  -3    0.97    0.08
   8  -6  -3    1.12    0.08
  -8   6   3    0.95    0.09
  -8   6   3    1.05    0.07
   6  -6  -3    4.28    0.14
   6  -6  -3    3.86    0.14
  -6   6   3    3.90    0.16
  -6   6   3    4.03    0.13
   4  -6  -3    1.11    0.07
   4  -6  -3    0.95    0.07
  -4   6   3    0.89    0.06
  -4   6   3    0.94    0.09
   2  -6  -3    2.56    0.10
   2  -6  -3    2.38    0.11
  -2   6   3    2.30    0.13
  -2   6   3    2.35    0.09
   0  -6  -3    4.49    0.15
   0  -6  -3    4.44    0.14
   0  -6  -3    4.34    0.14
   0   6   3    4.29    0.17
  -2  -6  -3    9.44    0.25
  -2  -6  -3    8.95    0.24
   2   6   3    9.28    0.25
   2   6   3    9.29    0.28
  -4  -6  -3   33.21    0.72
  -4  -6  -3   33.70    0.71
   4   6   3   33.82    0.75
   4   6   3   32.78    0.77
  -6  -6  -3    4.24    0.14
  -6  -6  -3    4.22    0.15
   6   6   3    4.26    0.15
   6   6   3    4.36    0.18
  -8  -6  -3    1.45    0.09
  -8  -6  -3    1.30    0.08
   8   6   3    1.42    0.09
   8   6   3    1.31    0.10
 -10  -6  -3    0.49    0.06
 -10  -6  -3    0.70    0.07
  10   6   3    0.45    0.07
  10   6   3    0.50    0.06
 -12  -6  -3    0.05    0.03
 -12  -6  -3    0.07    0.04
  12   6   3    0.05    0.04
  12   6   3    0.04    0.04
 -14  -6  -3    0.03    0.04
 -14  -6  -3    0.10    0.04
  14   6   3    0.04    0.04
  14   6   3    0.04    0.04
 -16  -6  -3    2.28    0.11
 -16  -6  -3    2.12    0.12
  16   6   3    2.00    0.12
  16   6   3    2.11    0.13
 -18  -6  -3    7.99    0.26
 -18  -6  -3    8.25    0.24
  18   6   3    8.49    0.28
  18   6   3    8.23    0.28
 -20  -6  -3   10.25    0.28
 -20  -6  -3    9.96    0.31
  20   6   3    9.61    0.32
  20   6   3    9.96    0.33
 -22  -6  -3    1.00    0.10
 -22  -6  -3    1.05    0.09
  22   6   3    1.12    0.12
  22   6   3    0.78    0.10
 -24  -6  -3    0.73    0.10
  24   6   3    0.85    0.11
  24   6   3    0.98    0.12
 -26  -6  -3    0.49    0.09
  26   6   3    0.45    0.09
  26   6   3    0.82    0.12
 -28  -6  -3    1.23    0.13
  28   6   3    1.07    0.14
  28   6   3    1.33    0.14
 -30  -6  -3    0.08    0.07
 -32  -6  -3    4.10    0.23
 -34  -6  -3    1.92    0.18
 -36  -6  -3    0.38    0.11
 -37   7   3    1.14    0.16
  35  -7  -3    0.25    0.11
 -35   7   3    0.04    0.08
  33  -7  -3    0.12    0.09
 -33   7   3    0.08    0.08
  31  -7  -3    0.83    0.13
 -31   7   3    0.92    0.12
  29  -7  -3    0.11    0.09
 -29   7   3    0.11    0.06
  27  -7  -3    0.08    0.08
 -27   7   3    0.08    0.06
  25  -7  -3    0.82    0.12
 -25   7   3    0.88    0.11
  23  -7  -3    1.93    0.16
 -23   7   3    1.74    0.12
  21  -7  -3   49.41    1.06
  21  -7  -3   48.24    1.17
 -21   7   3   50.88    1.08
 -21   7   3   48.91    1.11
  19  -7  -3    1.13    0.10
  19  -7  -3    1.30    0.13
 -19   7   3    0.97    0.09
 -19   7   3    0.85    0.10
  17  -7  -3    8.59    0.29
  17  -7  -3    8.25    0.26
 -17   7   3    8.43    0.25
 -17   7   3    8.24    0.28
  15  -7  -3    5.12    0.18
  15  -7  -3    5.27    0.21
 -15   7   3    5.16    0.18
 -15   7   3    5.23    0.21
  13  -7  -3    0.08    0.04
  13  -7  -3    0.14    0.06
 -13   7   3    0.06    0.05
 -13   7   3    0.06    0.04
  11  -7  -3    3.81    0.15
  11  -7  -3    4.28    0.17
 -11   7   3    3.75    0.17
 -11   7   3    4.22    0.15
   9  -7  -3    0.70    0.08
   9  -7  -3    0.94    0.08
  -9   7   3    0.98    0.07
  -9   7   3    0.85    0.09
   7  -7  -3    4.43    0.15
   7  -7  -3    4.07    0.15
  -7   7   3    4.25    0.18
  -7   7   3    4.15    0.14
   5  -7  -3    2.59    0.12
   5  -7  -3    2.92    0.11
  -5   7   3    2.79    0.15
  -5   7   3    2.83    0.11
   3  -7  -3    0.08    0.04
   3  -7  -3    0.04    0.03
  -3   7   3    0.06    0.04
  -3   7   3    0.08    0.04
   1  -7  -3    3.69    0.15
   1  -7  -3    3.82    0.13
  -1   7   3    4.07    0.14
  -1   7   3    3.94    0.17
  -1  -7  -3    4.64    0.16
  -1  -7  -3    4.90    0.14
  -1  -7  -3    4.69    0.16
   1   7   3    4.45    0.19
  -3  -7  -3    0.10    0.04
  -3  -7  -3    0.12    0.04
   3   7   3    0.09    0.05
   3   7   3    0.10    0.03
  -5  -7  -3    1.60    0.09
  -5  -7  -3    1.46    0.10
   5   7   3    1.62    0.12
   5   7   3    1.60    0.08
  -7  -7  -3    0.15    0.04
  -7  -7  -3    0.17    0.05
   7   7   3    0.17    0.06
   7   7   3    0.16    0.04
  -9  -7  -3    5.53    0.19
  -9  -7  -3    5.53    0.18
   9   7   3    5.47    0.18
   9   7   3    5.21    0.21
 -11  -7  -3    0.37    0.06
 -11  -7  -3    0.50    0.06
  11   7   3    0.44    0.08
  11   7   3    0.45    0.06
 -13  -7  -3    0.39    0.06
 -13  -7  -3    0.39    0.06
  13   7   3    0.27    0.07
  13   7   3    0.40    0.06
 -15  -7  -3    2.63    0.13
 -15  -7  -3    2.57    0.13
  15   7   3    2.58    0.15
 -17  -7  -3    0.73    0.08
 -17  -7  -3    0.68    0.08
  17   7   3    0.70    0.09
 -19  -7  -3    7.79    0.24
 -19  -7  -3    7.44    0.26
  19   7   3    8.10    0.29
 -21  -7  -3    0.05    0.06
 -21  -7  -3    0.09    0.04
  21   7   3    0.12    0.07
 -23  -7  -3   -0.03    0.05
  23   7   3    0.03    0.06
 -25  -7  -3    0.02    0.06
  25   7   3    0.03    0.06
 -27  -7  -3    0.82    0.11
  27   7   3    0.82    0.12
 -29  -7  -3    0.15    0.08
  29   7   3    0.44    0.10
 -31  -7  -3    0.71    0.12
 -33  -7  -3    4.78    0.25
 -35  -7  -3    5.67    0.28
  36  -8  -3    7.74    0.38
 -36   8   3    7.73    0.33
  34  -8  -3    4.84    0.29
 -34   8   3    4.44    0.24
  32  -8  -3    0.87    0.15
 -32   8   3    1.20    0.14
  30  -8  -3    0.40    0.11
 -30   8   3    0.29    0.08
  28  -8  -3    0.81    0.13
 -28   8   3    0.69    0.10
  26  -8  -3    1.09    0.14
 -26   8   3    0.92    0.11
  24  -8  -3    0.41    0.10
 -24   8   3    0.23    0.07
  22  -8  -3    4.04    0.21
  22  -8  -3    4.01    0.19
 -22   8   3    3.83    0.18
  20  -8  -3   31.34    0.74
  20  -8  -3   32.20    0.81
 -20   8   3   32.53    0.77
 -20   8   3   31.31    0.73
  18  -8  -3   17.81    0.46
  18  -8  -3   18.44    0.51
 -18   8   3   18.18    0.46
 -18   8   3   17.77    0.49
  16  -8  -3    3.03    0.15
  16  -8  -3    2.75    0.16
 -16   8   3    2.49    0.15
 -16   8   3    2.85    0.14
  14  -8  -3    1.20    0.09
  14  -8  -3    1.19    0.11
 -14   8   3    1.29    0.12
 -14   8   3    1.40    0.09
  12  -8  -3    0.04    0.06
  12  -8  -3    0.04    0.04
 -12   8   3    0.08    0.04
 -12   8   3    0.15    0.06
  10  -8  -3    2.68    0.13
  10  -8  -3    2.61    0.14
 -10   8   3    2.76    0.15
 -10   8   3    2.59    0.12
   8  -8  -3    0.52    0.07
   8  -8  -3    0.57    0.07
  -8   8   3    0.59    0.08
  -8   8   3    0.50    0.06
   6  -8  -3    5.54    0.19
   6  -8  -3    5.96    0.18
  -6   8   3    5.81    0.19
  -6   8   3    5.86    0.23
   4  -8  -3    2.88    0.11
   4  -8  -3    2.38    0.12
  -4   8   3    2.76    0.12
  -4   8   3    2.92    0.15
   2  -8  -3    0.03    0.04
  -2   8   3   -0.05    0.03
  -2   8   3    0.04    0.05
   0  -8  -3    0.30    0.06
   0   8   3    0.24    0.06
  -2  -8  -3   -0.03    0.03
  -2  -8  -3    0.05    0.04
   2   8   3    0.03    0.05
  -4  -8  -3    6.07    0.20
  -4  -8  -3    5.90    0.20
   4   8   3    5.64    0.23
  -6  -8  -3    0.10    0.04
  -6  -8  -3    0.06    0.04
   6   8   3    0.05    0.04
  -8  -8  -3    8.01    0.24
  -8  -8  -3    7.96    0.24
   8   8   3    8.02    0.28
 -10  -8  -3    0.14    0.05
 -10  -8  -3    0.12    0.04
  10   8   3    0.06    0.05
 -12  -8  -3    0.45    0.07
 -12  -8  -3    0.41    0.07
  12   8   3    0.41    0.08
 -14  -8  -3    0.62    0.08
 -14  -8  -3    0.49    0.07
  14   8   3    0.74    0.10
 -16  -8  -3    0.87    0.10
 -16  -8  -3    0.90    0.09
  16   8   3    0.95    0.11
 -18  -8  -3    5.05    0.19
 -18  -8  -3    5.18    0.21
  18   8   3    5.11    0.23
 -20  -8  -3    0.14    0.06
 -20  -8  -3    0.19    0.06
  20   8   3    0.32    0.08
 -22  -8  -3    0.16    0.06
  22   8   3   -0.02    0.06
 -24  -8  -3    0.10    0.07
  24   8   3    0.19    0.08
 -26  -8  -3    0.15    0.07
  26   8   3    0.10    0.08
 -28  -8  -3    0.98    0.13
  28   8   3    0.73    0.12
 -30  -8  -3    1.06    0.14
  30   8   3    1.02    0.14
 -32  -8  -3    5.89    0.28
 -34  -8  -3    6.48    0.31
  35  -9  -3    3.95    0.27
 -35   9   3    3.84    0.24
  33  -9  -3    0.11    0.11
 -33   9   3    0.12    0.09
  31  -9  -3    0.26    0.11
 -31   9   3    0.17    0.08
  29  -9  -3    0.27    0.10
 -29   9   3    0.22    0.08
  27  -9  -3    2.84    0.20
 -27   9   3    2.55    0.16
  25  -9  -3    0.27    0.09
 -25   9   3    0.18    0.07
  23  -9  -3    3.62    0.21
  23  -9  -3    3.74    0.19
 -23   9   3    3.40    0.18
  21  -9  -3   23.67    0.59
  21  -9  -3   23.81    0.64
 -21   9   3   22.51    0.58
  19  -9  -3   24.68    0.65
  19  -9  -3   24.96    0.61
 -19   9   3   24.48    0.60
  17  -9  -3    6.35    0.25
  17  -9  -3    6.33    0.23
 -17   9   3    6.37    0.23
 -17   9   3    6.34    0.25
  15  -9  -3   -0.03    0.05
  15  -9  -3    0.12    0.07
 -15   9   3    0.00    0.05
 -15   9   3   -0.02    0.04
  13  -9  -3    1.89    0.12
 -13   9   3    1.71    0.13
 -13   9   3    1.96    0.11
  11  -9  -3    0.52    0.07
 -11   9   3    0.55    0.07
 -11   9   3    0.72    0.10
   9  -9  -3   -0.02    0.04
  -9   9   3    0.00    0.04
  -9   9   3    0.03    0.05
   7  -9  -3    3.28    0.15
  -7   9   3    3.52    0.18
  -7   9   3    3.46    0.14
   5  -9  -3   10.74    0.31
  -5   9   3   11.15    0.30
  -5   9   3   10.89    0.34
   3  -9  -3    2.52    0.13
  -3   9   3    2.46    0.15
  -3   9   3    2.49    0.12
   1  -9  -3    1.20    0.10
  -1   9   3    1.34    0.13
  -1   9   3    1.42    0.10
  -1  -9  -3   11.90    0.33
  -1  -9  -3   11.00    0.32
   1   9   3   12.06    0.37
  -3  -9  -3    8.51    0.27
  -3  -9  -3    9.15    0.27
   3   9   3    9.36    0.31
  -5  -9  -3    3.19    0.15
  -5  -9  -3    3.30    0.15
   5   9   3    3.58    0.18
  -7  -9  -3    0.43    0.07
  -7  -9  -3    0.37    0.06
   7   9   3    0.38    0.07
  -9  -9  -3    1.67    0.11
  -9  -9  -3    1.68    0.11
   9   9   3    1.79    0.13
 -11  -9  -3    0.64    0.08
 -11  -9  -3    0.52    0.08
  11   9   3    0.44    0.08
 -13  -9  -3    0.13    0.05
 -13  -9  -3   -0.01    0.04
  13   9   3    0.07    0.06
 -15  -9  -3    3.42    0.17
 -15  -9  -3    3.71    0.16
  15   9   3    3.64    0.20
 -17  -9  -3    8.60    0.27
 -17  -9  -3    8.28    0.29
  17   9   3    9.16    0.33
 -19  -9  -3    1.74    0.12
 -19  -9  -3    1.82    0.13
  19   9   3    1.99    0.16
 -21  -9  -3   -0.02    0.05
 -21  -9  -3    0.09    0.05
  21   9   3    0.00    0.06
 -23  -9  -3    1.00    0.12
  23   9   3    1.08    0.14
 -25  -9  -3    0.33    0.09
  25   9   3    0.15    0.09
 -27  -9  -3    0.15    0.08
  27   9   3    0.16    0.09
 -29  -9  -3    1.71    0.17
  29   9   3    1.55    0.18
 -31  -9  -3    1.93    0.19
  31   9   3    1.80    0.19
 -33  -9  -3    1.43    0.17
 -32  10   3    0.41    0.11
 -30  10   3   -0.04    0.08
 -28  10   3    1.01    0.13
 -26  10   3   -0.02    0.06
 -24  10   3    0.13    0.07
  22 -10  -3    3.03    0.18
 -22  10   3    3.22    0.17
  20 -10  -3   21.73    0.57
 -20  10   3   21.28    0.55
  18 -10  -3   14.56    0.43
 -18  10   3   15.06    0.41
  16 -10  -3    0.92    0.11
 -16  10   3    0.99    0.10
 -16  10   3    1.09    0.12
  14 -10  -3    0.09    0.05
 -14  10   3    0.09    0.05
 -14  10   3    0.11    0.07
  12 -10  -3    1.04    0.10
 -12  10   3    1.16    0.12
 -12  10   3    1.28    0.10
  10 -10  -3    0.23    0.06
 -10  10   3    0.35    0.08
 -10  10   3    0.50    0.07
   8 -10  -3    1.58    0.11
  -8  10   3    1.57    0.11
  -8  10   3    1.35    0.13
   6 -10  -3    0.78    0.09
  -6  10   3    0.67    0.10
  -6  10   3    0.64    0.08
   4 -10  -3    2.33    0.13
  -4  10   3    2.16    0.15
  -4  10   3    2.44    0.13
   2 -10  -3   14.36    0.40
  -2  10   3   14.80    0.44
  -2  10   3   15.72    0.39
   0 -10  -3    7.61    0.26
   0  10   3    8.26    0.25
   0  10   3    8.33    0.30
  -2 -10  -3   22.80    0.55
  -2 -10  -3   21.78    0.55
   2  10   3   22.19    0.60
  -4 -10  -3   12.79    0.36
  -4 -10  -3   12.63    0.36
   4  10   3   13.03    0.41
  -6 -10  -3    0.19    0.05
  -6 -10  -3    0.17    0.06
   6  10   3    0.12    0.06
  -8 -10  -3    0.08    0.05
  -8 -10  -3    0.06    0.05
   8  10   3    0.09    0.06
 -10 -10  -3    3.31    0.16
 -10 -10  -3    3.18    0.15
  10  10   3    3.23    0.19
 -12 -10  -3   -0.01    0.04
 -12 -10  -3   -0.05    0.04
  12  10   3   -0.01    0.05
 -14 -10  -3    0.06    0.06
 -14 -10  -3   -0.04    0.04
  14  10   3   -0.02    0.06
 -16 -10  -3    0.25    0.06
 -16 -10  -3    0.10    0.06
  16  10   3    0.24    0.08
 -18 -10  -3    9.94    0.30
 -18 -10  -3   10.04    0.33
  18  10   3    9.42    0.36
 -20 -10  -3    0.04    0.06
 -20 -10  -3    0.07    0.06
  20  10   3    0.14    0.07
 -22 -10  -3    0.38    0.09
  22  10   3    0.32    0.09
 -24 -10  -3    0.18    0.08
  24  10   3    0.42    0.10
 -26 -10  -3    1.42    0.15
  26  10   3    1.40    0.17
 -28 -10  -3    3.76    0.23
  28  10   3    3.93    0.24
 -30 -10  -3    0.13    0.10
  30  10   3    0.04    0.10
 -32 -10  -3    2.47    0.22
  32  10   3    2.77    0.22
 -31  11   3    0.18    0.10
 -29  11   3    0.07    0.08
 -27  11   3    0.00    0.08
 -25  11   3    0.76    0.12
  23 -11  -3    0.47    0.11
 -23  11   3    0.54    0.09
  21 -11  -3    1.06    0.13
 -21  11   3    1.24    0.13
  19 -11  -3    0.28    0.08
 -19  11   3    0.18    0.07
  17 -11  -3   -0.02    0.06
 -17  11   3    0.06    0.06
  15 -11  -3    0.02    0.06
 -15  11   3    0.06    0.05
 -15  11   3    0.12    0.07
  13 -11  -3    1.89    0.14
 -13  11   3    2.11    0.13
 -13  11   3    2.04    0.16
  11 -11  -3    0.21    0.07
 -11  11   3    0.22    0.08
 -11  11   3    0.28    0.06
   9 -11  -3    0.30    0.07
  -9  11   3    0.54    0.10
  -9  11   3    0.41    0.07
   7 -11  -3    3.80    0.18
  -7  11   3    3.77    0.17
  -7  11   3    3.98    0.21
   5 -11  -3    8.28    0.28
  -5  11   3    8.76    0.27
  -5  11   3    8.40    0.31
   3 -11  -3    0.04    0.05
  -3  11   3   -0.14    0.05
  -3  11   3   -0.05    0.05
   1 -11  -3    0.87    0.10
  -1  11   3    0.83    0.11
  -1  11   3    0.80    0.09
  -1 -11  -3    7.95    0.27
   1  11   3    8.64    0.32
  -3 -11  -3    7.79    0.27
  -3 -11  -3    7.68    0.28
   3  11   3    8.28    0.31
  -5 -11  -3    0.46    0.08
  -5 -11  -3    0.53    0.08
   5  11   3    0.54    0.10
  -7 -11  -3    0.08    0.06
  -7 -11  -3    0.03    0.05
   7  11   3    0.06    0.06
  -9 -11  -3    1.43    0.13
  -9 -11  -3    1.75    0.12
   9  11   3    1.52    0.15
 -11 -11  -3    0.30    0.06
 -11 -11  -3    0.27    0.07
  11  11   3    0.24    0.08
 -13 -11  -3    0.25    0.07
 -13 -11  -3    0.20    0.06
  13  11   3    0.30    0.09
 -15 -11  -3    1.36    0.13
 -15 -11  -3    1.16    0.11
  15  11   3    1.16    0.14
 -17 -11  -3    1.30    0.12
 -17 -11  -3    1.28    0.13
  17  11   3    1.37    0.15
 -19 -11  -3    0.06    0.06
 -19 -11  -3   -0.01    0.06
  19  11   3    0.02    0.07
 -21 -11  -3    0.96    0.12
  21  11   3    0.97    0.13
 -23 -11  -3    0.21    0.08
  23  11   3    0.35    0.10
 -25 -11  -3    0.28    0.10
  25  11   3    0.21    0.10
 -27 -11  -3    0.46    0.11
  27  11   3    0.31    0.11
 -29 -11  -3    0.19    0.11
  29  11   3    0.43    0.12
 -31 -11  -3    0.43    0.13
  31  11   3    0.74    0.15
 -30  12   3    0.72    0.13
 -28  12   3    0.22    0.10
 -26  12   3    1.39    0.15
  24 -12  -3    0.23    0.10
 -24  12   3    0.33    0.09
  22 -12  -3   -0.02    0.08
 -22  12   3   -0.13    0.06
  20 -12  -3   -0.01    0.08
 -20  12   3    0.01    0.07
  18 -12  -3    0.87    0.12
 -18  12   3    1.16    0.12
  16 -12  -3    1.31    0.14
 -16  12   3    1.41    0.13
  14 -12  -3    0.82    0.11
 -14  12   3    0.81    0.10
  12 -12  -3    0.37    0.08
 -12  12   3    0.45    0.08
 -12  12   3    0.48    0.10
  10 -12  -3    0.57    0.09
 -10  12   3    0.64    0.09
 -10  12   3    0.73    0.11
   8 -12  -3   -0.01    0.06
  -8  12   3    0.10    0.06
  -8  12   3    0.05    0.07
   6 -12  -3    0.18    0.06
  -6  12   3    0.08    0.06
  -6  12   3   -0.01    0.07
   4 -12  -3    1.11    0.11
  -4  12   3    1.10    0.13
  -4  12   3    1.23    0.12
   2 -12  -3    0.51    0.09
  -2  12   3    0.44    0.10
  -2  12   3    0.43    0.08
   0 -12  -3    1.00    0.11
   0  12   3    0.76    0.12
   0  12   3    0.88    0.10
  -2 -12  -3    0.71    0.10
   2  12   3    0.89    0.13
  -4 -12  -3    0.53    0.09
  -4 -12  -3    0.58    0.09
   4  12   3    0.52    0.11
  -6 -12  -3    0.74    0.10
  -6 -12  -3    0.64    0.10
   6  12   3    0.72    0.11
  -8 -12  -3   -0.02    0.06
  -8 -12  -3    0.00    0.05
   8  12   3   -0.01    0.06
 -10 -12  -3    0.83    0.10
 -10 -12  -3    0.71    0.10
  10  12   3    0.61    0.12
 -12 -12  -3    0.46    0.09
 -12 -12  -3    0.51    0.09
  12  12   3    0.40    0.09
 -14 -12  -3    0.38    0.08
 -14 -12  -3    0.40    0.09
  14  12   3    0.46    0.10
 -16 -12  -3    0.22    0.07
 -16 -12  -3    0.13    0.08
  16  12   3    0.35    0.10
 -18 -12  -3    0.83    0.10
 -18 -12  -3    0.80    0.12
  18  12   3    0.81    0.14
 -20 -12  -3    0.03    0.07
  20  12   3    0.01    0.08
 -22 -12  -3    1.13    0.14
  22  12   3    1.04    0.15
 -24 -12  -3    0.65    0.12
  24  12   3    0.45    0.12
 -26 -12  -3    0.09    0.09
  26  12   3   -0.01    0.10
 -28 -12  -3    1.09    0.16
  28  12   3    1.31    0.18
 -30 -12  -3    0.45    0.13
 -27  13   3    0.03    0.09
 -25  13   3   -0.12    0.07
  23 -13  -3    0.39    0.12
 -23  13   3    0.26    0.09
  21 -13  -3    0.79    0.14
 -21  13   3    0.73    0.11
  19 -13  -3    0.41    0.11
 -19  13   3    0.48    0.10
  17 -13  -3    0.37    0.10
 -17  13   3    0.54    0.10
  15 -13  -3    2.46    0.17
 -15  13   3    2.57    0.16
  13 -13  -3    1.02    0.13
 -13  13   3    0.96    0.12
  11 -13  -3    0.03    0.07
 -11  13   3   -0.02    0.08
 -11  13   3   -0.07    0.06
   9 -13  -3    0.33    0.08
  -9  13   3    0.38    0.10
  -9  13   3    0.48    0.09
   7 -13  -3    0.05    0.06
  -7  13   3    0.00    0.06
  -7  13   3   -0.02    0.07
   5 -13  -3    0.53    0.09
  -5  13   3    0.80    0.12
  -5  13   3    0.79    0.10
   3 -13  -3    1.21    0.13
  -3  13   3    1.18    0.12
  -3  13   3    1.11    0.15
   1 -13  -3    0.06    0.06
  -1  13   3   -0.08    0.05
  -1  13   3   -0.03    0.08
  -1 -13  -3    6.37    0.25
   1  13   3    6.93    0.26
   1  13   3    6.26    0.29
  -3 -13  -3    0.53    0.09
   3  13   3    0.50    0.11
  -5 -13  -3    0.39    0.09
  -5 -13  -3    0.35    0.08
   5  13   3    0.33    0.10
  -7 -13  -3    0.28    0.07
  -7 -13  -3    0.36    0.09
   7  13   3    0.52    0.11
  -9 -13  -3    0.40    0.08
  -9 -13  -3    0.66    0.11
   9  13   3    0.34    0.10
 -11 -13  -3    7.48    0.29
 -11 -13  -3    7.06    0.27
  11  13   3    6.20    0.30
 -13 -13  -3    2.19    0.16
 -13 -13  -3    1.92    0.14
  13  13   3    1.91    0.19
 -15 -13  -3    0.09    0.07
 -15 -13  -3    0.00    0.07
  15  13   3    0.06    0.08
 -17 -13  -3    0.13    0.08
 -17 -13  -3    0.27    0.08
  17  13   3    0.07    0.08
 -19 -13  -3    1.20    0.15
  19  13   3    1.16    0.16
 -21 -13  -3    1.06    0.14
  21  13   3    0.72    0.14
 -23 -13  -3    0.35    0.11
  23  13   3    0.43    0.13
  24 -14  -3    0.01    0.10
 -24  14   3    0.02    0.09
  22 -14  -3    0.14    0.11
 -22  14   3    0.20    0.09
  20 -14  -3    0.24    0.11
 -20  14   3    0.12    0.08
  18 -14  -3    0.48    0.12
 -18  14   3    0.76    0.12
  16 -14  -3    0.84    0.14
 -16  14   3    1.16    0.13
  14 -14  -3    2.37    0.17
 -14  14   3    2.38    0.16
  12 -14  -3   -0.02    0.07
 -12  14   3    0.10    0.07
  10 -14  -3   -0.01    0.07
 -10  14   3    0.05    0.07
 -10  14   3   -0.09    0.08
   8 -14  -3    1.27    0.15
  -8  14   3    1.43    0.16
  -8  14   3    1.21    0.13
   6 -14  -3    0.03    0.07
  -6  14   3   -0.03    0.08
  -6  14   3    0.10    0.07
   4 -14  -3    0.26    0.08
  -4  14   3    0.22    0.08
  -4  14   3    0.14    0.10
   2 -14  -3    0.46    0.09
  -2  14   3    0.64    0.10
  -2  14   3    0.35    0.10
   0 -14  -3    0.19    0.07
   0  14   3   -0.01    0.07
   0  14   3   -0.04    0.08
  -2 -14  -3    0.49    0.09
   2  14   3    0.88    0.14
   2  14   3    0.63    0.11
  -4 -14  -3    0.12    0.07
   4  14   3    0.09    0.08
  -6 -14  -3    0.10    0.07
  -6 -14  -3   -0.03    0.07
   6  14   3    0.22    0.09
  -8 -14  -3   -0.01    0.07
  -8 -14  -3    0.18    0.08
   8  14   3    0.18    0.10
 -10 -14  -3    0.94    0.13
 -10 -14  -3    1.06    0.13
  10  14   3    1.17    0.16
 -12 -14  -3    1.17    0.14
 -12 -14  -3    1.16    0.13
  12  14   3    1.21    0.16
 -14 -14  -3    0.11    0.07
 -14 -14  -3   -0.05    0.07
  14  14   3    0.09    0.08
 -16 -14  -3    0.04    0.07
 -16 -14  -3   -0.01    0.07
  16  14   3   -0.01    0.08
  18  14   3    0.72    0.14
  20  14   3    0.13    0.11
  19 -15  -3    0.30    0.12
 -19  15   3    0.11    0.09
  17 -15  -3    0.20    0.10
 -17  15   3    0.33    0.10
  15 -15  -3    1.31    0.16
 -15  15   3    1.02    0.14
  13 -15  -3    0.49    0.12
 -13  15   3    0.33    0.10
  11 -15  -3    0.16    0.09
 -11  15   3    0.09    0.08
   9 -15  -3    0.23    0.09
  -9  15   3    0.30    0.09
   7 -15  -3    0.21    0.09
  -7  15   3    0.19    0.10
  -7  15   3    0.08    0.08
   5 -15  -3    0.09    0.07
  -5  15   3    0.02    0.09
  -5  15   3    0.14    0.08
   3 -15  -3   -0.04    0.06
  -3  15   3   -0.05    0.09
  -3  15   3   -0.02    0.07
   1 -15  -3    0.02    0.07
  -1  15   3   -0.02    0.08
  -1  15   3   -0.02    0.08
  -1 -15  -3    2.08    0.16
   1  15   3    1.91    0.17
   1  15   3    1.72    0.19
  -3 -15  -3    0.47    0.10
   3  15   3    0.22    0.09
   3  15   3    0.29    0.11
  -5 -15  -3    0.07    0.06
   5  15   3   -0.01    0.09
  -7 -15  -3    0.14    0.07
   7  15   3    0.16    0.11
  -9 -15  -3    0.94    0.13
   9  15   3    0.80    0.15
 -11 -15  -3    0.03    0.07
  11  15   3    0.11    0.10
 -13 -15  -3   -0.01    0.07
  13  15   3   -0.03    0.09
 -15 -15  -3    0.73    0.12
  15  15   3    0.31    0.12
  12 -16  -3    3.47    0.23
  10 -16  -3    1.15    0.15
   8 -16  -3    0.72    0.14
   6 -16  -3    0.22    0.10
  -6  16   3    0.06    0.11
   4 -16  -3    0.98    0.14
  -4  16   3    0.90    0.15
   2 -16  -3    0.84    0.13
  -2  16   3    0.67    0.15
   0 -16  -3    0.39    0.10
   0  16   3    0.63    0.15
  -2 -16  -3    0.23    0.09
   2  16   3    0.01    0.09
  -4 -16  -3    0.73    0.12
   4  16   3    0.64    0.14
  -6 -16  -3    0.12    0.08
   6  16   3    0.12    0.11
  -8 -16  -3    0.29    0.09
   8  16   3    0.39    0.13
 -10 -16  -3    0.32    0.10
  10  16   3    0.65    0.15
 -12 -16  -3    1.46    0.15
 -14 -16  -3    1.46    0.16
  -3  17   3    0.40    0.14
  -1  17   3    0.18    0.12
   1  17   3    1.03    0.17
   3  17   3    2.59    0.25
  -3 -17   4    0.11    0.12
  -1 -17   4    0.11    0.12
  14  16  -4    0.14    0.12
  12  16  -4    0.79    0.15
  10  16  -4    0.26    0.12
   4  16  -4    0.45    0.12
  -4 -16   4    0.59    0.14
   2  16  -4    0.28    0.11
  -2 -16   4    0.16    0.11
   0  16  -4   -0.12    0.08
   0 -16   4    0.09    0.10
  -2  16  -4    0.05    0.09
   2 -16   4    0.00    0.11
  -4  16  -4   -0.04    0.08
   4 -16   4    0.00    0.11
  -6  16  -4    0.18    0.10
   6 -16   4    0.07    0.11
   8 -16   4    0.22    0.12
  17  15  -4    1.49    0.19
  15  15  -4    0.38    0.12
 -15 -15   4    0.33    0.12
  13  15  -4    0.37    0.12
 -13 -15   4    0.06    0.10
  11  15  -4    0.38    0.12
 -11 -15   4    0.30    0.11
   9  15  -4    0.00    0.09
  -9 -15   4   -0.09    0.08
  -7 -15   4    0.33    0.12
  -5 -15   4    0.03    0.09
   3  15  -4    0.05    0.07
  -3 -15   4   -0.05    0.09
   1  15  -4   -0.02    0.07
  -1 -15   4    0.00    0.09
  -1  15  -4    0.12    0.08
   1 -15   4    0.25    0.10
  -3  15  -4   -0.01    0.08
   3 -15   4   -0.05    0.09
  -5  15  -4    0.76    0.12
   5 -15   4    0.41    0.11
  -7  15  -4    0.43    0.11
   7 -15   4    0.38    0.12
  -9  15  -4    0.26    0.10
   9 -15   4    0.16    0.10
 -11  15  -4    1.52    0.17
  11 -15   4    1.59    0.19
 -13  15  -4    0.13    0.09
  13 -15   4    0.07    0.11
  20  14  -4    0.46    0.14
 -20 -14   4    0.38    0.12
  18  14  -4    0.14    0.11
 -18 -14   4    0.13    0.10
  16  14  -4    1.38    0.17
 -16 -14   4    1.35    0.17
  14  14  -4    0.09    0.10
 -14 -14   4    0.03    0.08
  12  14  -4   -0.06    0.09
 -12 -14   4    0.04    0.08
  10  14  -4    0.03    0.09
 -10 -14   4   -0.04    0.07
   8  14  -4    0.47    0.11
  -8 -14   4    0.45    0.11
   6  14  -4    0.08    0.08
  -6 -14   4    0.07    0.09
  -6 -14   4   -0.05    0.08
  -4 -14   4    1.68    0.17
   2  14  -4    1.30    0.15
  -2 -14   4    1.53    0.17
   0  14  -4    0.26    0.10
   0 -14   4    0.32    0.11
  -2  14  -4    0.84    0.13
   2 -14   4    0.91    0.14
  -4  14  -4    1.01    0.14
   4 -14   4    1.16    0.16
  -6  14  -4    0.60    0.11
   6 -14   4    0.48    0.12
  -8  14  -4   -0.03    0.07
   8 -14   4    0.06    0.09
 -10  14  -4    0.36    0.10
  10 -14   4    0.36    0.11
 -12  14  -4    0.86    0.13
  12 -14   4    0.56    0.14
 -14  14  -4    1.53    0.16
  14 -14   4    1.40    0.18
 -16  14  -4    0.72    0.13
  16 -14   4    0.85    0.15
 -18  14  -4    0.17    0.08
  18 -14   4   -0.06    0.09
  23  13  -4    0.05    0.11
 -23 -13   4   -0.04    0.09
  21  13  -4    0.38    0.12
 -21 -13   4    0.17    0.10
  19  13  -4    0.20    0.11
 -19 -13   4    0.17    0.10
  17  13  -4   -0.13    0.09
 -17 -13   4    0.08    0.09
  15  13  -4    0.43    0.12
 -15 -13   4    0.40    0.11
  13  13  -4    0.04    0.09
 -13 -13   4   -0.05    0.06
  11  13  -4    0.00    0.08
 -11 -13   4    0.06    0.08
   9  13  -4    0.22    0.10
  -9 -13   4    0.06    0.07
   7  13  -4    0.02    0.08
  -7 -13   4    0.01    0.07
  -7 -13   4    0.05    0.07
   5  13  -4    0.51    0.10
  -5 -13   4    0.50    0.11
  -5 -13   4    0.54    0.11
  -3 -13   4   -0.01    0.07
  -3 -13   4    0.18    0.08
   1  13  -4    2.92    0.18
  -1 -13   4    2.70    0.19
  -1  13  -4    2.84    0.18
   1 -13   4    3.06    0.20
  -3  13  -4    1.13    0.13
   3 -13   4    0.56    0.12
  -5  13  -4    1.02    0.13
   5 -13   4    0.89    0.13
  -7  13  -4    2.18    0.17
   7 -13   4    2.25    0.18
  -9  13  -4    0.54    0.10
   9 -13   4    0.68    0.13
 -11  13  -4    6.34    0.27
  11 -13   4    6.79    0.32
 -13  13  -4   13.44    0.43
  13 -13   4   13.40    0.48
 -15  13  -4    1.25    0.14
  15 -13   4    1.10    0.16
 -17  13  -4    1.65    0.16
  17 -13   4    1.51    0.18
 -19  13  -4    0.16    0.08
  19 -13   4    0.34    0.12
 -21  13  -4    0.13    0.09
  21 -13   4    0.33    0.12
  23 -13   4    0.96    0.16
  26  12  -4    0.87    0.16
 -26 -12   4    0.68    0.14
  24  12  -4    0.27    0.12
 -24 -12   4    0.32    0.11
  22  12  -4    0.04    0.09
 -22 -12   4    0.01    0.08
  20  12  -4    0.88    0.15
 -20 -12   4    0.86    0.14
  18  12  -4    8.69    0.36
 -18 -12   4    8.67    0.35
  16  12  -4    1.07    0.15
 -16 -12   4    1.02    0.14
  14  12  -4    0.30    0.10
 -14 -12   4    0.30    0.09
  12  12  -4    0.25    0.10
 -12 -12   4    0.33    0.09
  10  12  -4    0.21    0.08
 -10 -12   4    0.23    0.08
   8  12  -4    0.40    0.10
  -8 -12   4    0.30    0.09
  -8 -12   4    0.37    0.09
   6  12  -4    0.80    0.12
  -6 -12   4    1.06    0.13
  -6 -12   4    1.01    0.12
   4  12  -4    5.05    0.23
  -4 -12   4    4.69    0.24
  -4 -12   4    5.29    0.24
   2  12  -4    3.42    0.18
  -2 -12   4    3.56    0.20
   0  12  -4    1.75    0.14
   0 -12   4    2.02    0.16
  -2  12  -4    0.11    0.07
   2 -12   4   -0.05    0.06
  -4  12  -4    0.47    0.09
   4 -12   4    0.49    0.10
  -6  12  -4    0.28    0.08
   6 -12   4    0.21    0.08
  -8  12  -4    0.42    0.10
   8 -12   4    0.53    0.11
 -10  12  -4    1.77    0.16
  10 -12   4    1.65    0.17
 -12  12  -4    3.95    0.20
  12 -12   4    3.63    0.22
 -14  12  -4    1.24    0.13
  14 -12   4    1.05    0.14
 -16  12  -4    1.23    0.14
  16 -12   4    1.18    0.16
 -18  12  -4   -0.03    0.07
  18 -12   4   -0.02    0.08
 -20  12  -4    0.11    0.08
  20 -12   4    0.19    0.11
 -22  12  -4    0.38    0.09
  22 -12   4    0.36    0.12
 -24  12  -4    0.41    0.10
  24 -12   4    0.36    0.13
  26 -12   4   -0.14    0.11
 -29 -11   4    1.13    0.16
  27  11  -4    1.09    0.17
 -27 -11   4    1.16    0.15
  25  11  -4    0.89    0.16
 -25 -11   4    1.05    0.15
  23  11  -4    0.74    0.14
 -23 -11   4    0.90    0.13
  21  11  -4    0.20    0.09
 -21 -11   4    0.34    0.09
  19  11  -4   14.27    0.48
 -19 -11   4   14.73    0.47
  17  11  -4    1.42    0.16
 -17 -11   4    1.80    0.17
  15  11  -4    2.92    0.19
 -15 -11   4    2.47    0.18
  13  11  -4    4.67    0.23
 -13 -11   4    4.34    0.22
  11  11  -4    1.48    0.15
 -11 -11   4    1.19    0.13
   9  11  -4    1.63    0.15
  -9 -11   4    1.50    0.13
  -9 -11   4    1.24    0.13
   7  11  -4   -0.01    0.07
  -7 -11   4   -0.04    0.05
  -7 -11   4    0.01    0.06
   5  11  -4   -0.02    0.06
  -5 -11   4    0.02    0.06
  -5 -11   4   -0.04    0.06
   3  11  -4    5.80    0.23
  -3 -11   4    5.74    0.24
  -3 -11   4    5.58    0.25
   1  11  -4    1.89    0.13
  -1 -11   4    1.79    0.14
  -1  11  -4    8.52    0.31
   1 -11   4    8.74    0.32
  -3  11  -4   28.38    0.70
   3 -11   4   28.46    0.72
  -5  11  -4    0.01    0.06
   5 -11   4    0.12    0.07
  -7  11  -4    0.08    0.06
   7 -11   4    0.08    0.06
  -9  11  -4    0.95    0.12
   9 -11   4    1.18    0.14
 -11  11  -4    2.16    0.15
  11 -11   4    2.31    0.17
 -13  11  -4    2.31    0.16
  13 -11   4    2.23    0.17
 -15  11  -4    0.00    0.06
  15 -11   4    0.02    0.07
 -17  11  -4    0.16    0.07
  17 -11   4    0.24    0.09
 -19  11  -4    0.68    0.11
  19 -11   4    0.88    0.14
 -21  11  -4    0.11    0.07
  21 -11   4    0.04    0.08
 -23  11  -4    0.38    0.10
  23 -11   4    0.13    0.11
 -25  11  -4    0.07    0.07
  25 -11   4    0.22    0.12
 -27  11  -4    0.41    0.10
  27 -11   4    0.49    0.14
  29 -11   4    0.07    0.11
  30  10  -4    0.77    0.14
 -30 -10   4    0.69    0.14
  28  10  -4   -0.10    0.09
 -28 -10   4    0.04    0.08
  26  10  -4    0.08    0.09
 -26 -10   4   -0.02    0.08
  24  10  -4    0.32    0.11
 -24 -10   4    0.39    0.10
  22  10  -4   -0.05    0.08
 -22 -10   4    0.13    0.07
  20  10  -4    0.21    0.09
 -20 -10   4    0.09    0.07
  18  10  -4    0.08    0.08
 -18 -10   4    0.27    0.09
  16  10  -4   -0.06    0.07
 -16 -10   4    0.00    0.06
  14  10  -4    0.74    0.11
 -14 -10   4    0.60    0.10
  12  10  -4    4.32    0.21
 -12 -10   4    4.12    0.20
  10  10  -4    1.66    0.15
 -10 -10   4    1.72    0.14
 -10 -10   4    2.04    0.13
   8  10  -4    0.01    0.06
  -8 -10   4   -0.07    0.05
  -8 -10   4    0.00    0.05
   6  10  -4    0.23    0.08
  -6 -10   4    0.32    0.08
  -6 -10   4    0.19    0.06
   4  10  -4    0.24    0.07
  -4 -10   4    0.25    0.07
  -4 -10   4    0.23    0.07
   2  10  -4    0.46    0.08
  -2 -10   4    0.33    0.08
  -2 -10   4    0.48    0.09
   0  10  -4    5.80    0.21
   0 -10   4    5.62    0.24
  -2  10  -4   32.39    0.76
   2 -10   4   32.36    0.78
  -4  10  -4   20.55    0.54
   4 -10   4   21.71    0.57
  -6  10  -4    3.10    0.16
   6 -10   4    3.00    0.17
  -8  10  -4    2.88    0.16
   8 -10   4    2.97    0.18
 -10  10  -4    3.28    0.17
  10 -10   4    3.30    0.19
 -12  10  -4    0.04    0.05
  12 -10   4    0.07    0.07
 -14  10  -4    1.52    0.12
  14 -10   4    1.42    0.15
 -16  10  -4    0.58    0.09
  16 -10   4    0.80    0.12
  16 -10   4    0.81    0.12
 -18  10  -4    2.99    0.17
  18 -10   4    3.35    0.20
  18 -10   4    2.81    0.20
 -20  10  -4    3.43    0.19
  20 -10   4    3.85    0.22
  20 -10   4    3.88    0.23
 -22  10  -4    0.36    0.09
  22 -10   4    0.48    0.11
  22 -10   4    0.29    0.11
 -24  10  -4    0.19    0.08
  24 -10   4    0.06    0.09
  24 -10   4    0.14    0.10
 -26  10  -4    0.00    0.06
  26 -10   4   -0.05    0.09
  26 -10   4   -0.03    0.09
 -28  10  -4    0.20    0.08
  28 -10   4    0.13    0.11
  28 -10   4    0.27    0.11
 -30  10  -4   -0.07    0.07
  30 -10   4    0.02    0.11
  30 -10   4   -0.16    0.10
  32 -10   4   -0.02    0.11
  32 -10   4    0.08    0.12
  31   9  -4    0.20    0.11
 -31  -9   4    0.15    0.09
  29   9  -4    0.13    0.09
 -29  -9   4    0.07    0.08
  27   9  -4    0.16    0.10
 -27  -9   4    0.29    0.09
  25   9  -4    0.30    0.10
 -25  -9   4    0.23    0.09
  23   9  -4    0.30    0.10
 -23  -9   4    0.20    0.08
  21   9  -4   -0.02    0.07
 -21  -9   4    0.06    0.07
  19   9  -4    5.83    0.27
 -19  -9   4    5.74    0.25
  17   9  -4   -0.04    0.06
 -17  -9   4    0.02    0.05
  15   9  -4    1.35    0.14
 -15  -9   4    1.13    0.12
  13   9  -4    1.43    0.14
 -13  -9   4    1.16    0.12
  11   9  -4    0.34    0.09
 -11  -9   4    0.17    0.06
   9   9  -4    0.30    0.08
  -9  -9   4    0.21    0.06
  -9  -9   4    0.30    0.07
   7   9  -4    0.42    0.08
  -7  -9   4    0.24    0.07
  -7  -9   4    0.48    0.08
   5   9  -4    1.17    0.11
  -5  -9   4    1.12    0.11
  -5  -9   4    1.08    0.11
   3   9  -4    1.50    0.12
  -3  -9   4    1.81    0.12
  -3  -9   4    1.63    0.13
   1   9  -4    0.41    0.07
  -1  -9   4    0.31    0.07
  -1  -9   4    0.31    0.07
  -1   9  -4   14.80    0.39
  -1   9  -4   14.00    0.40
   1  -9   4   14.87    0.42
   1  -9   4   15.01    0.41
  -3   9  -4   35.22    0.81
  -3   9  -4   33.92    0.78
   3  -9   4   36.70    0.84
   3  -9   4   34.82    0.83
  -5   9  -4    6.22    0.23
   5  -9   4    6.85    0.25
   5  -9   4    6.08    0.25
  -7   9  -4    0.15    0.06
   7  -9   4    0.28    0.07
   7  -9   4    0.25    0.07
  -9   9  -4    0.08    0.05
   9  -9   4    0.25    0.08
   9  -9   4    0.20    0.07
 -11   9  -4    0.28    0.07
  11  -9   4    0.57    0.10
  11  -9   4    0.26    0.08
 -13   9  -4    0.98    0.10
  13  -9   4    1.09    0.12
  13  -9   4    0.99    0.13
 -15   9  -4    0.23    0.07
  15  -9   4    0.12    0.07
  15  -9   4    0.35    0.09
 -17   9  -4    0.65    0.09
  17  -9   4    0.85    0.12
  17  -9   4    0.54    0.10
 -19   9  -4    0.32    0.08
  19  -9   4    0.54    0.11
  19  -9   4    0.63    0.11
 -21   9  -4    0.38    0.08
  21  -9   4    0.18    0.08
  21  -9   4    0.35    0.10
 -23   9  -4    0.05    0.06
  23  -9   4    0.03    0.08
  23  -9   4   -0.03    0.08
 -25   9  -4    0.04    0.06
  25  -9   4    0.17    0.10
  25  -9   4   -0.03    0.08
 -27   9  -4    0.15    0.08
  27  -9   4    0.11    0.10
  27  -9   4    0.06    0.09
 -29   9  -4    0.23    0.09
  29  -9   4    0.09    0.10
  29  -9   4    0.19    0.11
 -31   9  -4    0.19    0.10
  31  -9   4    0.16    0.12
  31  -9   4    0.36    0.12
  33  -9   4    0.31    0.14
  34   8  -4    1.75    0.19
 -34  -8   4    1.20    0.16
  32   8  -4    0.42    0.13
 -32  -8   4    0.43    0.11
  30   8  -4    0.14    0.09
 -30  -8   4    0.15    0.09
  28   8  -4    0.10    0.09
 -28  -8   4    0.03    0.06
  26   8  -4    0.54    0.11
 -26  -8   4    0.28    0.08
  24   8  -4    0.35    0.10
 -24  -8   4    0.28    0.08
  22   8  -4    2.46    0.18
 -22  -8   4    2.61    0.16
  20   8  -4    9.99    0.37
 -20  -8   4   11.18    0.36
  18   8  -4    0.51    0.10
 -18  -8   4    0.59    0.09
  16   8  -4    0.61    0.10
 -16  -8   4    0.85    0.11
  14   8  -4    1.49    0.14
 -14  -8   4    1.33    0.12
  12   8  -4    1.09    0.12
  12   8  -4    1.13    0.10
 -12  -8   4    0.96    0.10
  10   8  -4    0.45    0.07
  10   8  -4    0.35    0.08
 -10  -8   4    0.46    0.07
 -10  -8   4    0.33    0.07
   8   8  -4    1.67    0.11
   8   8  -4    1.78    0.13
  -8  -8   4    1.51    0.11
  -8  -8   4    1.87    0.11
   6   8  -4    0.09    0.06
   6   8  -4    0.01    0.05
  -6  -8   4    0.03    0.05
  -6  -8   4    0.04    0.04
   4   8  -4    4.23    0.18
  -4  -8   4    4.26    0.18
  -4  -8   4    4.08    0.17
  -4  -8   4    4.37    0.19
   2   8  -4    0.05    0.05
  -2  -8   4    0.02    0.04
  -2  -8   4    0.08    0.05
  -2  -8   4    0.01    0.05
   0   8  -4   13.67    0.36
   0  -8   4   13.92    0.39
   0  -8   4   14.01    0.39
   0  -8   4   13.31    0.38
  -2   8  -4    0.41    0.07
  -2   8  -4    0.45    0.07
   2  -8   4    0.36    0.07
   2  -8   4    0.45    0.07
  -4   8  -4    7.18    0.22
  -4   8  -4    7.56    0.25
   4  -8   4    7.52    0.26
   4  -8   4    6.70    0.25
  -6   8  -4    7.19    0.24
   6  -8   4    7.27    0.26
   6  -8   4    6.69    0.25
  -8   8  -4    0.77    0.09
   8  -8   4    0.74    0.10
   8  -8   4    0.83    0.10
 -10   8  -4    8.15    0.26
  10  -8   4    7.69    0.29
  10  -8   4    8.49    0.30
 -12   8  -4    0.17    0.05
  12  -8   4    0.05    0.06
  12  -8   4    0.07    0.06
 -14   8  -4    0.41    0.07
  14  -8   4    0.26    0.08
  14  -8   4    0.39    0.09
 -16   8  -4    0.20    0.06
  16  -8   4    0.31    0.08
  16  -8   4    0.25    0.08
 -18   8  -4    0.13    0.06
  18  -8   4    0.26    0.08
  18  -8   4    0.19    0.09
 -20   8  -4    0.08    0.05
  20  -8   4    0.17    0.08
  20  -8   4   -0.05    0.06
 -22   8  -4    0.94    0.11
  22  -8   4    0.79    0.12
  22  -8   4    1.09    0.15
 -24   8  -4    0.08    0.05
  24  -8   4    0.32    0.10
  24  -8   4    0.25    0.09
 -26   8  -4    0.05    0.06
  26  -8   4   -0.05    0.08
  26  -8   4   -0.09    0.07
 -28   8  -4   -0.12    0.06
  28  -8   4    0.05    0.09
  28  -8   4    0.07    0.09
 -30   8  -4    0.16    0.08
  30  -8   4    0.24    0.12
  30  -8   4    0.10    0.10
 -32   8  -4    0.05    0.07
  32  -8   4    0.03    0.11
  35   7  -4    1.49    0.18
 -35  -7   4    1.10    0.15
  33   7  -4    0.87    0.14
 -33  -7   4    1.08    0.15
  31   7  -4    0.13    0.10
 -31  -7   4    0.15    0.08
  29   7  -4    0.07    0.08
 -29  -7   4    0.01    0.07
  27   7  -4    1.11    0.15
 -27  -7   4    0.90    0.12
  25   7  -4    0.17    0.09
  25   7  -4    0.07    0.08
 -25  -7   4   -0.05    0.06
  23   7  -4    4.54    0.22
  23   7  -4    4.34    0.23
 -23  -7   4    4.80    0.22
  21   7  -4    0.18    0.08
  21   7  -4    0.10    0.08
 -21  -7   4    0.04    0.06
  19   7  -4    2.89    0.18
  19   7  -4    3.37    0.17
 -19  -7   4    2.93    0.16
  17   7  -4    1.94    0.14
  17   7  -4    1.96    0.15
 -17  -7   4    1.87    0.13
  15   7  -4    1.46    0.14
  15   7  -4    1.30    0.11
 -15  -7   4    1.44    0.12
  13   7  -4    3.29    0.15
 -13  -7   4    3.35    0.16
  11   7  -4    5.28    0.19
 -11  -7   4    5.25    0.18
 -11  -7   4    4.93    0.20
   9   7  -4    3.43    0.15
  -9  -7   4    3.80    0.15
  -9  -7   4    3.36    0.16
   7   7  -4    7.21    0.23
   7   7  -4    7.78    0.26
  -7  -7   4    7.75    0.24
  -7  -7   4    7.76    0.25
   5   7  -4    0.29    0.07
  -5  -7   4    0.31    0.06
  -5  -7   4    0.44    0.07
  -5  -7   4    0.28    0.06
   3   7  -4   22.46    0.55
  -3  -7   4   23.23    0.55
  -3  -7   4   22.47    0.55
  -3  -7   4   22.76    0.57
   1   7  -4    7.47    0.24
  -1  -7   4    7.80    0.25
  -1  -7   4    7.48    0.25
  -1  -7   4    7.78    0.25
  -1   7  -4    3.50    0.15
   1  -7   4    3.58    0.16
   1  -7   4    3.75    0.17
  -3   7  -4    9.35    0.28
  -3   7  -4    9.55    0.26
   3  -7   4    9.64    0.30
   3  -7   4    9.51    0.30
  -5   7  -4    4.89    0.18
  -5   7  -4    5.43    0.17
   5  -7   4    5.22    0.21
   5  -7   4    4.98    0.20
  -7   7  -4    0.01    0.04
   7  -7   4    0.07    0.05
   7  -7   4    0.03    0.04
  -9   7  -4   11.10    0.31
   9  -7   4   11.37    0.35
   9  -7   4   11.44    0.36
 -11   7  -4    0.36    0.06
  11  -7   4    0.37    0.08
  11  -7   4    0.44    0.08
 -13   7  -4    3.00    0.14
  13  -7   4    3.01    0.17
  13  -7   4    2.80    0.17
 -15   7  -4    1.49    0.11
  15  -7   4    1.51    0.14
  15  -7   4    1.76    0.14
 -17   7  -4    2.32    0.13
  17  -7   4    2.27    0.16
  17  -7   4    2.12    0.16
 -19   7  -4    2.15    0.13
  19  -7   4    2.46    0.17
  19  -7   4    2.20    0.16
 -21   7  -4    1.17    0.11
  21  -7   4    1.15    0.14
  21  -7   4    1.16    0.14
 -23   7  -4   -0.08    0.05
  23  -7   4   -0.06    0.07
  23  -7   4   -0.02    0.06
 -25   7  -4    0.48    0.09
  25  -7   4    0.35    0.10
  25  -7   4    0.57    0.11
 -27   7  -4    1.70    0.15
  27  -7   4    1.81    0.19
  27  -7   4    1.79    0.18
 -29   7  -4    0.54    0.10
  29  -7   4    0.58    0.12
  29  -7   4    0.55    0.13
 -31   7  -4    0.05    0.08
  31  -7   4    0.05    0.10
 -33   7  -4    0.80    0.13
  33  -7   4    0.60    0.15
  36   6  -4    2.95    0.23
 -36  -6   4    3.01    0.21
  34   6  -4    0.31    0.11
  34   6  -4    0.19    0.10
 -34  -6   4    0.22    0.09
  32   6  -4    0.83    0.14
  32   6  -4    1.02    0.15
 -32  -6   4    1.18    0.14
  30   6  -4    1.91    0.18
  30   6  -4    1.68    0.17
 -30  -6   4    1.72    0.16
  28   6  -4    0.94    0.13
  28   6  -4    0.99    0.14
 -28  -6   4    1.22    0.14
  26   6  -4    0.16    0.09
  26   6  -4    0.11    0.09
 -26  -6   4    0.08    0.06
  24   6  -4    1.79    0.16
  24   6  -4    1.71    0.16
 -24  -6   4    1.74    0.15
  22   6  -4    1.21    0.13
 -22  -6   4    1.20    0.12
  20   6  -4   15.12    0.42
 -20  -6   4   13.88    0.41
 -20  -6   4   15.02    0.43
  18   6  -4    0.91    0.10
 -18  -6   4    0.83    0.10
 -18  -6   4    0.81    0.10
  16   6  -4    5.16    0.20
 -16  -6   4    5.06    0.20
 -16  -6   4    5.18    0.21
  14   6  -4    1.44    0.11
 -14  -6   4    1.51    0.11
 -14  -6   4    1.47    0.11
  12   6  -4    5.16    0.19
 -12  -6   4    4.99    0.20
 -12  -6   4    5.26    0.17
 -12  -6   4    5.44    0.20
  10   6  -4    2.13    0.12
 -10  -6   4    1.80    0.11
 -10  -6   4    1.81    0.11
 -10  -6   4    2.13    0.11
   8   6  -4    3.36    0.15
  -8  -6   4    3.43    0.15
  -8  -6   4    3.42    0.15
  -8  -6   4    3.51    0.14
  -6  -6   4    4.81    0.17
  -6  -6   4    4.65    0.18
  -6  -6   4    4.79    0.18
  -4  -6   4    3.75    0.15
  -4  -6   4    3.77    0.15
  -4  -6   4    3.95    0.16
  -4  -6   4    3.72    0.16
  -2  -6   4    4.23    0.15
  -2  -6   4    4.25    0.17
  -2  -6   4    4.28    0.17
  -2  -6   4    4.19    0.17
   0  -6   4   15.47    0.41
   0  -6   4   15.76    0.43
   0  -6   4   15.76    0.40
   0  -6   4   16.05    0.38
  -2   6  -4   19.72    0.47
   2  -6   4   19.67    0.51
   2  -6   4   19.09    0.49
  -4   6  -4   86.60    1.75
  -4   6  -4   88.00    1.74
   4  -6   4   86.35    1.88
   4  -6   4   82.95    1.77
  -6   6  -4   23.80    0.55
  -6   6  -4   23.83    0.52
   6  -6   4   24.22    0.61
   6  -6   4   22.99    0.58
  -8   6  -4    0.54    0.07
   8  -6   4    0.57    0.08
   8  -6   4    0.52    0.08
 -10   6  -4   10.90    0.30
  10  -6   4   11.43    0.34
  10  -6   4   10.96    0.35
 -12   6  -4    2.39    0.12
  12  -6   4    2.50    0.15
  12  -6   4    2.72    0.15
 -14   6  -4    3.22    0.15
  14  -6   4    3.46    0.18
  14  -6   4    3.25    0.17
 -16   6  -4    1.25    0.11
  16  -6   4    0.88    0.11
  16  -6   4    1.01    0.12
 -18   6  -4   10.41    0.31
  18  -6   4   10.94    0.36
  18  -6   4   10.48    0.37
 -20   6  -4    5.21    0.21
  20  -6   4    4.85    0.23
  20  -6   4    5.49    0.26
 -22   6  -4    1.65    0.12
  22  -6   4    1.76    0.16
  22  -6   4    1.70    0.17
 -24   6  -4    0.02    0.05
  24  -6   4   -0.02    0.07
  24  -6   4    0.07    0.07
 -26   6  -4    0.67    0.10
  26  -6   4    0.53    0.12
  26  -6   4    0.77    0.12
 -28   6  -4    1.87    0.14
  28  -6   4    1.51    0.18
 -30   6  -4    0.02    0.08
 -30   6  -4    0.10    0.07
  30  -6   4    0.24    0.11
 -32   6  -4    2.17    0.19
  32  -6   4    2.17    0.22
 -34   6  -4    8.28    0.34
  34  -6   4    8.29    0.39
  39   5  -4    0.20    0.11
  37   5  -4    0.00    0.10
  37   5  -4    0.33    0.12
 -37  -5   4   -0.02    0.07
  35   5  -4    0.80    0.15
  35   5  -4    0.54    0.12
 -35  -5   4    0.62    0.12
  33   5  -4   -0.05    0.09
  33   5  -4   -0.06    0.08
 -33  -5   4   -0.05    0.06
  31   5  -4    0.81    0.13
  31   5  -4    0.69    0.13
 -31  -5   4    0.74    0.11
  29   5  -4    0.28    0.09
  29   5  -4    0.32    0.10
 -29  -5   4    0.16    0.07
  27   5  -4    1.05    0.13
 -27  -5   4    1.14    0.13
  25   5  -4    0.42    0.10
 -25  -5   4    0.29    0.07
 -25  -5   4    0.27    0.07
  23   5  -4    0.16    0.08
 -23  -5   4    0.08    0.05
 -23  -5   4    0.06    0.05
  21   5  -4    2.23    0.15
 -21  -5   4    2.37    0.15
 -21  -5   4    2.43    0.14
  19   5  -4    4.84    0.21
 -19  -5   4    4.95    0.21
 -19  -5   4    5.38    0.21
  17   5  -4    0.69    0.09
 -17  -5   4    0.77    0.09
 -17  -5   4    0.63    0.08
  15   5  -4    0.21    0.06
 -15  -5   4    0.23    0.06
 -15  -5   4    0.31    0.06
  13   5  -4    7.29    0.23
 -13  -5   4    7.20    0.23
 -13  -5   4    6.83    0.24
  11   5  -4   29.80    0.70
 -11  -5   4   29.08    0.67
 -11  -5   4   30.91    0.64
 -11  -5   4   29.07    0.69
   9   5  -4    1.07    0.09
  -9  -5   4    1.15    0.08
  -9  -5   4    1.12    0.09
  -9  -5   4    1.10    0.08
   7   5  -4    1.20    0.09
  -7  -5   4    1.26    0.09
  -7  -5   4    1.27    0.08
  -7  -5   4    1.21    0.08
  -5  -5   4    3.04    0.14
  -5  -5   4    2.95    0.13
  -5  -5   4    2.78    0.13
  -5  -5   4    3.07    0.13
  -3  -5   4    6.97    0.22
  -3  -5   4    7.43    0.22
  -3  -5   4    7.13    0.24
  -3  -5   4    7.11    0.21
  -1  -5   4    1.70    0.10
  -1  -5   4    1.63    0.10
  -1  -5   4    1.63    0.09
  -1  -5   4    1.67    0.11
   1  -5   4    8.55    0.23
   1  -5   4    8.25    0.27
   1  -5   4    8.45    0.26
  -3   5  -4  194.59    3.80
   3  -5   4  200.55    3.87
   3  -5   4  193.69    3.84
   3  -5   4  191.55    4.11
  -5   5  -4  243.36    4.70
   5  -5   4  250.45    4.79
   5  -5   4  236.62    4.75
   5  -5   4  240.30    5.09
  -7   5  -4    2.85    0.12
   7  -5   4    2.86    0.15
   7  -5   4    3.11    0.15
  -9   5  -4   10.86    0.29
   9  -5   4   11.05    0.33
   9  -5   4   10.94    0.34
 -11   5  -4   -0.01    0.03
  11  -5   4    0.07    0.04
  11  -5   4    0.08    0.05
 -13   5  -4    3.68    0.15
  13  -5   4    3.41    0.17
  13  -5   4    3.48    0.18
 -15   5  -4    0.10    0.04
  15  -5   4    0.09    0.06
  15  -5   4    0.14    0.06
 -17   5  -4    1.45    0.10
  17  -5   4    1.84    0.14
  17  -5   4    1.51    0.14
 -19   5  -4    6.66    0.23
  19  -5   4    6.64    0.28
  19  -5   4    7.05    0.27
 -21   5  -4    4.81    0.20
  21  -5   4    5.67    0.24
  21  -5   4    5.24    0.25
 -23   5  -4    0.13    0.06
  23  -5   4    0.05    0.07
  23  -5   4    0.08    0.07
 -25   5  -4    0.31    0.07
  25  -5   4    0.41    0.10
 -27   5  -4    0.81    0.11
 -27   5  -4    0.73    0.10
  27  -5   4    0.88    0.13
 -29   5  -4    0.22    0.08
 -29   5  -4    0.22    0.07
  29  -5   4    0.21    0.10
 -31   5  -4    0.07    0.07
  31  -5   4    0.09    0.09
 -33   5  -4    1.65    0.17
  33  -5   4    1.49    0.19
 -35   5  -4    4.55    0.24
  35  -5   4    3.84    0.28
  38   4  -4    0.19    0.11
  38   4  -4    0.01    0.10
 -38  -4   4    0.06    0.09
  36   4  -4    0.97    0.15
  36   4  -4    1.10    0.17
 -36  -4   4    0.89    0.14
  34   4  -4    1.47    0.18
  34   4  -4    1.41    0.16
 -34  -4   4    1.32    0.15
  32   4  -4    0.18    0.10
 -32  -4   4    0.17    0.08
  30   4  -4   -0.02    0.09
 -30  -4   4    0.11    0.06
 -30  -4   4   -0.10    0.05
  28   4  -4    0.50    0.11
 -28  -4   4    0.77    0.11
 -28  -4   4    0.74    0.10
  26   4  -4   10.62    0.37
 -26  -4   4   10.40    0.35
 -26  -4   4   10.55    0.34
  24   4  -4    0.03    0.07
 -24  -4   4    0.07    0.05
 -24  -4   4    0.12    0.06
  22   4  -4   10.01    0.34
 -22  -4   4   10.62    0.32
 -22  -4   4   10.48    0.33
  20   4  -4   35.80    0.87
 -20  -4   4   37.27    0.83
 -20  -4   4   36.46    0.86
  18   4  -4    7.14    0.25
 -18  -4   4    7.30    0.24
 -18  -4   4    6.81    0.25
  16   4  -4   16.16    0.43
 -16  -4   4   15.85    0.43
 -16  -4   4   16.35    0.42
  14   4  -4   10.12    0.30
 -14  -4   4   10.49    0.29
 -14  -4   4    9.75    0.30
  12   4  -4   54.87    1.10
  12   4  -4   56.12    1.24
 -12  -4   4   55.32    1.21
 -12  -4   4   57.02    1.16
  10   4  -4    2.35    0.12
 -10  -4   4    2.31    0.11
 -10  -4   4    2.08    0.11
   8   4  -4    3.46    0.14
  -8  -4   4    3.06    0.13
  -8  -4   4    3.33    0.12
  -8  -4   4    3.02    0.14
  -6  -4   4    4.25    0.15
  -6  -4   4    4.29    0.16
  -6  -4   4    4.44    0.15
  -4  -4   4   62.31    1.37
  -4  -4   4   60.02    1.29
  -4  -4   4   62.01    1.26
  -4  -4   4   63.05    1.27
  -2  -4   4    0.09    0.04
  -2  -4   4    0.10    0.04
  -2  -4   4    0.10    0.04
   0  -4   4   14.00    0.34
   0  -4   4   13.70    0.38
   0  -4   4   14.22    0.36
   0  -4   4   14.11    0.34
  -2   4  -4   21.19    0.47
   2  -4   4   20.32    0.50
   2  -4   4   20.68    0.53
   2  -4   4   22.03    0.48
  -4   4  -4   83.72    1.67
   4  -4   4   83.24    1.72
   4  -4   4   82.07    1.83
   4  -4   4   87.59    1.70
  -6   4  -4   16.18    0.38
   6  -4   4   16.13    0.44
   6  -4   4   15.84    0.42
   6  -4   4   16.70    0.36
  -8   4  -4    2.45    0.11
   8  -4   4    2.67    0.09
   8  -4   4    2.51    0.14
   8  -4   4    2.61    0.14
 -10   4  -4    1.17    0.08
  10  -4   4    1.01    0.10
  10  -4   4    1.12    0.10
 -12   4  -4    0.06    0.04
  12  -4   4    0.04    0.05
  12  -4   4    0.09    0.05
 -14   4  -4    0.27    0.05
  14  -4   4    0.20    0.06
  14  -4   4    0.19    0.06
 -16   4  -4    0.16    0.05
  16  -4   4    0.14    0.06
  16  -4   4    0.25    0.07
 -18   4  -4    2.48    0.13
  18  -4   4    2.19    0.15
  18  -4   4    2.43    0.15
 -20   4  -4    0.02    0.04
  20  -4   4    0.02    0.06
 -22   4  -4    1.43    0.10
 -22   4  -4    1.63    0.12
  22  -4   4    1.22    0.14
 -24   4  -4    0.70    0.09
 -24   4  -4    0.66    0.09
  24  -4   4    0.72    0.12
 -26   4  -4    0.24    0.07
 -26   4  -4    0.33    0.08
  26  -4   4    0.32    0.09
 -28   4  -4    0.34    0.08
 -28   4  -4    0.46    0.09
  28  -4   4    0.44    0.11
 -30   4  -4    0.36    0.09
 -30   4  -4    0.18    0.08
  30  -4   4    0.40    0.12
 -32   4  -4    0.59    0.11
  32  -4   4    0.43    0.13
 -34   4  -4    1.43    0.16
  34  -4   4    1.29    0.18
 -36   4  -4   -0.17    0.08
  36  -4   4    0.03    0.10
  39   3  -4    0.19    0.11
  37   3  -4    0.90    0.16
  37   3  -4    0.71    0.13
 -37  -3   4    0.72    0.12
  35   3  -4    1.29    0.17
 -35  -3   4    1.33    0.15
  33   3  -4    0.55    0.12
 -33  -3   4    0.44    0.09
 -33  -3   4    0.51    0.10
  31   3  -4   -0.01    0.09
 -31  -3   4    0.04    0.06
 -31  -3   4    0.09    0.07
  29   3  -4    0.22    0.10
 -29  -3   4    0.14    0.07
 -29  -3   4    0.26    0.07
  27   3  -4    0.02    0.09
 -27  -3   4    0.09    0.05
 -27  -3   4    0.05    0.06
  25   3  -4    1.17    0.14
 -25  -3   4    1.18    0.12
 -25  -3   4    1.15    0.11
  23   3  -4    2.05    0.16
 -23  -3   4    2.46    0.14
 -23  -3   4    2.38    0.14
  21   3  -4   25.28    0.65
 -21  -3   4   25.53    0.61
 -21  -3   4   26.03    0.64
  19   3  -4   45.24    1.05
 -19  -3   4   46.53    0.99
 -19  -3   4   44.61    1.02
  17   3  -4    5.69    0.22
 -17  -3   4    5.99    0.22
 -17  -3   4    5.77    0.20
  15   3  -4    0.06    0.05
 -15  -3   4    0.12    0.04
 -15  -3   4    0.04    0.03
  13   3  -4   17.90    0.46
  13   3  -4   17.90    0.37
 -13  -3   4   18.36    0.43
 -13  -3   4   18.09    0.46
  11   3  -4    1.28    0.10
  11   3  -4    1.12    0.06
 -11  -3   4    1.25    0.08
 -11  -3   4    1.35    0.10
   9   3  -4    0.20    0.05
   9   3  -4    0.28    0.04
  -9  -3   4    0.22    0.05
  -9  -3   4    0.32    0.04
   7   3  -4    0.79    0.08
   7   3  -4    0.82    0.06
  -7  -3   4    0.92    0.07
  -7  -3   4    0.90    0.08
   5   3  -4  101.43    1.99
  -5  -3   4  104.19    2.01
  -5  -3   4  100.69    2.08
  -5  -3   4  100.62    2.18
  -3  -3   4   30.33    0.73
  -3  -3   4   31.49    0.69
  -3  -3   4   30.90    0.65
  -1  -3   4    1.59    0.09
  -1  -3   4    1.69    0.10
  -1  -3   4    1.72    0.08
  -1  -3   4    1.59    0.10
   1  -3   4    0.86    0.08
   1  -3   4    0.72    0.07
   1  -3   4    0.79    0.06
  -3   3  -4    1.35    0.07
   3  -3   4    1.12    0.10
   3  -3   4    1.22    0.07
   3  -3   4    1.39    0.10
  -5   3  -4   15.86    0.35
   5  -3   4   15.82    0.36
   5  -3   4   15.84    0.40
   5  -3   4   15.22    0.42
  -7   3  -4    0.43    0.05
   7  -3   4    0.39    0.07
   7  -3   4    0.43    0.06
   7  -3   4    0.37    0.04
  -9   3  -4    0.06    0.03
   9  -3   4    0.07    0.04
   9  -3   4    0.07    0.04
   9  -3   4    0.05    0.02
 -11   3  -4   19.92    0.45
  11  -3   4   20.15    0.51
  11  -3   4   19.09    0.53
  11  -3   4   20.47    0.42
 -13   3  -4    2.43    0.11
  13  -3   4    2.29    0.14
 -15   3  -4    1.02    0.08
  15  -3   4    1.14    0.12
 -17   3  -4    0.25    0.06
 -17   3  -4    0.20    0.05
  17  -3   4    0.20    0.07
 -19   3  -4    0.12    0.05
 -19   3  -4    0.14    0.05
  19  -3   4   -0.04    0.04
 -21   3  -4    0.15    0.05
 -21   3  -4    0.02    0.04
  21  -3   4    0.10    0.06
 -23   3  -4    1.02    0.10
 -23   3  -4    1.07    0.11
  23  -3   4    0.99    0.13
 -25   3  -4    0.39    0.07
 -25   3  -4    0.27    0.07
  25  -3   4    0.25    0.09
 -27   3  -4    0.66    0.09
 -27   3  -4    0.60    0.09
  27  -3   4    0.68    0.12
 -29   3  -4    0.09    0.07
 -29   3  -4    0.16    0.07
  29  -3   4    0.21    0.09
 -31   3  -4    0.38    0.09
  31  -3   4    0.35    0.11
 -33   3  -4    0.17    0.08
  33  -3   4    0.17    0.10
 -35   3  -4    0.05    0.08
  35  -3   4    0.10    0.10
 -37   3  -4    0.29    0.11
  38   2  -4    0.53    0.13
 -38  -2   4    0.74    0.13
  36   2  -4    0.42    0.13
 -36  -2   4    0.33    0.09
 -36  -2   4    0.49    0.10
  34   2  -4    0.31    0.11
 -34  -2   4    0.14    0.07
 -34  -2   4    0.28    0.08
  32   2  -4    0.22    0.10
 -32  -2   4    0.14    0.07
 -32  -2   4    0.10    0.06
  30   2  -4    0.82    0.14
 -30  -2   4    0.82    0.11
 -30  -2   4    0.64    0.10
  28   2  -4    0.80    0.13
 -28  -2   4    0.72    0.10
 -28  -2   4    0.65    0.10
  26   2  -4    0.12    0.09
 -26  -2   4    0.00    0.05
 -26  -2   4    0.06    0.05
  24   2  -4    1.46    0.14
 -24  -2   4    1.79    0.12
 -24  -2   4    1.64    0.12
  22   2  -4    1.21    0.13
 -22  -2   4    1.18    0.12
 -22  -2   4    1.20    0.11
  20   2  -4    1.12    0.11
 -20  -2   4    0.82    0.08
 -20  -2   4    1.07    0.11
  18   2  -4    0.35    0.08
 -18  -2   4    0.16    0.05
 -18  -2   4    0.20    0.06
  16   2  -4    6.34    0.23
 -16  -2   4    6.47    0.23
 -16  -2   4    6.29    0.20
  14   2  -4    1.74    0.12
 -14  -2   4    1.58    0.09
 -14  -2   4    1.46    0.10
  12   2  -4   12.04    0.34
  12   2  -4   12.08    0.26
 -12  -2   4   12.49    0.31
 -12  -2   4   12.46    0.34
  10   2  -4    1.51    0.10
  10   2  -4    1.37    0.06
 -10  -2   4    1.26    0.09
 -10  -2   4    1.32    0.08
   8   2  -4    0.21    0.05
   8   2  -4    0.20    0.03
  -8  -2   4    0.16    0.03
  -8  -2   4    0.20    0.05
   6   2  -4   22.04    0.47
  -6  -2   4   21.72    0.52
  -6  -2   4   22.56    0.48
   4   2  -4   73.76    1.45
  -4  -2   4   72.70    1.52
  -4  -2   4   75.07    1.45
  -4  -2   4   72.59    1.60
   2   2  -4   46.44    0.93
  -2  -2   4   45.32    1.04
  -2  -2   4   47.38    0.93
  -2  -2   4   45.03    0.98
   0   2  -4    0.09    0.03
   0  -2   4    0.22    0.04
   0  -2   4    0.12    0.04
  -2   2  -4   21.18    0.46
  -2   2  -4   20.77    0.43
   2  -2   4   19.69    0.52
   2  -2   4   20.72    0.47
  -4   2  -4    0.07    0.04
  -4   2  -4    0.09    0.03
   4  -2   4    0.07    0.03
   4  -2   4    0.12    0.05
  -6   2  -4   33.45    0.68
  -6   2  -4   33.21    0.71
   6  -2   4   32.22    0.79
   6  -2   4   33.85    0.70
  -8   2  -4    1.93    0.08
  -8   2  -4    2.10    0.10
   8  -2   4    2.00    0.08
   8  -2   4    1.88    0.12
 -10   2  -4  109.04    2.13
 -10   2  -4  108.09    2.16
  10  -2   4  106.46    2.35
  10  -2   4  111.24    2.17
 -12   2  -4   34.93    0.77
 -12   2  -4   35.78    0.75
  12  -2   4   34.62    0.86
  12  -2   4   37.13    0.74
 -14   2  -4    1.41    0.10
 -14   2  -4    1.35    0.08
  14  -2   4    1.34    0.11
 -16   2  -4    5.07    0.17
 -16   2  -4    5.09    0.18
  16  -2   4    5.04    0.22
 -18   2  -4    3.99    0.16
 -18   2  -4    4.15    0.16
  18  -2   4    4.22    0.20
 -20   2  -4    0.54    0.07
 -20   2  -4    0.48    0.07
  20  -2   4    0.40    0.09
 -22   2  -4    3.11    0.15
 -22   2  -4    3.24    0.15
  22  -2   4    3.11    0.19
 -24   2  -4    0.05    0.05
 -24   2  -4    0.10    0.06
  24  -2   4   -0.05    0.06
 -26   2  -4    0.65    0.09
 -26   2  -4    0.68    0.10
  26  -2   4    0.73    0.12
 -28   2  -4    1.28    0.13
 -28   2  -4    1.49    0.13
  28  -2   4    1.04    0.15
 -30   2  -4    1.42    0.14
  30  -2   4    1.46    0.17
 -32   2  -4    0.93    0.12
  32  -2   4    0.90    0.15
 -34   2  -4    0.26    0.09
  34  -2   4    0.20    0.11
 -36   2  -4    0.10    0.08
  36  -2   4    0.06    0.11
 -38   2  -4    0.16    0.10
  39   1  -4    0.10    0.11
 -39  -1   4   -0.08    0.08
  37   1  -4    0.10    0.11
 -37  -1   4   -0.05    0.07
  35   1  -4    0.14    0.10
 -35  -1   4   -0.05    0.06
 -35  -1   4    0.00    0.06
  33   1  -4   -0.01    0.09
 -33  -1   4    0.06    0.07
 -33  -1   4    0.02    0.06
  31   1  -4    0.12    0.09
 -31  -1   4    0.05    0.06
 -31  -1   4   -0.01    0.06
  29   1  -4    2.01    0.19
 -29  -1   4    1.87    0.14
 -29  -1   4    1.87    0.14
  27   1  -4    7.08    0.30
 -27  -1   4    7.24    0.26
 -27  -1   4    7.64    0.28
  25   1  -4    0.55    0.11
 -25  -1   4    0.52    0.08
 -25  -1   4    0.64    0.08
  23   1  -4    0.02    0.07
 -23  -1   4    0.10    0.04
 -23  -1   4    0.07    0.05
  21   1  -4    0.82    0.11
 -21  -1   4    0.98    0.09
 -21  -1   4    0.95    0.10
  19   1  -4    5.04    0.21
 -19  -1   4    4.97    0.18
 -19  -1   4    4.85    0.20
  17   1  -4   15.47    0.42
 -17  -1   4   15.21    0.42
 -17  -1   4   15.30    0.38
  15   1  -4   17.07    0.45
 -15  -1   4   17.05    0.40
 -15  -1   4   16.47    0.44
  13   1  -4    5.84    0.20
  13   1  -4    5.82    0.14
 -13  -1   4    5.26    0.20
 -13  -1   4    5.87    0.18
  11   1  -4   14.68    0.31
  11   1  -4   14.01    0.38
 -11  -1   4   13.68    0.38
 -11  -1   4   14.88    0.34
   9   1  -4    0.90    0.05
   9   1  -4    0.80    0.08
  -9  -1   4    0.95    0.06
  -9  -1   4    0.81    0.08
   7   1  -4    5.26    0.18
   7   1  -4    5.17    0.14
  -7  -1   4    5.24    0.14
  -7  -1   4    4.90    0.18
   5   1  -4   11.63    0.27
  -5  -1   4   11.71    0.26
  -5  -1   4   11.81    0.33
  -5  -1   4   11.29    0.31
   3   1  -4    3.53    0.11
  -3  -1   4    3.46    0.15
  -3  -1   4    3.45    0.13
  -3  -1   4    3.51    0.10
   1   1  -4    0.40    0.04
  -1  -1   4    0.49    0.06
  -1  -1   4    0.58    0.06
  -1  -1   4    0.51    0.04
  -1   1  -4    1.46    0.05
  -1   1  -4    1.40    0.08
   1  -1   4    1.28    0.09
   1  -1   4    1.26    0.08
  -3   1  -4   10.69    0.26
  -3   1  -4   10.88    0.23
   3  -1   4    9.91    0.31
   3  -1   4   10.80    0.27
  -5   1  -4   21.95    0.49
  -5   1  -4   21.99    0.45
   5  -1   4   21.23    0.55
   5  -1   4   22.19    0.49
  -7   1  -4    1.97    0.10
  -7   1  -4    1.95    0.08
   7  -1   4    1.99    0.12
   7  -1   4    2.00    0.09
  -9   1  -4    0.61    0.05
  -9   1  -4    0.58    0.06
   9  -1   4    0.74    0.06
   9  -1   4    0.44    0.07
 -11   1  -4   16.29    0.40
 -11   1  -4   16.24    0.38
  11  -1   4   17.31    0.38
  11  -1   4   16.62    0.46
 -13   1  -4   23.15    0.50
 -13   1  -4   21.76    0.51
  13  -1   4   23.05    0.49
  13  -1   4   22.30    0.59
 -15   1  -4    0.96    0.08
 -15   1  -4    0.80    0.07
  15  -1   4    0.81    0.10
  15  -1   4    0.95    0.06
 -17   1  -4    7.25    0.22
 -17   1  -4    7.25    0.22
  17  -1   4    7.00    0.28
 -19   1  -4    0.02    0.04
 -19   1  -4    0.02    0.04
  19  -1   4    0.03    0.05
 -21   1  -4    1.80    0.11
 -21   1  -4    1.71    0.11
  21  -1   4    1.79    0.14
 -23   1  -4    0.00    0.04
 -23   1  -4    0.05    0.05
  23  -1   4   -0.14    0.05
 -25   1  -4   13.18    0.38
 -25   1  -4   13.45    0.36
  25  -1   4   12.29    0.44
 -27   1  -4   36.30    0.83
 -27   1  -4   35.69    0.80
  27  -1   4   34.75    0.94
 -29   1  -4    8.41    0.30
  29  -1   4    7.88    0.35
 -31   1  -4    0.14    0.07
  31  -1   4    0.08    0.09
 -33   1  -4    0.00    0.07
  33  -1   4    0.14    0.09
 -35   1  -4    0.17    0.09
  35  -1   4    0.11    0.11
 -37   1  -4    0.72    0.12
  37  -1   4    0.67    0.15
  38   0  -4    0.33    0.13
 -38   0   4    0.13    0.09
  36   0  -4    0.31    0.12
 -36   0   4    0.39    0.10
  34   0  -4    0.32    0.12
 -34   0   4    0.01    0.07
 -34   0   4    0.07    0.07
  32   0  -4   -0.05    0.09
 -32   0   4   -0.05    0.06
 -32   0   4   -0.01    0.05
  30   0  -4    0.89    0.14
 -30   0   4    0.88    0.11
 -30   0   4    0.74    0.10
  28   0  -4    1.63    0.17
 -28   0   4    1.49    0.14
 -28   0   4    1.69    0.13
  26   0  -4    0.35    0.11
 -26   0   4    0.37    0.07
 -26   0   4    0.37    0.07
  24   0  -4    0.58    0.11
 -24   0   4    0.69    0.08
 -24   0   4    0.68    0.09
  22   0  -4    2.38    0.16
 -22   0   4    2.09    0.13
 -22   0   4    2.21    0.12
  20   0  -4    0.35    0.08
 -20   0   4    0.40    0.07
 -20   0   4    0.40    0.06
  18   0  -4    0.04    0.06
 -18   0   4    0.07    0.04
 -18   0   4    0.08    0.05
  16   0  -4    4.73    0.19
 -16   0   4    4.59    0.16
 -16   0   4    4.28    0.18
  14   0  -4    2.69    0.08
  14   0  -4    2.62    0.13
 -14   0   4    2.41    0.10
 -14   0   4    2.44    0.13
  12   0  -4   43.45    0.86
  12   0  -4   42.35    0.97
 -12   0   4   43.55    0.88
 -12   0   4   42.84    0.95
  10   0  -4   14.01    0.37
  10   0  -4   14.04    0.31
 -10   0   4   14.50    0.32
 -10   0   4   13.68    0.37
   8   0  -4    0.80    0.05
   8   0  -4    0.78    0.07
  -8   0   4    0.85    0.05
  -8   0   4    0.79    0.08
   6   0  -4    6.17    0.16
   6   0  -4    5.80    0.19
  -6   0   4    5.61    0.19
  -6   0   4    6.09    0.15
   4   0  -4    0.06    0.03
  -4   0   4    0.03    0.03
  -4   0   4    0.08    0.02
  -4   0   4    0.05    0.03
   2   0  -4    0.11    0.03
  -2   0   4    0.04    0.03
  -2   0   4    0.05    0.02
  -2   0   4    0.01    0.03
   0   0  -4    7.25    0.15
   0   0  -4    7.30    0.19
   0   0   4    7.07    0.23
   0   0   4    7.10    0.21
  -2   0  -4   53.74    1.03
  -2   0  -4   53.04    1.07
   2   0   4   53.26    1.11
   2   0   4   52.15    1.18
  -4   0  -4    5.33    0.12
  -4   0  -4    5.06    0.16
   4   0   4    4.98    0.19
   4   0   4    5.26    0.16
  -6   0  -4   29.30    0.62
  -6   0  -4   28.74    0.59
   6   0   4   29.81    0.64
   6   0   4   28.13    0.69
  -8   0  -4    0.13    0.04
  -8   0  -4    0.07    0.02
   8   0   4    0.04    0.03
   8   0   4    0.07    0.04
 -10   0  -4   44.41    0.95
 -10   0  -4   45.46    0.93
  10   0   4   46.68    1.06
  10   0   4   47.33    0.96
 -12   0  -4   56.49    1.18
 -12   0  -4   58.40    1.16
  12   0   4   57.36    1.18
  12   0   4   57.08    1.30
 -14   0  -4    4.54    0.16
 -14   0  -4    4.22    0.15
  14   0   4    4.56    0.14
  14   0   4    4.51    0.20
 -16   0  -4    3.07    0.14
 -16   0  -4    3.26    0.13
  16   0   4    3.18    0.17
  16   0   4    3.08    0.12
 -18   0  -4    0.31    0.06
 -18   0  -4    0.42    0.06
  18   0   4    0.27    0.07
 -20   0  -4    3.35    0.15
 -20   0  -4    3.31    0.15
  20   0   4    3.44    0.19
 -22   0  -4    2.89    0.14
 -22   0  -4    2.87    0.14
  22   0   4    2.43    0.17
 -24   0  -4    1.49    0.11
 -24   0  -4    1.72    0.12
  24   0   4    2.25    0.17
 -26   0  -4    0.21    0.07
 -26   0  -4    0.33    0.08
  26   0   4    0.18    0.08
 -28   0  -4    0.98    0.10
 -28   0  -4    0.68    0.10
  28   0   4    0.75    0.13
 -30   0  -4    0.08    0.06
  30   0   4    0.20    0.09
 -32   0  -4    1.77    0.16
  32   0   4    1.94    0.20
 -34   0  -4   -0.04    0.07
  34   0   4    0.09    0.10
 -36   0  -4    0.17    0.09
  36   0   4    0.50    0.14
 -38   0  -4    0.15    0.09
 -39   1   4    0.04    0.08
  37  -1  -4    0.02    0.10
 -37   1   4   -0.05    0.07
  35  -1  -4   -0.04    0.09
 -35   1   4    0.05    0.07
  33  -1  -4    0.03    0.09
 -33   1   4    0.05    0.06
  31  -1  -4    0.07    0.08
 -31   1   4   -0.03    0.06
 -31   1   4   -0.01    0.06
  29  -1  -4    1.80    0.18
 -29   1   4    2.04    0.14
 -29   1   4    1.96    0.14
  27  -1  -4    7.74    0.32
 -27   1   4    7.78    0.29
 -27   1   4    7.95    0.27
  25  -1  -4    0.69    0.12
 -25   1   4    0.69    0.09
 -25   1   4    0.67    0.09
  23  -1  -4    0.13    0.08
 -23   1   4    0.12    0.05
 -23   1   4    0.01    0.05
  21  -1  -4    1.09    0.13
 -21   1   4    1.07    0.09
 -21   1   4    1.05    0.11
  19  -1  -4    4.88    0.21
 -19   1   4    4.80    0.20
 -19   1   4    5.12    0.18
  17  -1  -4   14.48    0.42
 -17   1   4   15.16    0.41
 -17   1   4   15.53    0.37
  15  -1  -4   16.37    0.45
  15  -1  -4   18.03    0.37
 -15   1   4   17.76    0.41
 -15   1   4   17.52    0.46
  13  -1  -4    5.55    0.20
  13  -1  -4    5.51    0.15
 -13   1   4    5.52    0.16
 -13   1   4    5.75    0.21
  11  -1  -4   13.93    0.31
  11  -1  -4   13.90    0.37
 -11   1   4   13.63    0.37
 -11   1   4   13.91    0.32
   9  -1  -4    0.83    0.05
   9  -1  -4    0.97    0.08
  -9   1   4    0.86    0.08
  -9   1   4    0.84    0.05
   7  -1  -4    4.94    0.17
   7  -1  -4    5.08    0.14
  -7   1   4    4.72    0.18
  -7   1   4    5.06    0.13
   5  -1  -4   12.26    0.28
  -5   1   4   11.74    0.32
  -5   1   4   12.22    0.25
   3  -1  -4    3.64    0.12
  -3   1   4    3.51    0.14
  -3   1   4    3.49    0.15
   1  -1  -4    0.38    0.04
  -1   1   4    0.40    0.06
  -1   1   4    0.34    0.05
  -1  -1  -4    1.70    0.08
   1   1   4    1.42    0.09
   1   1   4    1.50    0.10
  -3  -1  -4   10.24    0.21
  -3  -1  -4   10.19    0.25
   3   1   4    9.98    0.30
   3   1   4    9.85    0.27
  -5  -1  -4   22.05    0.49
  -5  -1  -4   22.94    0.45
   5   1   4   21.53    0.55
   5   1   4   22.37    0.51
  -7  -1  -4    1.86    0.07
  -7  -1  -4    1.70    0.09
   7   1   4    1.77    0.11
   7   1   4    1.77    0.09
  -9  -1  -4    1.05    0.07
  -9  -1  -4    0.95    0.06
   9   1   4    1.22    0.10
   9   1   4    0.87    0.07
 -11  -1  -4   18.51    0.43
 -11  -1  -4   18.02    0.40
  11   1   4   18.01    0.43
  11   1   4   18.32    0.49
 -13  -1  -4   22.61    0.51
 -13  -1  -4   22.03    0.49
  13   1   4   23.29    0.59
  13   1   4   22.37    0.51
 -15  -1  -4    0.87    0.07
 -15  -1  -4    0.76    0.07
  15   1   4    0.73    0.07
  15   1   4    0.94    0.10
 -17  -1  -4    7.28    0.22
 -17  -1  -4    7.41    0.23
  17   1   4    7.98    0.29
  17   1   4    7.66    0.22
 -19  -1  -4    0.07    0.04
 -19  -1  -4    0.06    0.04
  19   1   4    0.01    0.05
 -21  -1  -4    1.83    0.11
 -21  -1  -4    1.96    0.12
  21   1   4    2.05    0.15
 -23  -1  -4    0.00    0.04
 -23  -1  -4    0.02    0.05
  23   1   4   -0.07    0.06
 -25  -1  -4   13.08    0.37
 -25  -1  -4   13.08    0.36
  25   1   4   12.54    0.43
 -27  -1  -4   34.59    0.82
 -27  -1  -4   35.29    0.79
  27   1   4   34.72    0.92
 -29  -1  -4    8.18    0.29
  29   1   4    7.71    0.34
 -31  -1  -4   -0.02    0.06
  31   1   4    0.10    0.09
 -33  -1  -4    0.01    0.06
  33   1   4    0.08    0.09
 -35  -1  -4    0.27    0.09
  35   1   4    0.30    0.11
 -37  -1  -4    0.46    0.11
  37   1   4    0.57    0.14
 -39  -1  -4    0.18    0.10
  38  -2  -4    0.73    0.15
 -38   2   4    0.74    0.12
  36  -2  -4    0.45    0.14
 -36   2   4    0.40    0.10
  34  -2  -4    0.17    0.11
 -34   2   4    0.29    0.08
  32  -2  -4    0.09    0.10
 -32   2   4    0.02    0.06
  30  -2  -4    0.94    0.15
 -30   2   4    1.14    0.12
 -30   2   4    0.80    0.11
  28  -2  -4    0.73    0.13
 -28   2   4    0.84    0.11
 -28   2   4    0.70    0.09
  26  -2  -4    0.27    0.10
 -26   2   4    0.09    0.06
 -26   2   4    0.11    0.05
  24  -2  -4    1.72    0.16
 -24   2   4    1.95    0.13
 -24   2   4    1.57    0.11
  22  -2  -4    0.97    0.12
 -22   2   4    1.10    0.10
 -22   2   4    0.97    0.11
  20  -2  -4    1.24    0.12
 -20   2   4    1.09    0.09
 -20   2   4    1.18    0.11
  18  -2  -4    0.06    0.07
 -18   2   4    0.17    0.05
 -18   2   4    0.10    0.04
  16  -2  -4    6.01    0.16
  16  -2  -4    5.94    0.22
 -16   2   4    5.94    0.18
 -16   2   4    5.62    0.22
  14  -2  -4    1.40    0.07
  14  -2  -4    1.34    0.10
 -14   2   4    1.34    0.07
 -14   2   4    1.29    0.11
  12  -2  -4   12.14    0.27
  12  -2  -4   11.14    0.32
 -12   2   4   11.79    0.33
 -12   2   4   11.26    0.27
  10  -2  -4    1.35    0.10
  10  -2  -4    1.28    0.07
 -10   2   4    1.36    0.06
 -10   2   4    1.30    0.09
   8  -2  -4    0.20    0.05
   8  -2  -4    0.13    0.03
  -8   2   4    0.14    0.02
  -8   2   4    0.13    0.04
   6  -2  -4   22.32    0.48
   6  -2  -4   21.94    0.53
  -6   2   4   22.22    0.53
  -6   2   4   22.23    0.45
   4  -2  -4   76.93    1.51
  -4   2   4   76.42    1.46
  -4   2   4   76.48    1.65
  -4   2   4   74.25    1.58
   2  -2  -4   44.50    0.90
  -2   2   4   43.76    0.96
  -2   2   4   44.36    1.00
   0  -2  -4    0.17    0.04
   0   2   4    0.17    0.05
   0   2   4    0.21    0.05
  -2  -2  -4   20.84    0.46
   2   2   4   21.08    0.52
   2   2   4   20.03    0.49
  -4  -2  -4    0.01    0.03
  -4  -2  -4    0.03    0.01
   4   2   4    0.07    0.04
   4   2   4   -0.03    0.03
  -6  -2  -4   32.60    0.64
  -6  -2  -4   31.82    0.68
   6   2   4   31.26    0.75
   6   2   4   31.06    0.70
  -8  -2  -4    2.38    0.08
  -8  -2  -4    2.43    0.11
   8   2   4    2.49    0.13
   8   2   4    2.37    0.11
 -10  -2  -4  105.69    2.01
 -10  -2  -4   99.13    2.03
  10   2   4  102.11    2.21
  10   2   4  102.84    2.09
 -12  -2  -4   37.12    0.77
 -12  -2  -4   36.38    0.78
  12   2   4   36.86    0.88
  12   2   4   36.67    0.81
 -14  -2  -4    1.47    0.09
 -14  -2  -4    1.54    0.09
  14   2   4    1.69    0.12
  14   2   4    1.43    0.09
 -16  -2  -4    4.80    0.17
 -16  -2  -4    4.94    0.17
  16   2   4    4.84    0.18
  16   2   4    5.04    0.21
 -18  -2  -4    4.28    0.16
 -18  -2  -4    4.26    0.16
  18   2   4    4.66    0.21
  18   2   4    4.07    0.16
 -20  -2  -4    0.36    0.06
 -20  -2  -4    0.48    0.07
  20   2   4    0.38    0.08
  20   2   4    0.44    0.07
 -22  -2  -4    3.16    0.15
 -22  -2  -4    3.36    0.15
  22   2   4    3.18    0.18
 -24  -2  -4   -0.06    0.05
 -24  -2  -4   -0.02    0.04
  24   2   4   -0.04    0.06
 -26  -2  -4    0.62    0.09
 -26  -2  -4    0.69    0.09
  26   2   4    0.72    0.12
 -28  -2  -4    1.12    0.12
  28   2   4    1.13    0.15
 -30  -2  -4    1.16    0.13
  30   2   4    1.19    0.15
 -32  -2  -4    0.98    0.13
  32   2   4    0.75    0.13
 -34  -2  -4    0.11    0.08
  34   2   4    0.10    0.09
 -36  -2  -4   -0.02    0.08
  36   2   4   -0.11    0.09
 -38  -2  -4    0.27    0.10
  38   2   4    0.40    0.14
 -39   3   4    0.06    0.09
  37  -3  -4    1.04    0.17
 -37   3   4    0.93    0.13
  35  -3  -4    1.18    0.18
 -35   3   4    1.31    0.15
  33  -3  -4    0.51    0.12
 -33   3   4    0.76    0.11
  31  -3  -4    0.00    0.08
 -31   3   4    0.07    0.06
  29  -3  -4    0.12    0.09
 -29   3   4    0.36    0.08
 -29   3   4    0.31    0.08
  27  -3  -4    0.13    0.09
 -27   3   4    0.10    0.06
 -27   3   4    0.08    0.06
  25  -3  -4    0.99    0.13
 -25   3   4    1.16    0.12
 -25   3   4    1.27    0.11
  23  -3  -4    1.98    0.16
 -23   3   4    2.27    0.15
 -23   3   4    2.48    0.13
  21  -3  -4   25.46    0.67
 -21   3   4   25.62    0.64
 -21   3   4   25.43    0.59
  19  -3  -4   46.27    1.09
 -19   3   4   46.66    0.98
 -19   3   4   46.79    1.05
  17  -3  -4    5.77    0.16
  17  -3  -4    5.38    0.22
 -17   3   4    5.37    0.22
 -17   3   4    5.69    0.18
  15  -3  -4    0.07    0.06
  15  -3  -4    0.04    0.03
 -15   3   4    0.01    0.03
 -15   3   4    0.07    0.04
  13  -3  -4   19.07    0.41
  13  -3  -4   17.75    0.47
 -13   3   4   17.64    0.47
 -13   3   4   18.10    0.41
  11  -3  -4    1.38    0.10
  11  -3  -4    1.38    0.07
 -11   3   4    1.35    0.10
 -11   3   4    1.28    0.07
   9  -3  -4    0.49    0.07
   9  -3  -4    0.43    0.05
  -9   3   4    0.43    0.04
  -9   3   4    0.48    0.07
   7  -3  -4    0.64    0.07
   7  -3  -4    0.67    0.06
  -7   3   4    0.54    0.04
  -7   3   4    0.60    0.07
   5  -3  -4   98.60    2.08
   5  -3  -4   98.78    1.93
  -5   3   4   96.58    2.02
  -5   3   4   97.92    1.89
   3  -3  -4   29.69    0.63
  -3   3   4   29.23    0.68
  -3   3   4   29.84    0.58
  -3   3   4   30.28    0.70
   1  -3  -4    1.64    0.08
  -1   3   4    1.63    0.04
  -1   3   4    1.62    0.10
  -1   3   4    1.50    0.09
  -1  -3  -4    0.52    0.06
   1   3   4    0.55    0.07
   1   3   4    0.56    0.03
   1   3   4    0.49    0.06
  -3  -3  -4    0.87    0.07
  -3  -3  -4    0.69    0.04
   3   3   4    0.65    0.07
   3   3   4    0.80    0.08
  -5  -3  -4   15.84    0.33
   5   3   4   15.13    0.40
   5   3   4   14.82    0.39
  -7  -3  -4    0.55    0.04
  -7  -3  -4    0.58    0.06
   7   3   4    0.83    0.08
   7   3   4    0.75    0.08
  -9  -3  -4    0.05    0.04
  -9  -3  -4    0.11    0.03
   9   3   4    0.10    0.04
   9   3   4    0.09    0.04
 -11  -3  -4   20.06    0.43
 -11  -3  -4   19.52    0.45
  11   3   4   18.86    0.47
  11   3   4   19.02    0.50
 -13  -3  -4    2.41    0.10
 -13  -3  -4    2.25    0.11
  13   3   4    2.39    0.12
  13   3   4    2.48    0.14
 -15  -3  -4    1.17    0.09
 -15  -3  -4    1.19    0.08
  15   3   4    1.19    0.12
  15   3   4    1.12    0.09
 -17  -3  -4    0.12    0.04
 -17  -3  -4    0.21    0.05
  17   3   4    0.17    0.05
  17   3   4    0.10    0.06
 -19  -3  -4    0.05    0.04
 -19  -3  -4    0.01    0.04
  19   3   4    0.01    0.05
  19   3   4    0.05    0.05
 -21  -3  -4    0.02    0.04
 -21  -3  -4    0.05    0.05
  21   3   4   -0.02    0.06
  21   3   4    0.02    0.04
 -23  -3  -4    0.92    0.10
 -23  -3  -4    1.04    0.10
  23   3   4    1.01    0.12
 -25  -3  -4    0.41    0.07
 -25  -3  -4    0.33    0.07
  25   3   4    0.24    0.08
 -27  -3  -4    0.92    0.11
  27   3   4    0.84    0.13
 -29  -3  -4    0.36    0.08
  29   3   4    0.22    0.09
 -31  -3  -4    0.32    0.08
  31   3   4    0.39    0.11
 -33  -3  -4    0.09    0.07
  33   3   4    0.12    0.10
 -35  -3  -4    0.03    0.07
  35   3   4   -0.10    0.09
 -37  -3  -4    0.38    0.11
  37   3   4    0.38    0.13
 -38   4   4    0.09    0.09
  36  -4  -4    1.24    0.18
 -36   4   4    0.99    0.13
  34  -4  -4    1.77    0.20
 -34   4   4    1.63    0.16
  32  -4  -4    0.14    0.10
 -32   4   4    0.39    0.09
  30  -4  -4    0.05    0.09
 -30   4   4    0.05    0.06
  28  -4  -4    0.67    0.12
 -28   4   4    0.85    0.11
 -28   4   4    0.56    0.09
  26  -4  -4   10.20    0.38
 -26   4   4   10.12    0.34
 -26   4   4   10.50    0.32
  24  -4  -4    0.09    0.08
 -24   4   4    0.15    0.05
 -24   4   4    0.10    0.06
  22  -4  -4   10.23    0.36
 -22   4   4   11.18    0.31
 -22   4   4   10.70    0.34
  20  -4  -4   34.76    0.86
 -20   4   4   35.08    0.77
 -20   4   4   35.52    0.84
  18  -4  -4    7.00    0.20
  18  -4  -4    7.03    0.26
 -18   4   4    6.81    0.25
 -18   4   4    6.82    0.21
  16  -4  -4   15.64    0.44
  16  -4  -4   16.17    0.37
 -16   4   4   15.78    0.44
 -16   4   4   15.90    0.38
  14  -4  -4   10.98    0.33
  14  -4  -4   11.19    0.28
 -14   4   4   11.00    0.33
 -14   4   4   11.23    0.28
  12  -4  -4   55.39    1.13
  12  -4  -4   54.26    1.23
 -12   4   4   55.26    1.12
 -12   4   4   56.44    1.21
  10  -4  -4    1.86    0.09
  10  -4  -4    1.86    0.11
 -10   4   4    1.81    0.11
 -10   4   4    1.76    0.08
   8  -4  -4    3.12    0.12
   8  -4  -4    3.09    0.13
  -8   4   4    2.92    0.10
  -8   4   4    3.16    0.15
   6  -4  -4    3.69    0.13
   6  -4  -4    3.97    0.15
  -6   4   4    3.73    0.11
  -6   4   4    3.53    0.16
   4  -4  -4   58.99    1.19
   4  -4  -4   58.08    1.27
  -4   4   4   59.91    1.14
  -4   4   4   56.98    1.26
   2  -4  -4    0.14    0.04
  -2   4   4    0.08    0.04
  -2   4   4    0.12    0.04
  -2   4   4    0.12    0.02
   0  -4  -4   12.85    0.32
   0   4   4   13.23    0.28
   0   4   4   12.72    0.35
   0   4   4   13.23    0.35
  -2  -4  -4   22.64    0.46
  -2  -4  -4   22.25    0.50
   2   4   4   22.29    0.54
   2   4   4   21.85    0.54
  -4  -4  -4   83.87    1.66
  -4  -4  -4   84.73    1.62
   4   4   4   82.06    1.79
   4   4   4   81.42    1.73
  -6  -4  -4   13.36    0.33
  -6  -4  -4   13.32    0.30
   6   4   4   13.21    0.36
   6   4   4   12.99    0.36
  -8  -4  -4    2.81    0.12
  -8  -4  -4    2.82    0.10
   8   4   4    2.81    0.14
   8   4   4    3.00    0.14
 -10  -4  -4    1.10    0.08
 -10  -4  -4    1.02    0.07
  10   4   4    0.86    0.09
  10   4   4    0.94    0.09
 -12  -4  -4    0.00    0.04
 -12  -4  -4   -0.02    0.03
  12   4   4    0.07    0.05
  12   4   4    0.05    0.04
 -14  -4  -4    0.18    0.05
 -14  -4  -4    0.20    0.04
  14   4   4    0.24    0.06
  14   4   4    0.35    0.07
 -16  -4  -4    0.20    0.05
 -16  -4  -4    0.28    0.05
  16   4   4    0.35    0.07
  16   4   4    0.17    0.05
 -18  -4  -4    2.69    0.13
 -18  -4  -4    2.58    0.13
  18   4   4    2.60    0.14
  18   4   4    2.24    0.15
 -20  -4  -4    0.16    0.05
 -20  -4  -4    0.06    0.04
  20   4   4    0.03    0.05
  20   4   4    0.10    0.06
 -22  -4  -4    1.33    0.11
 -22  -4  -4    1.47    0.11
  22   4   4    1.48    0.15
  22   4   4    1.46    0.11
 -24  -4  -4    0.54    0.08
 -24  -4  -4    0.73    0.09
  24   4   4    0.68    0.11
 -26  -4  -4    0.22    0.07
  26   4   4    0.30    0.09
 -28  -4  -4    0.21    0.07
  28   4   4    0.41    0.11
 -30  -4  -4    0.37    0.09
  30   4   4    0.09    0.08
 -32  -4  -4    0.38    0.10
  32   4   4    0.41    0.12
 -34  -4  -4    1.31    0.15
  34   4   4    1.18    0.17
 -36  -4  -4    0.07    0.08
  36   4   4    0.04    0.11
 -38  -4  -4    0.59    0.12
  38   4   4    0.52    0.15
  37  -5  -4    0.12    0.11
 -37   5   4   -0.02    0.08
  35  -5  -4    0.55    0.13
 -35   5   4    0.65    0.11
  33  -5  -4    0.14    0.10
 -33   5   4    0.10    0.07
  31  -5  -4    0.96    0.15
 -31   5   4    0.80    0.11
  29  -5  -4    0.27    0.11
 -29   5   4    0.26    0.08
  27  -5  -4    1.06    0.15
 -27   5   4    1.24    0.12
 -27   5   4    0.92    0.11
  25  -5  -4    0.46    0.11
 -25   5   4    0.28    0.08
 -25   5   4    0.34    0.07
  23  -5  -4    0.03    0.08
 -23   5   4   -0.03    0.05
 -23   5   4   -0.03    0.05
  21  -5  -4    1.95    0.15
 -21   5   4    2.21    0.15
 -21   5   4    2.06    0.12
  19  -5  -4    3.92    0.20
  19  -5  -4    3.88    0.15
 -19   5   4    4.09    0.19
 -19   5   4    4.17    0.16
  17  -5  -4    0.69    0.07
  17  -5  -4    0.59    0.09
 -17   5   4    0.71    0.09
 -17   5   4    0.69    0.07
  15  -5  -4    0.15    0.07
  15  -5  -4    0.15    0.04
 -15   5   4    0.16    0.04
 -15   5   4    0.15    0.06
  13  -5  -4    8.07    0.22
  13  -5  -4    7.83    0.25
 -13   5   4    7.91    0.22
 -13   5   4    7.35    0.26
  11  -5  -4   27.76    0.66
  11  -5  -4   27.55    0.61
 -11   5   4   27.25    0.59
 -11   5   4   28.31    0.67
   9  -5  -4    1.08    0.09
   9  -5  -4    1.09    0.08
  -9   5   4    1.11    0.10
  -9   5   4    1.02    0.06
   7  -5  -4    1.29    0.08
   7  -5  -4    1.21    0.09
  -7   5   4    1.22    0.06
  -7   5   4    1.16    0.11
   5  -5  -4    2.73    0.12
   5  -5  -4    2.79    0.12
  -5   5   4    3.00    0.09
  -5   5   4    2.83    0.14
   3  -5  -4    6.93    0.21
   3  -5  -4    6.85    0.21
  -3   5   4    7.18    0.17
  -3   5   4    7.00    0.24
   1  -5  -4    1.41    0.09
  -1   5   4    1.37    0.10
  -1   5   4    1.32    0.09
  -1   5   4    1.53    0.06
  -1  -5  -4    9.33    0.25
   1   5   4    8.96    0.27
   1   5   4    9.08    0.28
  -3  -5  -4  196.31    3.74
  -3  -5  -4  194.66    3.78
   3   5   4  193.15    4.06
   3   5   4  191.13    3.91
  -5  -5  -4  226.77    4.28
  -5  -5  -4  221.89    4.32
   5   5   4  217.18    4.46
   5   5   4  222.64    4.64
  -7  -5  -4    2.36    0.11
  -7  -5  -4    2.31    0.10
   7   5   4    2.39    0.13
   7   5   4    2.33    0.12
  -9  -5  -4   10.98    0.29
  -9  -5  -4   10.84    0.27
   9   5   4   10.94    0.32
   9   5   4   10.00    0.31
 -11  -5  -4    0.02    0.03
 -11  -5  -4    0.02    0.04
  11   5   4    0.02    0.04
  11   5   4    0.06    0.04
 -13  -5  -4    3.79    0.14
 -13  -5  -4    3.79    0.15
  13   5   4    4.07    0.18
  13   5   4    3.60    0.17
 -15  -5  -4    0.07    0.05
 -15  -5  -4    0.08    0.04
  15   5   4    0.08    0.05
  15   5   4    0.09    0.05
 -17  -5  -4    1.51    0.10
 -17  -5  -4    1.49    0.10
  17   5   4    1.42    0.12
  17   5   4    1.71    0.12
 -19  -5  -4    7.33    0.24
 -19  -5  -4    7.26    0.23
  19   5   4    7.14    0.27
  19   5   4    6.87    0.26
 -21  -5  -4    5.48    0.20
 -21  -5  -4    4.89    0.20
  21   5   4    5.32    0.22
  21   5   4    5.12    0.23
 -23  -5  -4   -0.06    0.04
 -23  -5  -4   -0.03    0.05
  23   5   4    0.05    0.06
  23   5   4   -0.02    0.06
 -25  -5  -4    0.35    0.08
 -25  -5  -4    0.47    0.08
  25   5   4    0.47    0.10
  25   5   4    0.41    0.08
 -27  -5  -4    0.72    0.10
  27   5   4    0.80    0.13
 -29  -5  -4    0.06    0.07
  29   5   4    0.30    0.10
 -31  -5  -4   -0.02    0.06
  31   5   4   -0.07    0.08
 -33  -5  -4    1.65    0.16
  33   5   4    1.63    0.19
 -35  -5  -4    4.02    0.24
 -37  -5  -4    0.64    0.13
  36  -6  -4    3.29    0.24
 -36   6   4    3.17    0.21
  34  -6  -4    0.33    0.12
 -34   6   4    0.28    0.09
  32  -6  -4    1.11    0.16
 -32   6   4    0.76    0.12
  30  -6  -4    2.02    0.19
 -30   6   4    1.74    0.15
  28  -6  -4    0.84    0.14
 -28   6   4    0.99    0.11
  26  -6  -4    0.16    0.10
 -26   6   4    0.15    0.06
  24  -6  -4    2.06    0.17
 -24   6   4    2.17    0.13
 -24   6   4    2.02    0.15
  22  -6  -4    1.35    0.15
 -22   6   4    1.68    0.11
 -22   6   4    1.32    0.13
  20  -6  -4   15.51    0.47
 -20   6   4   15.76    0.40
 -20   6   4   15.46    0.45
  18  -6  -4    0.79    0.11
  18  -6  -4    0.89    0.08
 -18   6   4    0.87    0.08
 -18   6   4    1.09    0.11
  16  -6  -4    5.28    0.18
  16  -6  -4    5.68    0.22
 -16   6   4    4.98    0.22
 -16   6   4    5.38    0.18
  14  -6  -4    1.65    0.10
  14  -6  -4    1.76    0.13
 -14   6   4    1.66    0.12
 -14   6   4    1.68    0.09
  12  -6  -4    4.79    0.19
  12  -6  -4    4.30    0.16
 -12   6   4    4.45    0.19
 -12   6   4    4.62    0.15
  10  -6  -4    2.15    0.13
  10  -6  -4    2.09    0.11
 -10   6   4    2.07    0.09
 -10   6   4    2.09    0.13
   8  -6  -4    3.68    0.14
   8  -6  -4    3.77    0.15
  -8   6   4    3.74    0.17
  -8   6   4    3.61    0.12
   6  -6  -4    4.94    0.17
   6  -6  -4    4.98    0.17
  -6   6   4    4.67    0.19
  -6   6   4    5.13    0.15
   4  -6  -4    3.76    0.15
   4  -6  -4    3.72    0.14
  -4   6   4    3.41    0.16
  -4   6   4    3.82    0.12
   2  -6  -4    3.80    0.15
   2  -6  -4    3.58    0.14
  -2   6   4    4.01    0.12
  -2   6   4    3.72    0.17
   0  -6  -4   14.46    0.36
   0   6   4   14.29    0.40
   0   6   4   14.60    0.38
   0   6   4   15.01    0.33
  -2  -6  -4   23.00    0.52
  -2  -6  -4   21.85    0.48
   2   6   4   21.75    0.53
   2   6   4   21.93    0.56
  -4  -6  -4   81.00    1.63
  -4  -6  -4   83.07    1.67
   4   6   4   83.26    1.78
   4   6   4   82.78    1.75
  -6  -6  -4   20.97    0.47
  -6  -6  -4   21.48    0.50
   6   6   4   20.96    0.54
   6   6   4   20.89    0.52
  -8  -6  -4    0.46    0.05
  -8  -6  -4    0.43    0.07
   8   6   4    0.43    0.06
   8   6   4    0.32    0.07
 -10  -6  -4   10.78    0.28
 -10  -6  -4   10.71    0.30
  10   6   4   11.01    0.34
  10   6   4   11.16    0.32
 -12  -6  -4    2.31    0.11
 -12  -6  -4    2.50    0.13
  12   6   4    2.36    0.13
  12   6   4    2.41    0.14
 -14  -6  -4    3.21    0.14
 -14  -6  -4    3.29    0.15
  14   6   4    3.24    0.16
  14   6   4    3.17    0.17
 -16  -6  -4    1.30    0.10
 -16  -6  -4    1.32    0.09
  16   6   4    1.37    0.12
  16   6   4    1.16    0.11
 -18  -6  -4   11.00    0.31
 -18  -6  -4   10.52    0.31
  18   6   4   10.60    0.35
  18   6   4   11.00    0.35
 -20  -6  -4    4.99    0.20
 -20  -6  -4    5.34    0.19
  20   6   4    5.06    0.22
  20   6   4    4.88    0.22
 -22  -6  -4    1.68    0.11
 -22  -6  -4    1.66    0.12
  22   6   4    1.84    0.14
  22   6   4    1.66    0.13
 -24  -6  -4    0.12    0.06
 -24  -6  -4    0.15    0.06
  24   6   4    0.11    0.07
  24   6   4   -0.03    0.06
 -26  -6  -4    0.44    0.09
  26   6   4    0.91    0.12
  26   6   4    0.78    0.12
 -28  -6  -4    1.62    0.15
 -30  -6  -4    0.17    0.08
 -32  -6  -4    2.44    0.18
 -34  -6  -4    8.83    0.35
 -36  -6  -4    2.72    0.21
 -37   7   4    3.85    0.23
  35  -7  -4    1.37    0.18
 -35   7   4    1.75    0.18
  33  -7  -4    1.18    0.16
 -33   7   4    1.17    0.14
  31  -7  -4    0.36    0.12
 -31   7   4    0.07    0.07
  29  -7  -4   -0.04    0.09
 -29   7   4    0.03    0.06
  27  -7  -4    1.20    0.15
 -27   7   4    1.16    0.12
  25  -7  -4    0.11    0.09
 -25   7   4    0.04    0.05
  23  -7  -4    4.88    0.24
 -23   7   4    4.40    0.22
 -23   7   4    4.87    0.20
  21  -7  -4    0.12    0.08
 -21   7   4    0.09    0.05
 -21   7   4    0.04    0.06
  19  -7  -4    3.42    0.15
  19  -7  -4    3.32    0.19
 -19   7   4    3.20    0.15
 -19   7   4    3.40    0.18
  17  -7  -4    1.72    0.11
  17  -7  -4    1.84    0.14
 -17   7   4    1.66    0.13
 -17   7   4    1.76    0.11
  15  -7  -4    1.52    0.10
  15  -7  -4    1.58    0.13
 -15   7   4    1.40    0.11
 -15   7   4    1.60    0.10
  13  -7  -4    3.14    0.16
  13  -7  -4    2.74    0.13
 -13   7   4    3.08    0.12
 -13   7   4    2.81    0.16
  11  -7  -4    5.75    0.20
  11  -7  -4    5.56    0.20
 -11   7   4    5.59    0.22
 -11   7   4    5.81    0.18
   9  -7  -4    2.96    0.14
   9  -7  -4    2.98    0.14
  -9   7   4    3.00    0.16
  -9   7   4    2.93    0.12
   7  -7  -4    7.09    0.23
   7  -7  -4    7.29    0.22
  -7   7   4    7.31    0.20
  -7   7   4    7.30    0.26
   5  -7  -4    0.37    0.06
   5  -7  -4    0.46    0.06
  -5   7   4    0.42    0.07
  -5   7   4    0.41    0.05
   3  -7  -4   22.03    0.53
   3  -7  -4   22.61    0.53
  -3   7   4   22.26    0.58
  -3   7   4   23.28    0.50
   1  -7  -4    7.97    0.22
   1  -7  -4    7.47    0.24
  -1   7   4    7.91    0.27
  -1   7   4    7.72    0.21
  -1  -7  -4    4.43    0.17
   1   7   4    3.93    0.18
  -3  -7  -4    8.97    0.25
  -3  -7  -4    9.56    0.27
   3   7   4    9.62    0.31
   3   7   4    9.27    0.27
  -5  -7  -4    5.62    0.20
  -5  -7  -4    5.53    0.18
   5   7   4    5.75    0.19
   5   7   4    5.81    0.23
  -7  -7  -4    0.00    0.03
  -7  -7  -4    0.03    0.04
[truncated: 314,772 more chars]
