# Supplementary material for: 7-tert-Butyl-1,3-bis­(eth­oxy­meth­yl)pyrene
Source: IUCrdata. 2026 Apr 29;11(Pt 4):x260413. doi: 10.1107/S241431462600413X (PMC13147918; doi:10.1107/S241431462600413X)
Supplement: Supplementary file 2 [file x-11-x260413-Isup2.hkl]

data_I                                                                          
_shelx_title ' MAEKEN2_0m in C2/c No15' 
_shelx_refln_list_code          4                                               
_shelx_F_calc_maximum      446.34                                               
_exptl_crystal_F_000      1616.00                                               
_reflns_d_resolution_high  0.7398                                               
                                                                                
loop_                                                                           
 _space_group_symop_operation_xyz                                               
 'x, y, z'                                                                      
 '-x, y, -z+1/2'                                                                
 'x+1/2, y+1/2, z'                                                              
 '-x+1/2, y+1/2, -z+1/2'                                                        
 '-x, -y, -z'                                                                   
 'x, -y, z-1/2'                                                                 
 '-x+1/2, -y+1/2, -z'                                                           
 'x+1/2, -y+1/2, z-1/2'                                                         
                                                                                
_cell_length_a    31.5627                                                       
_cell_length_b    13.4849                                                       
_cell_length_c     9.4170                                                       
_cell_angle_alpha  90.000                                                       
_cell_angle_beta   92.464                                                       
_cell_angle_gamma  90.000                                                       
                                                                                
_shelx_F_squared_multiplier     1.000                                           
                                                                                
loop_                                                                           
 _refln_index_h                                                                 
 _refln_index_k                                                                 
 _refln_index_l                                                                 
 _refln_F_squared_calc                                                          
 _refln_F_squared_meas                                                          
 _refln_F_squared_sigma                                                         
 _refln_observed_status                                                         
   4   0   0       9825.48       5607.97       110.00 o                         
   6   0   0       1541.98        718.70        11.01 o                         
   8   0   0      14454.19      12605.69       126.84 o                         
  10   0   0      17006.82      18104.44       210.47 o                         
  12   0   0       4209.11       5190.49        78.55 o                         
  14   0   0       7962.23       9646.55       100.65 o                         
  16   0   0      27559.89      31635.40       315.41 o                         
  18   0   0       1902.54       1940.02        50.68 o                         
  20   0   0         17.55         35.92         4.76 o                         
  22   0   0       1357.97       1290.71        29.21 o                         
  24   0   0        173.67        156.00        10.83 o                         
  26   0   0         16.02         13.98         6.70 o                         
  28   0   0        581.36        578.23        25.35 o                         
  30   0   0        868.75        864.78        31.64 o                         
  32   0   0        141.24        231.65        20.04 o                         
  34   0   0        699.80        703.85       102.30 o                         
  36   0   0        104.96        144.43        27.50 o                         
  38   0   0          0.10         15.01        20.90 o                         
  40   0   0         36.52         25.71        14.23 o                         
   1   1   0        183.96         -3.67         8.98 o                         
   5   1   0        408.11        600.45         6.27 o                         
   7   1   0         25.28         30.33         1.87 o                         
   9   1   0         38.47          9.29         1.95 o                         
  11   1   0       1368.06       1632.54        15.65 o                         
  13   1   0       2717.56       3144.43        31.60 o                         
  15   1   0       7313.33       8238.46        61.83 o                         
  17   1   0       1730.10       1688.52        17.15 o                         
  19   1   0         20.63         41.50         3.06 o                         
  21   1   0         10.65         26.92         3.68 o                         
  23   1   0         10.49         16.02         4.56 o                         
  25   1   0       1133.72       1081.87        24.14 o                         
  27   1   0         13.83         15.40         5.44 o                         
  29   1   0       3456.30       3062.22        47.38 o                         
  31   1   0        288.12        244.24        14.24 o                         
  33   1   0         27.73         35.57        10.16 o                         
  35   1   0         28.51         43.93         9.86 o                         
  37   1   0        124.83        136.11        13.01 o                         
  39   1   0         31.32         27.15        10.07 o                         
   0   2   0      31019.17      30297.11       700.72 o                         
   2   2   0       2099.74       2432.35        27.40 o                         
   4   2   0        477.56        318.17         4.23 o                         
   6   2   0       2121.85       2714.91        21.23 o                         
   8   2   0       3151.47       3071.44        24.32 o                         
  10   2   0          0.47         10.48         2.03 o                         
  12   2   0         66.17         25.43         2.34 o                         
  14   2   0         50.22         34.80         2.91 o                         
  16   2   0       1705.78       2003.10        36.69 o                         
  18   2   0        937.55        963.17        11.67 o                         
  20   2   0        225.07        172.43         5.79 o                         
  22   2   0        334.19        351.74         8.52 o                         
  24   2   0       2472.28       2424.89        33.11 o                         
  26   2   0         49.08         40.50         6.06 o                         
  28   2   0        614.32        682.09        23.11 o                         
  30   2   0       1045.55        938.30        24.01 o                         
  32   2   0         81.76         71.99        11.11 o                         
  34   2   0         50.85         80.45        10.41 o                         
  36   2   0        237.75        320.96        18.03 o                         
  38   2   0        267.50        335.03        19.13 o                         
  40   2   0         10.84         24.86        10.84 o                         
   1   3   0      73442.55      70313.49       537.33 o                         
   3   3   0       4401.63       4572.47        88.14 o                         
   5   3   0      31015.35      30665.96       214.35 o                         
   7   3   0       5063.40       5827.53        88.04 o                         
   9   3   0         21.75         39.55         4.56 o                         
  11   3   0       1507.98       1637.06        15.31 o                         
  13   3   0       1216.63       1327.97        13.56 o                         
  15   3   0        107.59        144.66         5.30 o                         
  17   3   0        458.96        727.82         9.92 o                         
  19   3   0       1706.79       1463.35        15.90 o                         
  21   3   0          2.87          0.79         3.69 o                         
  23   3   0        521.64        490.09        11.78 o                         
  25   3   0       4666.51       4452.74        52.58 o                         
  27   3   0         17.03         29.28         6.89 o                         
  29   3   0        689.31        709.97        17.64 o                         
  31   3   0        558.93        526.02        16.28 o                         
  33   3   0        129.93        167.46        13.58 o                         
  35   3   0          5.98         13.65         8.11 o                         
  37   3   0        114.06        183.24        14.97 o                         
  39   3   0        782.60        972.41        29.29 o                         
  41   3   0          1.35         26.40        24.20 o                         
   0   4   0      20348.38      22338.49       254.00 o                         
   2   4   0       5573.17       5283.74        85.44 o                         
   4   4   0       1956.05       1918.93        16.55 o                         
   6   4   0        405.51        365.63         6.44 o                         
   8   4   0       2822.53       3194.51        26.18 o                         
  10   4   0       1024.46       1225.12        12.52 o                         
  12   4   0         12.19         27.08         2.64 o                         
  14   4   0       1668.74       1714.82        16.97 o                         
  16   4   0        133.74        180.71         5.45 o                         
  18   4   0          0.09         -1.63         2.75 o                         
  20   4   0        553.15        493.44        11.32 o                         
  22   4   0       2603.48       2520.27        30.44 o                         
  24   4   0       2937.33       2847.73        34.14 o                         
  26   4   0        248.62        210.18        10.77 o                         
  28   4   0        224.32        214.89        11.13 o                         
  30   4   0       1278.63       1152.49        23.52 o                         
  32   4   0       1065.79        910.16        30.43 o                         
  34   4   0          4.81          4.75         7.81 o                         
  36   4   0         43.25         47.67        10.34 o                         
  38   4   0        103.72        175.29        18.10 o                         
  40   4   0        158.37        231.01        37.40 o                         
   1   5   0        429.98        582.95         7.90 o                         
   3   5   0        550.11        485.89         7.40 o                         
   5   5   0         20.63         11.56         2.04 o                         
   7   5   0       1130.65       1101.95        11.66 o                         
   9   5   0         38.52         33.74         2.64 o                         
  11   5   0       2039.18       1796.79        17.39 o                         
  13   5   0         45.83         57.45         4.37 o                         
  15   5   0         13.73         28.75         4.80 o                         
  17   5   0       1109.58        866.26        13.56 o                         
  19   5   0         54.69         24.71         4.51 o                         
  21   5   0          0.02          8.02         4.21 o                         
  23   5   0        119.57        133.19         8.08 o                         
  25   5   0         24.59         47.60         5.99 o                         
  27   5   0         75.59         61.61         7.37 o                         
  29   5   0        415.50        408.58        14.56 o                         
  31   5   0        177.62        164.81        15.16 o                         
  33   5   0         35.72         27.84         7.57 o                         
  35   5   0         32.44         63.03        10.69 o                         
  37   5   0          0.80          5.74         9.72 o                         
  39   5   0        176.95        220.01        33.00 o                         
   0   6   0       1376.32       1049.07        34.14 o                         
   2   6   0        114.16        107.30         6.07 o                         
   4   6   0        100.44        127.85         4.70 o                         
   6   6   0       3460.08       4281.96        54.99 o                         
   8   6   0       2121.68       2296.88        30.77 o                         
  10   6   0       2991.89       3091.04        26.86 o                         
  12   6   0         48.01         35.52         3.50 o                         
  14   6   0        787.10        729.76        11.75 o                         
  16   6   0          0.13         12.38         2.96 o                         
  18   6   0        131.17        217.63        11.82 o                         
  20   6   0        455.91        390.07        15.41 o                         
  22   6   0       7817.31       7861.11        75.48 o                         
  24   6   0       2519.69       2439.58        31.52 o                         
  26   6   0        717.54        677.29        24.45 o                         
  28   6   0         54.00         46.57         7.26 o                         
  30   6   0         40.16         36.64         7.80 o                         
  32   6   0        862.36        881.31        22.12 o                         
  34   6   0         22.86         30.11         9.23 o                         
  36   6   0        124.50         99.63        18.00 o                         
  38   6   0        215.91        213.41        37.40 o                         
   1   7   0        187.94        198.15         9.84 o                         
   3   7   0       2371.02       2141.54        34.59 o                         
   5   7   0       5462.02       5935.12        54.57 o                         
   7   7   0      23378.49      26222.66       187.13 o                         
   9   7   0       5968.62       7049.02        55.08 o                         
  11   7   0        896.38        864.16        18.92 o                         
  13   7   0        103.09         90.00         4.50 o                         
  15   7   0         17.90         14.55         3.41 o                         
  17   7   0          1.16          0.38         2.97 o                         
  19   7   0          1.26         -3.63         3.63 o                         
  21   7   0       2461.44       2215.70        40.24 o                         
  23   7   0       3037.20       2905.88        39.40 o                         
  25   7   0        367.52        350.69        17.47 o                         
  27   7   0        183.63        219.09        16.20 o                         
  29   7   0         32.71         12.32         8.20 o                         
  31   7   0        157.26        150.40        13.13 o                         
  33   7   0         68.00         75.58        11.16 o                         
  35   7   0          0.79         10.13         9.11 o                         
  37   7   0        151.23        114.22        20.04 o                         
   0   8   0         46.91         82.04         7.62 o                         
   2   8   0        781.72        729.96        11.65 o                         
   4   8   0       2979.37       2883.57        28.30 o                         
   6   8   0       1546.04       1540.35        39.76 o                         
   8   8   0       6665.48       6403.44        55.18 o                         
  10   8   0       2178.33       2318.11        32.16 o                         
  12   8   0         24.28         19.31         4.58 o                         
  14   8   0        158.71        151.01         9.63 o                         
  16   8   0          2.13         -3.37         3.37 o                         
  18   8   0          8.02          8.87         4.80 o                         
  20   8   0          0.00         -3.08         4.92 o                         
  22   8   0       1886.84       1846.07        34.08 o                         
  24   8   0       2184.04       2160.36        33.23 o                         
  26   8   0        614.27        595.14        17.27 o                         
  28   8   0         94.36        106.65        11.16 o                         
  30   8   0          0.53          6.25        11.43 o                         
  32   8   0          1.51         12.71         8.93 o                         
  34   8   0          4.81         11.69         9.37 o                         
  36   8   0         55.80         87.52        18.04 o                         
   1   9   0        564.37        517.52        11.48 o                         
   3   9   0        135.51        156.54         7.45 o                         
   5   9   0        177.26        149.45         8.53 o                         
   7   9   0       2005.04       2342.73        27.79 o                         
   9   9   0       3360.42       3711.49        39.00 o                         
  11   9   0        474.55        525.02        10.67 o                         
  13   9   0        395.15        445.90        11.31 o                         
  15   9   0          6.41          5.31         3.90 o                         
  17   9   0        795.28        700.55        16.59 o                         
  19   9   0         96.39         79.60         7.87 o                         
  21   9   0        381.18        330.74        20.53 o                         
  23   9   0       3855.25       3686.24        47.92 o                         
  25   9   0       2643.13       2559.91        41.68 o                         
  27   9   0         59.55         56.22         8.47 o                         
  29   9   0          9.23          4.14         8.82 o                         
  31   9   0        342.96        337.14        19.05 o                         
  33   9   0        207.54        188.73        20.01 o                         
  35   9   0          6.66         27.60        23.10 o                         
   0  10   0        803.70        766.09        28.93 o                         
   2  10   0       1121.73       1121.67        17.78 o                         
   4  10   0        143.18        145.17         7.88 o                         
   6  10   0         92.54        118.83         7.01 o                         
   8  10   0         87.36         69.73         6.11 o                         
  10  10   0        207.92        212.22        16.88 o                         
  12  10   0         13.89         19.61         4.94 o                         
  14  10   0          4.06          4.81         4.56 o                         
  16  10   0        127.48        125.42         8.41 o                         
  18  10   0          4.41          4.82         6.26 o                         
  20  10   0        251.71        202.64        12.74 o                         
  22  10   0        108.84        122.88        16.51 o                         
  24  10   0        261.16        289.95        14.14 o                         
  26  10   0        155.50        148.48        16.39 o                         
  28  10   0         36.20         35.04        14.29 o                         
  30  10   0        460.64        476.83        20.52 o                         
  32  10   0        476.77        485.62        24.45 o                         
  34  10   0        184.82        171.51        33.00 o                         
   1  11   0        334.00        352.37        10.98 o                         
   3  11   0       1846.40       1827.31        25.57 o                         
   5  11   0         19.22         33.49         5.43 o                         
   7  11   0       2992.94       2914.52        34.85 o                         
   9  11   0        720.71        700.62        14.72 o                         
  11  11   0        326.58        303.27        11.95 o                         
  13  11   0          8.85          8.87         6.39 o                         
  15  11   0          1.74          6.68         5.25 o                         
  17  11   0         51.53         50.43         8.05 o                         
  19  11   0        288.20        266.47        14.49 o                         
  21  11   0        211.49        228.21        19.37 o                         
  23  11   0        242.15        284.99        16.08 o                         
  25  11   0        892.58        808.97        35.70 o                         
  27  11   0         22.03         27.70        10.14 o                         
  29  11   0        227.34        264.17        26.41 o                         
  31  11   0        724.36        903.12        31.27 o                         
   0  12   0       2701.62       2687.80        58.32 o                         
   2  12   0         42.61         48.87         6.55 o                         
   4  12   0        975.99        871.00        26.20 o                         
   6  12   0          6.74         10.59         5.03 o                         
   8  12   0        749.62        737.44        18.05 o                         
  10  12   0        613.92        572.50        15.45 o                         
  12  12   0        424.48        456.30        14.26 o                         
  14  12   0         67.45         86.48         8.22 o                         
  16  12   0        681.71        566.03        18.65 o                         
  18  12   0        149.16        112.93        10.84 o                         
  20  12   0         15.43         21.90        11.75 o                         
  22  12   0        198.99        194.14        14.17 o                         
  24  12   0         94.46         67.88        10.70 o                         
  26  12   0        276.77        283.22        17.80 o                         
  28  12   0         80.07         62.61        12.07 o                         
   1  13   0        150.74        161.73        10.20 o                         
   3  13   0        234.51        242.26        11.35 o                         
   5  13   0         67.49         57.63         6.98 o                         
   7  13   0        303.46        313.30        13.56 o                         
   9  13   0         11.82         12.58         6.44 o                         
  11  13   0         60.02         63.89         7.96 o                         
  13  13   0          8.23         11.51         7.05 o                         
  15  13   0         31.29         29.29         8.70 o                         
  17  13   0         86.68         78.52        10.41 o                         
  19  13   0         77.04         69.63        11.11 o                         
  21  13   0         89.87         96.65        11.51 o                         
  23  13   0         46.96         58.74        11.43 o                         
  25  13   0          3.08          4.48         9.50 o                         
  27  13   0          0.32         -4.32        11.81 o                         
   0  14   0       3408.24       3160.10        56.70 o                         
   2  14   0       3056.89       3146.86        44.05 o                         
   4  14   0        382.74        386.44        22.43 o                         
   6  14   0        259.68        279.07        13.87 o                         
   8  14   0         47.31         55.04         8.80 o                         
  10  14   0          1.70          4.85         6.96 o                         
  12  14   0          0.26         -4.98         6.82 o                         
  14  14   0        923.98        833.35        24.16 o                         
  16  14   0        849.07        814.03        24.69 o                         
  18  14   0          1.96          0.73         9.21 o                         
  20  14   0         24.37         18.18         9.30 o                         
  22  14   0          4.74          5.03         9.81 o                         
  24  14   0          3.44         17.99        12.23 o                         
  26  14   0        146.25        154.00        33.00 o                         
   1  15   0       1727.92       1779.88        36.08 o                         
   3  15   0       3107.03       3076.46        67.22 o                         
   5  15   0         78.01         77.41        10.40 o                         
   7  15   0        314.65        297.66        18.55 o                         
   9  15   0         13.42         11.28         7.80 o                         
  11  15   0        312.35        362.76        16.41 o                         
  13  15   0        234.21        206.55        15.34 o                         
  15  15   0         81.74         64.43        11.10 o                         
  17  15   0        379.44        412.19        21.69 o                         
  19  15   0         89.88         78.14        12.53 o                         
  21  15   0         22.74         17.60        17.11 o                         
   0  16   0       4410.49       4356.50        75.36 o                         
   2  16   0       2191.85       2102.65        36.39 o                         
   4  16   0        226.86        201.39        13.69 o                         
   6  16   0         12.42         14.65         9.98 o                         
   8  16   0         25.72         39.12         9.21 o                         
  10  16   0         14.33          7.84         8.57 o                         
  12  16   0          0.23          0.07         9.81 o                         
  14  16   0        231.91        215.33        16.78 o                         
  16  16   0        627.02        592.90        28.11 o                         
   1  17   0          4.98         13.03        10.41 o                         
   3  17   0        133.74        138.47        13.07 o                         
   5  17   0         25.11         14.89         9.78 o                         
   7  17   0          0.66         10.60        10.62 o                         
   9  17   0          2.95         -9.98         9.98 o                         
  11  17   0         13.82         39.60        26.40 o                         
 -39   1   1         71.54         84.85        11.84 o                         
 -37   1   1         85.33         72.32        11.16 o                         
 -35   1   1         27.59         15.78         9.53 o                         
 -33   1   1        100.73         80.26         9.72 o                         
 -31   1   1       2883.06       2275.02        45.41 o                         
 -29   1   1       1752.72       1348.96        24.55 o                         
 -27   1   1         12.24          7.62         6.72 o                         
 -25   1   1        177.63        275.04        10.78 o                         
 -23   1   1        269.44        359.18         9.60 o                         
 -21   1   1         14.66          8.21         3.53 o                         
 -19   1   1        733.72        871.06        13.87 o                         
 -17   1   1         72.73        154.35         7.28 o                         
 -15   1   1      36816.44      40032.24       310.39 o                         
 -13   1   1        235.33        284.81        17.25 o                         
 -11   1   1         21.82          1.83         1.88 o                         
  -9   1   1       7393.10       6484.36        53.37 o                         
  -7   1   1       6397.54       6493.40        51.20 o                         
  -5   1   1       7646.40       9392.17        72.11 o                         
  -3   1   1        366.33        923.80         8.01 o                         
  -1   1   1      10043.71      10338.58       569.37 o                         
   1   1   1      20466.65      23311.06      1398.24 o                         
   3   1   1       1556.83        796.19         7.93 o                         
   5   1   1       9021.47       9955.79        76.22 o                         
   7   1   1       4333.61       3886.53        31.41 o                         
   9   1   1        328.17        515.04         6.48 o                         
  11   1   1         57.47         66.47         3.79 o                         
  13   1   1          8.62         29.53         2.47 o                         
  15   1   1       1194.49       1060.96        11.95 o                         
  17   1   1       1257.29       1172.92        14.15 o                         
  19   1   1       3131.23       2893.63        26.20 o                         
  21   1   1       4260.42       3913.71        33.73 o                         
  23   1   1       1326.67       1557.22        21.08 o                         
  25   1   1        873.85        934.83        20.66 o                         
  27   1   1        699.18        665.13        18.53 o                         
  29   1   1         49.91         35.80         7.40 o                         
  31   1   1        208.27        166.58        14.29 o                         
  33   1   1        243.29        257.40        24.14 o                         
  35   1   1         99.41        144.11        13.01 o                         
  37   1   1         66.54        117.65        15.24 o                         
  39   1   1        196.76        164.31        15.30 o                         
 -40   2   1          5.02         28.82        10.59 o                         
 -38   2   1         19.31         17.55         9.81 o                         
 -36   2   1          0.43          8.34         8.15 o                         
 -34   2   1         30.22         31.61         8.39 o                         
 -32   2   1        149.92        141.79        11.51 o                         
 -30   2   1       2719.06       2339.15        50.33 o                         
 -28   2   1        416.84        276.00        17.72 o                         
 -26   2   1          0.69         13.45         5.21 o                         
 -24   2   1        786.87        900.54        25.69 o                         
 -22   2   1         53.65         23.99         4.31 o                         
 -20   2   1        100.46        116.80         6.23 o                         
 -18   2   1       3316.76       3386.83        32.10 o                         
 -16   2   1       1305.69       1116.76        13.94 o                         
 -14   2   1       5579.74       6102.67        66.32 o                         
 -12   2   1       2289.38       2178.44        21.05 o                         
 -10   2   1       1349.86       1257.17        11.88 o                         
  -8   2   1       2205.28       1956.88        16.71 o                         
  -6   2   1       7639.79       7443.90        54.16 o                         
  -4   2   1      13070.37      14598.00       102.98 o                         
  -2   2   1        319.62        545.36         7.90 o                         
   0   2   1       1032.97       1151.61        12.68 o                         
   2   2   1      22229.04      27149.59       189.48 o                         
   4   2   1        909.61       1109.31        10.21 o                         
   6   2   1       4833.71       4355.72        35.56 o                         
   8   2   1        276.80        209.49         5.29 o                         
  10   2   1          0.13         26.21         2.58 o                         
  12   2   1        620.48        606.36         8.91 o                         
  14   2   1         85.86        164.97         4.64 o                         
  16   2   1        734.79        747.90         9.70 o                         
  18   2   1          0.03          8.64         2.64 o                         
  20   2   1         60.78         53.66         3.93 o                         
  22   2   1       2155.44       1899.09        22.40 o                         
  24   2   1        330.94        352.63        11.71 o                         
  26   2   1        192.62        211.30        17.15 o                         
  28   2   1        547.33        540.95        20.72 o                         
  30   2   1          1.21          6.64         6.14 o                         
  32   2   1         35.54         20.44         9.21 o                         
  34   2   1        470.34        398.11        19.23 o                         
  36   2   1         69.46         75.48        10.84 o                         
  38   2   1        879.22        953.54        28.44 o                         
  40   2   1         30.19         48.30        18.70 o                         
 -41   3   1        110.53        156.20        35.20 o                         
 -39   3   1          3.74         24.77        10.62 o                         
 -37   3   1          4.23         -0.44         8.20 o                         
 -35   3   1         11.87         19.72         8.26 o                         
 -33   3   1         15.32         19.39         6.72 o                         
 -31   3   1         98.61         67.39         8.27 o                         
 -29   3   1       2672.71       2462.72        36.50 o                         
 -27   3   1        467.87        401.31        13.69 o                         
 -25   3   1       1266.02       1219.44        22.50 o                         
 -23   3   1         64.35         64.73         7.35 o                         
 -21   3   1        115.04        107.18         6.25 o                         
 -19   3   1        415.52        392.07         8.66 o                         
 -17   3   1          0.31          2.20         1.76 o                         
 -15   3   1       2425.79       2322.17        23.08 o                         
 -13   3   1         21.89         22.32         2.50 o                         
 -11   3   1        864.21        805.83        11.26 o                         
  -9   3   1         60.22         50.88         2.54 o                         
  -7   3   1        444.32        527.00         8.73 o                         
  -5   3   1       5926.77       6529.63        48.26 o                         
  -3   3   1       2689.02       2785.21        22.54 o                         
  -1   3   1      16677.42      17915.65       126.38 o                         
   1   3   1      30269.05      32756.74       228.82 o                         
   3   3   1      34596.85      36954.65       341.45 o                         
   5   3   1       1551.02       1470.44        20.03 o                         
   7   3   1       3148.98       3343.49        26.72 o                         
   9   3   1        456.16        466.22        11.02 o                         
  11   3   1        324.51        394.38         6.91 o                         
  13   3   1        191.47        250.12         5.30 o                         
  15   3   1        841.93       1163.33        24.95 o                         
  17   3   1       8345.19       8938.88        78.57 o                         
  19   3   1       4967.83       5195.88        46.45 o                         
  21   3   1       2113.97       1954.84        24.70 o                         
  23   3   1       7900.40       7853.60        74.51 o                         
  25   3   1       3687.55       3418.74        39.08 o                         
  27   3   1          4.67          9.84         4.94 o                         
  29   3   1        227.47        264.17        12.33 o                         
  31   3   1       1084.87       1018.24        32.07 o                         
  33   3   1        470.57        413.26        32.39 o                         
  35   3   1          1.59         -3.23         8.20 o                         
  37   3   1        120.29        143.63        13.94 o                         
  39   3   1        304.40        365.65        20.44 o                         
 -40   4   1         68.73         88.00        28.60 o                         
 -38   4   1         42.12         42.97        10.38 o                         
 -36   4   1        345.40        418.74        25.83 o                         
 -34   4   1        360.25        347.98        15.95 o                         
 -32   4   1        327.50        275.29        13.83 o                         
 -30   4   1          6.57          8.80         5.85 o                         
 -28   4   1        326.36        296.36        13.07 o                         
 -26   4   1       2727.66       2516.25        35.88 o                         
 -24   4   1        242.72        238.97        17.57 o                         
 -22   4   1        166.05        198.92         8.55 o                         
 -20   4   1       5545.60       5270.58        47.91 o                         
 -18   4   1        364.61        361.15         8.51 o                         
 -16   4   1       1521.56       1334.51        23.61 o                         
 -14   4   1         40.46         59.30         3.43 o                         
 -12   4   1         22.95         40.43         3.02 o                         
 -10   4   1         33.80         88.96         4.98 o                         
  -8   4   1        724.68        912.77        13.72 o                         
  -6   4   1        446.58        394.86         6.15 o                         
  -4   4   1       1259.95       1006.52        10.23 o                         
  -2   4   1        360.66        324.19        14.03 o                         
   0   4   1       7443.23       6814.00        94.59 o                         
   2   4   1      18546.18      14554.74       111.45 o                         
   4   4   1       7788.23       6818.79        50.80 o                         
   6   4   1       2363.26       2073.86        44.70 o                         
   8   4   1        712.71       1635.58        15.35 o                         
  10   4   1      13914.33      12977.76        94.47 o                         
  12   4   1        983.86        661.75         8.59 o                         
  14   4   1        943.37        928.96        15.44 o                         
  16   4   1       2501.37       2697.62        24.34 o                         
  18   4   1        778.10       1032.55        14.30 o                         
  20   4   1        113.07         88.47         5.49 o                         
  22   4   1       4008.88       3726.52        41.98 o                         
  24   4   1      20227.14      19290.46       167.34 o                         
  26   4   1        549.22        527.87        19.21 o                         
  28   4   1         45.63         60.87         7.14 o                         
  30   4   1        491.73        477.60        26.16 o                         
  32   4   1       4773.08       4365.80        63.93 o                         
  34   4   1         64.74         51.73         9.84 o                         
  36   4   1         46.47         43.62        10.23 o                         
  38   4   1        247.92        243.25        16.85 o                         
  40   4   1        561.15        684.22        55.00 o                         
 -39   5   1        145.00        191.41        33.00 o                         
 -37   5   1       1514.90       1671.58        37.44 o                         
 -35   5   1          5.42          5.78         7.40 o                         
 -33   5   1        161.55        157.50        11.76 o                         
 -31   5   1        158.06        153.61        10.89 o                         
 -29   5   1        542.22        545.50        16.48 o                         
 -27   5   1         99.29        110.55         9.09 o                         
 -25   5   1        212.18        196.91        10.77 o                         
 -23   5   1        578.93        521.69        47.88 o                         
 -21   5   1       3568.35       3299.65        42.41 o                         
 -19   5   1       2051.47       1787.41        21.61 o                         
 -17   5   1       2116.50       1835.65        24.72 o                         
 -15   5   1       1538.42       1696.40        17.59 o                         
 -13   5   1        435.33        439.40        13.93 o                         
 -11   5   1       1728.40       2012.67        31.12 o                         
  -9   5   1          3.58         -0.85         2.16 o                         
  -7   5   1        474.65        754.64        10.70 o                         
  -5   5   1       5125.21       4963.28        38.76 o                         
  -3   5   1       1692.13       1686.16        15.50 o                         
  -1   5   1        151.48        156.46         5.41 o                         
   1   5   1        668.56        606.95         8.42 o                         
   3   5   1       1230.11       1532.51        19.13 o                         
   5   5   1         13.19         -1.68         1.68 o                         
   7   5   1       3518.42       3394.65        29.10 o                         
   9   5   1       4050.08       5509.61        43.19 o                         
  11   5   1       1755.75       1777.86        17.24 o                         
  13   5   1        140.71         96.46         3.76 o                         
  15   5   1         59.91         42.74         3.93 o                         
  17   5   1        450.53        575.68        12.49 o                         
  19   5   1       1001.69        931.32        13.95 o                         
  21   5   1        799.59        690.04        15.41 o                         
  23   5   1       4847.93       4689.91        49.61 o                         
  25   5   1       2808.88       2603.16        55.85 o                         
  27   5   1         88.48         82.00         7.96 o                         
  29   5   1          6.70          2.83         5.80 o                         
  31   5   1        781.46        674.89        22.71 o                         
  33   5   1        945.41        889.64        26.27 o                         
  35   5   1         52.33         63.40        10.41 o                         
  37   5   1        158.20        178.36        15.49 o                         
 -38   6   1        413.35        571.14        56.10 o                         
 -36   6   1        301.47        324.50        18.96 o                         
 -34   6   1          0.71          1.15         7.81 o                         
 -32   6   1         11.20          2.60         6.72 o                         
 -30   6   1        239.46        195.85        17.61 o                         
 -28   6   1        943.61        950.11        29.07 o                         
 -26   6   1         40.82         62.14         7.32 o                         
 -24   6   1       3733.24       3677.01        41.92 o                         
 -22   6   1       8062.39       7608.45        73.52 o                         
 -20   6   1       1942.77       1748.65        24.04 o                         
 -18   6   1        157.44        146.70         6.56 o                         
 -16   6   1         66.04         62.18         4.03 o                         
 -14   6   1         64.59         61.81         4.18 o                         
 -12   6   1          2.22          7.15         2.37 o                         
 -10   6   1          5.77          2.20         2.17 o                         
  -8   6   1         19.32         15.07         2.55 o                         
  -6   6   1        751.45        621.67        12.25 o                         
  -4   6   1        502.03        649.73        10.39 o                         
  -2   6   1        494.40        501.21         8.96 o                         
   0   6   1       1343.08       1320.67        15.11 o                         
   2   6   1       2404.23       2338.33        24.79 o                         
   4   6   1        585.21        688.79         9.79 o                         
   6   6   1        825.96        896.25        14.03 o                         
   8   6   1       2654.68       2953.42        25.68 o                         
  10   6   1        416.03        384.35         9.50 o                         
  12   6   1         47.50         20.80         2.64 o                         
  14   6   1         27.33         15.09         4.16 o                         
  16   6   1        209.52        157.09         6.19 o                         
  18   6   1          0.12          3.05         3.14 o                         
  20   6   1         27.88         30.31         4.88 o                         
  22   6   1         57.01         66.91         6.75 o                         
  24   6   1        541.55        516.02        17.87 o                         
  26   6   1       1319.47       1196.04        26.24 o                         
  28   6   1         68.72         69.64         7.96 o                         
  30   6   1       1040.88       1015.70        38.21 o                         
  32   6   1         93.02         95.03        11.10 o                         
  34   6   1          1.18          5.72         9.54 o                         
  36   6   1          1.08         -7.33        10.00 o                         
  38   6   1         23.05         26.51        15.32 o                         
 -37   7   1        570.04        678.31        28.66 o                         
 -35   7   1        135.28        145.09        19.34 o                         
 -33   7   1         55.84         43.65        10.41 o                         
 -31   7   1          2.29          5.02         7.37 o                         
 -29   7   1         45.95         28.23        11.64 o                         
 -27   7   1        386.59        404.22        17.15 o                         
 -25   7   1       1670.48       1635.25        46.36 o                         
 -23   7   1       2042.98       1974.02        34.93 o                         
 -21   7   1      13288.10      12839.55       165.29 o                         
 -19   7   1        497.82        443.00        17.99 o                         
 -17   7   1        278.04        243.69         7.94 o                         
 -15   7   1         52.22         63.81         4.24 o                         
 -13   7   1         32.24         54.73         4.03 o                         
 -11   7   1        297.74        349.69         7.26 o                         
  -9   7   1        198.47        158.03         5.32 o                         
  -7   7   1        395.36        578.99        14.90 o                         
  -5   7   1        828.18       1010.75        11.68 o                         
  -3   7   1       1236.24       1136.46        16.84 o                         
  -1   7   1        813.68        931.77        35.86 o                         
   1   7   1       1120.28        888.86        13.09 o                         
   3   7   1        705.84        561.88         9.42 o                         
   5   7   1         78.15         50.82         4.09 o                         
   7   7   1         10.41         12.59         3.68 o                         
   9   7   1       1180.69        908.80        11.56 o                         
  11   7   1        956.74        841.53        11.42 o                         
  13   7   1        101.30         89.46         5.02 o                         
  15   7   1         57.01         37.67         4.08 o                         
  17   7   1         40.48         25.89         3.86 o                         
  19   7   1         17.25         19.42         4.40 o                         
  21   7   1        672.15        697.90        16.66 o                         
  23   7   1        335.17        328.81        13.74 o                         
  25   7   1        858.73        806.63        23.30 o                         
  27   7   1       1534.23       1505.95        27.51 o                         
  29   7   1        269.04        278.28        15.55 o                         
  31   7   1        287.86        314.58        16.98 o                         
  33   7   1        214.12        212.44        15.88 o                         
  35   7   1          1.79          7.52        15.86 o                         
  37   7   1         33.17         24.40        16.90 o                         
 -38   8   1        750.90        827.23        57.20 o                         
 -36   8   1         38.99         36.88        13.86 o                         
 -34   8   1          0.52          8.68         9.72 o                         
 -32   8   1        132.81        133.81        12.86 o                         
 -30   8   1         49.35         59.26        13.65 o                         
 -28   8   1        365.38        367.71        17.50 o                         
 -26   8   1        174.47        185.59        24.45 o                         
 -24   8   1       6982.59       6797.05       142.02 o                         
 -22   8   1      11039.86      10772.50       109.63 o                         
 -20   8   1       1206.95       1161.23        35.02 o                         
 -18   8   1        243.81        215.32        10.28 o                         
 -16   8   1          7.00         10.00         4.44 o                         
 -14   8   1         18.35         20.50         3.80 o                         
 -12   8   1          0.84          3.36         3.07 o                         
 -10   8   1          5.04         15.20         3.16 o                         
  -8   8   1       6796.47       7727.17        86.83 o                         
  -6   8   1      11040.88      11582.02        92.83 o                         
  -4   8   1         19.12         40.82         3.78 o                         
  -2   8   1        119.57        117.05         5.94 o                         
   0   8   1        390.78        422.61         9.23 o                         
   2   8   1         55.08         50.27         4.29 o                         
   4   8   1        824.04        787.50        11.75 o                         
   6   8   1       1467.75       1606.26        18.78 o                         
   8   8   1       2712.36       2893.38        29.06 o                         
  10   8   1         25.68         39.52         5.25 o                         
  12   8   1          2.65          1.21         3.20 o                         
  14   8   1        149.37        167.59         7.68 o                         
  16   8   1        118.50        126.52         6.71 o                         
  18   8   1        260.07        278.44         9.78 o                         
  20   8   1         22.99         20.38         5.80 o                         
  22   8   1          6.75          7.66         5.96 o                         
  24   8   1         50.63         49.66         7.37 o                         
  26   8   1        775.76        741.49        19.44 o                         
  28   8   1        153.42        162.14        13.71 o                         
  30   8   1        348.37        320.16        17.50 o                         
  32   8   1         11.85         20.61        11.11 o                         
  34   8   1         61.63         72.75        17.51 o                         
  36   8   1        110.93        131.77        24.20 o                         
 -35   9   1        110.43        155.07        35.20 o                         
 -33   9   1          3.84         -9.18         9.18 o                         
 -31   9   1          0.33         14.34         9.84 o                         
 -29   9   1          5.21          1.62         7.97 o                         
 -27   9   1        384.90        371.27        17.80 o                         
 -25   9   1       2475.32       2333.05        53.83 o                         
 -23   9   1       5008.37       4823.06        70.67 o                         
 -21   9   1       2348.42       2308.91        54.45 o                         
 -19   9   1          4.36          2.55         5.40 o                         
 -17   9   1         76.40         87.64         7.43 o                         
 -15   9   1         45.71         31.13         4.71 o                         
 -13   9   1         22.09         22.51         4.08 o                         
 -11   9   1          5.82          8.73         3.80 o                         
  -9   9   1         10.45          0.53         3.47 o                         
  -7   9   1        331.69        327.18         9.55 o                         
  -5   9   1        234.60        214.06        11.87 o                         
  -3   9   1         96.79        101.10         6.56 o                         
  -1   9   1          7.84         10.17         5.20 o                         
   1   9   1          9.95         24.20         4.29 o                         
   3   9   1        948.43        992.26        16.01 o                         
   5   9   1        461.65        402.52         9.97 o                         
   7   9   1         51.21         59.86         5.24 o                         
   9   9   1         35.43         13.76         3.51 o                         
  11   9   1          9.83         15.61         6.43 o                         
  13   9   1        665.93        562.64        12.31 o                         
  15   9   1        102.75         87.63         6.22 o                         
  17   9   1        148.46        116.25         7.25 o                         
  19   9   1         74.37         69.66         8.73 o                         
  21   9   1        219.03        201.15        10.94 o                         
  23   9   1       1091.69       1009.09        26.03 o                         
  25   9   1          1.10         -1.14         6.31 o                         
  27   9   1        239.33        251.00        15.60 o                         
  29   9   1          7.09          4.11         8.20 o                         
  31   9   1        216.62        247.74        16.15 o                         
  33   9   1        249.91        203.50        15.65 o                         
  35   9   1         16.49         16.87        16.28 o                         
 -34  10   1         36.67         36.54        17.84 o                         
 -32  10   1         10.20          9.04         9.72 o                         
 -30  10   1          8.31          4.90         8.93 o                         
 -28  10   1        219.06        228.27        28.58 o                         
 -26  10   1         20.34         11.41         8.24 o                         
 -24  10   1       1313.05       1252.64        28.57 o                         
 -22  10   1       3997.15       3621.94        53.44 o                         
 -20  10   1         51.35         55.10        10.16 o                         
 -18  10   1        930.71        899.76        22.22 o                         
 -16  10   1        763.54        759.97        19.75 o                         
 -14  10   1        102.21         88.36         7.57 o                         
 -12  10   1        211.64        193.78         8.77 o                         
 -10  10   1         40.88         28.04         5.13 o                         
  -8  10   1       2070.71       2032.28        26.28 o                         
  -6  10   1        125.88        117.97         7.75 o                         
  -4  10   1        581.73        674.87        13.58 o                         
  -2  10   1         66.71         68.95         5.79 o                         
   0  10   1        132.81        109.15         6.80 o                         
   2  10   1       1373.22       1309.96        19.70 o                         
   4  10   1        315.77        308.18         9.67 o                         
   6  10   1         85.56         79.82         6.11 o                         
   8  10   1       1587.34       1762.92        27.12 o                         
  10  10   1       1286.97       1255.44        44.80 o                         
  12  10   1         29.17         21.06         5.37 o                         
  14  10   1        787.71        668.81        15.56 o                         
  16  10   1          4.46         -4.80         4.80 o                         
  18  10   1         49.99         47.56         9.21 o                         
  20  10   1        343.56        286.91        14.70 o                         
  22  10   1        312.05        281.36        13.52 o                         
  24  10   1        773.68        704.33        31.27 o                         
  26  10   1       2912.08       2909.26        69.09 o                         
  28  10   1        121.94        144.47        14.01 o                         
  30  10   1        265.38        301.71        18.03 o                         
  32  10   1        276.35        324.78        19.46 o                         
  34  10   1          6.39         19.80        28.60 o                         
 -31  11   1         22.24         20.57        14.34 o                         
 -29  11   1         35.14         31.52        14.17 o                         
 -27  11   1         44.85         42.13        11.29 o                         
 -25  11   1         84.94        101.36        11.79 o                         
 -23  11   1         48.30         50.99         9.50 o                         
 -21  11   1         52.54         63.04        13.34 o                         
 -19  11   1        263.59        222.21        18.74 o                         
 -17  11   1         78.81         93.15         9.81 o                         
 -15  11   1         39.52         33.48         7.58 o                         
 -13  11   1         28.82         47.02         7.34 o                         
 -11  11   1         69.89         64.87         6.34 o                         
  -9  11   1        969.94        933.75        20.50 o                         
  -7  11   1         12.31         19.01         5.04 o                         
  -5  11   1        588.87        593.34        13.61 o                         
  -3  11   1          0.00          2.49         4.21 o                         
  -1  11   1        117.18        123.76         7.70 o                         
   1  11   1         56.29         35.69         5.64 o                         
   3  11   1        101.61        109.94         7.13 o                         
   5  11   1        323.09        327.69        10.72 o                         
   7  11   1        401.48        419.62        26.12 o                         
   9  11   1       2707.72       2523.92        34.69 o                         
  11  11   1        473.94        557.18        18.42 o                         
  13  11   1        835.79        800.29        18.11 o                         
  15  11   1        812.48        675.92        19.97 o                         
  17  11   1        472.01        385.27        16.32 o                         
  19  11   1         36.66         25.85         7.70 o                         
  21  11   1        139.29        147.09        12.27 o                         
  23  11   1       1352.92       1274.56        40.01 o                         
  25  11   1       4770.42       4652.13        67.32 o                         
  27  11   1       1909.56       1917.16        91.57 o                         
  29  11   1        654.53        688.02        23.80 o                         
  31  11   1        356.99        431.33        64.90 o                         
 -28  12   1         62.63         84.54        14.15 o                         
 -26  12   1        186.46        190.76        14.97 o                         
 -24  12   1         51.64         72.21        11.55 o                         
 -22  12   1        252.68        240.36        15.16 o                         
 -20  12   1         18.45         15.27        10.16 o                         
 -18  12   1          5.36         10.41         7.73 o                         
 -16  12   1          9.04          9.77         7.37 o                         
 -14  12   1          6.91          5.58         7.09 o                         
 -12  12   1        471.77        408.14        14.42 o                         
 -10  12   1         93.28         95.25         8.17 o                         
  -8  12   1        248.67        264.01        11.05 o                         
  -6  12   1         17.44         18.89         5.74 o                         
  -4  12   1        751.92        709.87        15.85 o                         
  -2  12   1       2041.11       1995.79        34.60 o                         
   0  12   1       2628.82       2622.40        64.47 o                         
   2  12   1        805.40        781.00        16.42 o                         
   4  12   1         90.06         97.83         7.59 o                         
   6  12   1          6.35          8.12         5.80 o                         
   8  12   1          0.04         -3.30         5.25 o                         
  10  12   1          2.33          0.00         5.28 o                         
  12  12   1          3.68          7.13         5.80 o                         
  14  12   1       1411.10       1293.60        24.36 o                         
  16  12   1       1584.42       1281.19        42.61 o                         
  18  12   1          1.34          5.30         7.08 o                         
  20  12   1         66.20         43.18        15.56 o                         
  22  12   1         39.36         54.55        10.04 o                         
  24  12   1       2408.68       2455.30        68.46 o                         
  26  12   1       2989.59       2966.46        76.21 o                         
  28  12   1          3.16         29.98        11.25 o                         
 -27  13   1        330.21        336.78        52.80 o                         
 -25  13   1        114.45        117.70        13.42 o                         
 -23  13   1          5.01         -3.54         8.86 o                         
 -21  13   1        125.12        104.13        12.10 o                         
 -19  13   1         94.19        108.48        19.37 o                         
 -17  13   1         18.54         25.83         8.39 o                         
 -15  13   1        209.05        268.54        15.05 o                         
 -13  13   1        179.11        161.78        16.51 o                         
 -11  13   1        289.56        312.26        14.06 o                         
  -9  13   1         17.40          2.82         6.44 o                         
  -7  13   1        202.34        221.14        10.91 o                         
  -5  13   1        166.06        152.29         9.55 o                         
  -3  13   1         13.73          6.32         5.90 o                         
  -1  13   1       1928.36       1978.90        32.45 o                         
   1  13   1       3467.38       3355.44        61.17 o                         
   3  13   1          0.10         -5.43         5.43 o                         
   5  13   1          7.70         15.26         6.65 o                         
   7  13   1         79.38         93.36         8.42 o                         
   9  13   1          0.03          7.38         6.07 o                         
  11  13   1        452.36        428.09        24.77 o                         
  13  13   1         69.10         53.98         7.96 o                         
  15  13   1        527.24        542.19        17.25 o                         
  17  13   1         98.41         61.44        10.43 o                         
  19  13   1          0.03          2.27         8.20 o                         
  21  13   1        119.54        114.98        12.55 o                         
  23  13   1        379.00        351.06        28.86 o                         
  25  13   1        350.64        386.82        20.86 o                         
  27  13   1          6.30         12.51        14.72 o                         
  29  13   1         31.33         57.20        28.60 o                         
 -26  14   1         10.10          6.60        26.40 o                         
 -24  14   1          1.08         -3.80        11.29 o                         
 -22  14   1         13.36         21.77        10.07 o                         
 -20  14   1         36.41         54.85        11.16 o                         
 -18  14   1         90.61         82.82        12.03 o                         
 -16  14   1        351.91        328.92        17.80 o                         
 -14  14   1       1279.16       1132.11        28.25 o                         
 -12  14   1        723.71        753.62        23.06 o                         
 -10  14   1          4.07          4.26         6.65 o                         
  -8  14   1        457.66        485.47        17.75 o                         
  -6  14   1        194.96        185.38        16.31 o                         
  -4  14   1          6.51          7.33         6.10 o                         
  -2  14   1        215.35        210.90        12.53 o                         
   0  14   1       1079.14       1066.89        21.20 o                         
   2  14   1        814.23        799.43        20.13 o                         
   4  14   1        400.69        372.00        17.62 o                         
   6  14   1        103.07        104.21        10.26 o                         
   8  14   1          0.55          8.59         6.65 o                         
  10  14   1        110.40        104.23         9.95 o                         
  12  14   1        199.02        236.48        17.27 o                         
  14  14   1        110.93        128.88        10.94 o                         
  16  14   1        186.91        162.27        13.72 o                         
  18  14   1          0.07          4.46         8.70 o                         
  20  14   1        197.60        147.59        17.20 o                         
  22  14   1        175.76        188.36        15.81 o                         
  24  14   1          0.85         -2.08        14.72 o                         
 -21  15   1          1.95         10.07        19.80 o                         
 -19  15   1        244.16        261.00        17.26 o                         
 -17  15   1          9.32         -2.50         8.93 o                         
 -15  15   1        333.35        301.54        19.33 o                         
 -13  15   1       1013.77        989.74        49.22 o                         
 -11  15   1        466.26        423.44        20.33 o                         
  -9  15   1         46.75         50.17         9.36 o                         
  -7  15   1         87.99         83.86        11.03 o                         
  -5  15   1          0.31          1.83         7.64 o                         
  -3  15   1         21.96         15.57         8.09 o                         
  -1  15   1       1413.30       1338.14        37.55 o                         
   1  15   1       3707.11       3760.09        51.11 o                         
   3  15   1        994.52        883.84        22.37 o                         
   5  15   1        746.14        799.42        30.28 o                         
   7  15   1         81.37         72.47         9.33 o                         
   9  15   1         44.90         35.87         8.36 o                         
  11  15   1         38.10         52.09         8.79 o                         
  13  15   1          9.95          4.88         7.96 o                         
  15  15   1          1.87         -0.75         9.04 o                         
  17  15   1          2.93         11.73        10.14 o                         
  19  15   1        178.46        211.21        16.81 o                         
  21  15   1        131.80         88.00        26.40 o                         
 -16  16   1        129.75        123.70        20.04 o                         
 -14  16   1          4.67          7.33        10.23 o                         
 -12  16   1         75.49         59.28        11.42 o                         
 -10  16   1         30.53         19.08        10.92 o                         
  -8  16   1         19.08          8.64         8.79 o                         
  -6  16   1         23.32         26.54         9.03 o                         
  -4  16   1          2.70         17.05         8.57 o                         
  -2  16   1        274.14        249.61        14.65 o                         
   0  16   1        102.78        110.05        11.54 o                         
   2  16   1        940.70        981.22        24.53 o                         
   4  16   1        197.98        218.48        14.67 o                         
   6  16   1          3.57         15.93         8.57 o                         
   8  16   1          5.98          1.72        14.13 o                         
  10  16   1        126.89        120.36        11.73 o                         
  12  16   1        141.80        147.82        15.52 o                         
  14  16   1         78.84         80.87        12.74 o                         
  16  16   1        337.06        316.81        37.40 o                         
  18  16   1         75.99        125.40        28.60 o                         
 -11  17   1         10.13          1.26        16.28 o                         
  -9  17   1          4.61          4.52        18.70 o                         
  -7  17   1         12.08         26.15        12.07 o                         
  -5  17   1          0.99          1.56         9.21 o                         
  -3  17   1         62.89         50.97        11.51 o                         
  -1  17   1         61.69         69.42        12.03 o                         
   1  17   1         86.31         79.02        12.96 o                         
   3  17   1        152.95        187.29        14.30 o                         
   5  17   1         14.97          6.70         8.89 o                         
   7  17   1          2.17          9.61        12.57 o                         
   9  17   1          7.62          8.65        12.95 o                         
  11  17   1          7.67         10.78        15.32 o                         
 -40   0   2        103.94        111.67        24.20 o                         
 -38   0   2         22.15         26.01        12.62 o                         
 -36   0   2          2.37         14.58        12.16 o                         
 -34   0   2         60.00        125.00        25.30 o                         
 -32   0   2        303.34        376.74        25.35 o                         
 -30   0   2        871.45        977.52        27.84 o                         
 -28   0   2         25.82         94.90        11.48 o                         
 -26   0   2        765.64        694.92        24.44 o                         
 -24   0   2       3796.09       3674.84        57.31 o                         
 -22   0   2          8.61          1.55         4.47 o                         
 -20   0   2       3495.51       4000.54        58.71 o                         
 -18   0   2         37.86         26.73         5.63 o                         
 -16   0   2        877.70        712.02        12.32 o                         
 -14   0   2        717.82        910.82        14.37 o                         
 -12   0   2       6354.22       7442.36        78.59 o                         
 -10   0   2       1974.52       2165.33        32.71 o                         
  -8   0   2        111.86        205.55         5.67 o                         
  -6   0   2        818.79       1239.25        17.15 o                         
  -4   0   2       3612.46       4031.92        49.86 o                         
  -2   0   2      24571.65      21740.40       215.21 o                         
   0   0   2      96650.04      95401.83       933.46 o                         
   2   0   2       1742.46       2375.32        36.34 o                         
   4   0   2     102441.45      95848.20       937.30 o                         
   6   0   2      43003.09      38552.30       380.58 o                         
   8   0   2      12485.21      14163.23       143.26 o                         
  10   0   2        109.56        221.59         6.60 o                         
  12   0   2       2270.80       1725.14        22.56 o                         
  14   0   2       8018.46       7362.55        89.33 o                         
  16   0   2       3776.81       3528.86        48.59 o                         
  18   0   2        787.91        852.62        26.04 o                         
  20   0   2       2843.45       3036.64        42.23 o                         
  22   0   2        172.21        214.45        11.65 o                         
  24   0   2       1581.38       1314.05        27.42 o                         
  26   0   2          0.33          7.20         8.45 o                         
  28   0   2       1781.26       1558.50        52.80 o                         
  30   0   2        146.51        193.45        17.84 o                         
  32   0   2       2146.49       2165.76        59.40 o                         
  34   0   2        652.34        712.92        32.23 o                         
  36   0   2        105.08        122.40        17.44 o                         
  38   0   2        526.30        599.54        32.23 o                         
 -39   1   2         50.19         81.17        17.78 o                         
 -37   1   2         48.09         49.71        16.83 o                         
 -35   1   2         90.49         85.53        10.78 o                         
 -33   1   2         16.78         41.80         8.60 o                         
 -31   1   2        144.42        123.28        10.84 o                         
 -29   1   2       3392.00       2630.70        33.90 o                         
 -27   1   2       1223.78       1044.93        18.57 o                         
 -25   1   2         59.72         60.02         5.60 o                         
 -23   1   2        136.43        173.76         8.08 o                         
 -21   1   2        609.07        783.32        14.31 o                         
 -19   1   2       1528.67       1299.89        19.84 o                         
 -17   1   2         38.54         35.61         3.41 o                         
 -15   1   2      17047.13      18357.51       142.40 o                         
 -13   1   2       6243.97       7239.05        58.99 o                         
 -11   1   2       1553.56       1820.11        18.14 o                         
  -9   1   2        381.35        399.85         9.25 o                         
  -7   1   2        748.18        613.97         6.82 o                         
  -5   1   2       3454.61       4299.08        32.43 o                         
  -3   1   2       5713.73       5399.13        39.71 o                         
  -1   1   2       4501.96       4887.50        48.43 o                         
   1   1   2      11174.26      11948.71        99.16 o                         
   3   1   2        973.12       1240.32        16.89 o                         
   5   1   2        263.13        321.30        30.25 o                         
   7   1   2        614.05        573.66         6.97 o                         
   9   1   2        520.91        507.44        23.27 o                         
  11   1   2       1491.99       1622.24        16.42 o                         
  13   1   2        641.08        704.03         8.80 o                         
  15   1   2        478.06        579.29         8.38 o                         
  17   1   2        431.24        471.57         7.89 o                         
  19   1   2         58.62         70.97         4.17 o                         
  21   1   2       1328.11       1226.68        16.23 o                         
  23   1   2        114.92        137.52         6.48 o                         
  25   1   2       4921.73       4750.97        55.32 o                         
  27   1   2       4239.65       4151.98        58.10 o                         
  29   1   2        340.95        373.80        16.03 o                         
  31   1   2        481.68        476.53        17.71 o                         
  33   1   2          2.70          0.44         7.37 o                         
  35   1   2        191.72        188.25        26.04 o                         
  37   1   2          2.28          9.00         9.11 o                         
  39   1   2          9.53         21.31        10.23 o                         
 -40   2   2         50.54         46.52        20.90 o                         
 -38   2   2         15.75         34.96         9.72 o                         
 -36   2   2         22.17         44.84         9.29 o                         
 -34   2   2          1.41         13.50         7.97 o                         
 -32   2   2         52.99         65.44         8.41 o                         
 -30   2   2        226.62        147.71        10.55 o                         
 -28   2   2         57.58         58.21        11.11 o                         
 -26   2   2        273.34        233.16         9.91 o                         
 -24   2   2        338.01        309.26        10.18 o                         
 -22   2   2        210.01        208.44        10.66 o                         
 -20   2   2        308.03        380.90        12.01 o                         
 -18   2   2         70.51         94.54         4.86 o                         
 -16   2   2         40.57         51.74         5.71 o                         
 -14   2   2      20232.07      21344.22       163.95 o                         
 -12   2   2       7426.02       8468.05       111.12 o                         
 -10   2   2       4439.98       4699.67        39.53 o                         
  -8   2   2       3537.10       3235.44        26.00 o                         
  -6   2   2          1.85         42.28         2.64 o                         
  -4   2   2       2282.93       2676.84        22.84 o                         
  -2   2   2        551.06        670.48        10.81 o                         
   0   2   2      50920.61      59047.74       409.85 o                         
   2   2   2     199221.92     209207.59      1448.90 o                         
   4   2   2      41435.56      45132.18       705.88 o                         
   6   2   2       1484.29       1430.14        13.19 o                         
   8   2   2       4163.95       4590.71        45.60 o                         
  10   2   2       7316.43       8154.14        65.74 o                         
  12   2   2        722.00        820.75        13.10 o                         
  14   2   2       1066.60       1127.30        13.57 o                         
  16   2   2          0.14          0.82         2.08 o                         
  18   2   2        673.66        849.77        12.86 o                         
  20   2   2       1015.97       1070.32        16.46 o                         
  22   2   2        340.28        354.92         8.80 o                         
  24   2   2        900.77        855.23        20.75 o                         
  26   2   2        620.73        661.18        16.06 o                         
  28   2   2        214.25        223.94        17.47 o                         
  30   2   2        528.66        538.56        28.08 o                         
  32   2   2        372.09        310.37        16.23 o                         
  34   2   2        186.12        229.78        15.24 o                         
  36   2   2          1.42          9.83         8.60 o                         
  38   2   2         33.69         17.73        12.07 o                         
  40   2   2        268.74        259.61        39.60 o                         
 -39   3   2        119.69        115.69        13.58 o                         
 -37   3   2         64.18         43.02        10.07 o                         
 -35   3   2         41.63         30.48         8.36 o                         
 -33   3   2         55.32         36.42         7.54 o                         
 -31   3   2         71.95         89.88        11.19 o                         
 -29   3   2        310.78        345.66        14.39 o                         
 -27   3   2        600.46        552.00        15.56 o                         
 -25   3   2        522.68        492.00        14.05 o                         
 -23   3   2         60.66         75.34         6.23 o                         
 -21   3   2         31.04         34.12         4.44 o                         
 -19   3   2        117.12        177.48         6.86 o                         
 -17   3   2        163.25        166.28         6.12 o                         
 -15   3   2        286.54        333.43         7.28 o                         
 -13   3   2       1178.78       1664.46        28.94 o                         
 -11   3   2        774.99        944.12        11.36 o                         
  -9   3   2          0.74         38.86         4.12 o                         
  -7   3   2       7095.40       6472.02        48.52 o                         
  -5   3   2       7366.08       6679.65        49.70 o                         
  -3   3   2       1646.09       1809.45        22.46 o                         
  -1   3   2       1131.66        603.57        51.04 o                         
   1   3   2     142959.89     149458.19      1034.35 o                         
   3   3   2      86746.45      94644.48      1017.81 o                         
   5   3   2        783.51       1088.82        42.74 o                         
   7   3   2       1040.36       1010.31        12.05 o                         
   9   3   2        381.27        421.05        10.31 o                         
  11   3   2         17.52         12.76         2.58 o                         
  13   3   2       1149.43       1120.22        13.99 o                         
  15   3   2        228.67        212.78         6.52 o                         
  17   3   2       2966.73       3661.17        34.77 o                         
  19   3   2       4846.50       5055.92        46.03 o                         
  21   3   2         59.82         71.51         5.19 o                         
  23   3   2        157.96        173.97        10.00 o                         
  25   3   2        516.14        560.79        14.83 o                         
  27   3   2        656.20        618.79        16.06 o                         
  29   3   2        132.48        140.56        11.16 o                         
  31   3   2        462.40        414.85        21.31 o                         
  33   3   2        171.51        189.71        16.83 o                         
  35   3   2        101.99         91.42        11.42 o                         
  37   3   2          6.61         12.90         9.29 o                         
  39   3   2          3.87         11.15        11.07 o                         
 -40   4   2         66.32         63.80        26.40 o                         
 -38   4   2         22.79         21.80        12.70 o                         
 -36   4   2         16.28         25.06         8.52 o                         
 -34   4   2        592.96        583.36        20.65 o                         
 -32   4   2          0.22          1.32         6.57 o                         
 -30   4   2       1338.31       1253.97        25.31 o                         
 -28   4   2         39.61         39.39         7.26 o                         
 -26   4   2        844.75        808.86        25.07 o                         
 -24   4   2        110.14        103.30         8.86 o                         
 -22   4   2        790.44        760.41        15.06 o                         
 -20   4   2       1810.67       1873.85        23.88 o                         
 -18   4   2         18.60         26.62         4.46 o                         
 -16   4   2       3022.80       3115.63        30.37 o                         
 -14   4   2        219.62        202.46        10.50 o                         
 -12   4   2       3767.28       3948.33        33.47 o                         
 -10   4   2        400.49        405.38        14.03 o                         
  -8   4   2       6479.40       7239.73        54.65 o                         
  -6   4   2       3903.51       4356.25        34.28 o                         
  -4   4   2       1609.78       1532.73        15.48 o                         
  -2   4   2        231.37        268.49         5.61 o                         
   0   4   2       1682.11       2162.88        53.22 o                         
   2   4   2       7764.08       9154.28        72.45 o                         
   4   4   2      10088.96      10172.33       106.65 o                         
   6   4   2       1623.99       1534.07        14.90 o                         
   8   4   2       7323.50       8895.62        70.44 o                         
  10   4   2      10326.77      11550.32        91.63 o                         
  12   4   2        362.99        401.66        10.32 o                         
  14   4   2       1607.85       1872.55        25.94 o                         
  16   4   2        531.54        649.17        11.15 o                         
  18   4   2        993.62       1064.73        15.18 o                         
  20   4   2        498.79        613.07        11.51 o                         
  22   4   2        116.80        138.39        11.90 o                         
  24   4   2       5561.39       5220.90        54.49 o                         
  26   4   2       1889.22       1896.28        40.34 o                         
  28   4   2         69.36         68.12         7.72 o                         
  30   4   2        105.47         97.83        15.88 o                         
  32   4   2        577.74        565.12        19.93 o                         
  34   4   2        222.42        185.60        14.13 o                         
  36   4   2          7.87         11.52         8.92 o                         
  38   4   2         20.27         12.90        10.23 o                         
  40   4   2         13.92         30.80        26.40 o                         
 -39   5   2         58.68        136.40        30.80 o                         
 -37   5   2        120.51        132.79        12.27 o                         
 -35   5   2        115.61        209.61        13.73 o                         
 -33   5   2          0.00          7.30         6.99 o                         
 -31   5   2        165.54        106.01         9.85 o                         
 -29   5   2          5.53          8.51         6.24 o                         
 -27   5   2         46.06         42.63         7.26 o                         
 -25   5   2          0.79         -4.68         4.68 o                         
 -23   5   2       1202.22       1162.42        22.17 o                         
 -21   5   2       1609.13       1532.77        20.16 o                         
 -19   5   2        848.26        828.50        16.11 o                         
 -17   5   2          5.79         24.35         3.95 o                         
 -15   5   2       2118.45       1907.59        31.92 o                         
 -13   5   2        756.82        622.00         9.52 o                         
 -11   5   2        196.42        241.45        15.80 o                         
  -9   5   2         18.16          9.44         2.34 o                         
  -7   5   2      21326.00      22693.95       173.41 o                         
  -5   5   2      11014.65      13746.39        99.87 o                         
  -3   5   2       7362.40       8081.72        60.71 o                         
  -1   5   2       1387.52       1634.42        60.60 o                         
   1   5   2       9164.22       8440.87       105.61 o                         
   3   5   2       7935.31       7369.25        56.65 o                         
   5   5   2        375.06        458.43         8.94 o                         
   7   5   2       8503.04       9662.55        72.12 o                         
   9   5   2      16136.16      18402.59       132.71 o                         
  11   5   2          0.71          1.39         2.58 o                         
  13   5   2        781.08        658.63        11.60 o                         
  15   5   2       1020.94        952.35        13.84 o                         
  17   5   2         88.38        118.15         5.87 o                         
  19   5   2         53.03         46.80         7.35 o                         
  21   5   2         94.32        105.26         6.08 o                         
  23   5   2        246.76        262.71        12.13 o                         
  25   5   2         83.70         62.59         6.47 o                         
  27   5   2        145.37        141.96        11.31 o                         
  29   5   2          0.05         -5.02         5.80 o                         
  31   5   2         10.64         10.03         7.58 o                         
  33   5   2         25.70         21.52         9.03 o                         
  35   5   2         54.17         71.48        14.28 o                         
  37   5   2          3.49         13.84        10.02 o                         
 -38   6   2        706.92        865.54        31.55 o                         
 -36   6   2       1149.32       1509.77        35.10 o                         
 -34   6   2          0.20          8.83         9.90 o                         
 -32   6   2        169.81        191.65        12.40 o                         
 -30   6   2         38.34         43.53         7.72 o                         
 -28   6   2        235.03        259.29        13.02 o                         
 -26   6   2          1.58         10.99         5.96 o                         
 -24   6   2       2688.46       2405.66        35.11 o                         
 -22   6   2      20498.88      20265.53       175.16 o                         
 -20   6   2       5717.56       5341.66        49.74 o                         
 -18   6   2        106.10        141.53         6.73 o                         
 -16   6   2       1634.38       1665.58        20.36 o                         
 -14   6   2        274.11        230.88         6.51 o                         
 -12   6   2        139.70        182.72         5.83 o                         
 -10   6   2         61.07         93.74         4.19 o                         
  -8   6   2       1619.91       2373.81        46.78 o                         
  -6   6   2      36670.57      39114.48       275.65 o                         
  -4   6   2       3584.09       3083.05        84.51 o                         
  -2   6   2       3428.47       3548.00        85.13 o                         
   0   6   2       4400.04       4071.13        33.59 o                         
   2   6   2          0.69         24.18         3.28 o                         
   4   6   2        260.68        169.17         4.98 o                         
   6   6   2       2680.30       2526.75        27.97 o                         
   8   6   2        428.64        295.48         8.71 o                         
  10   6   2         73.47         43.97         3.21 o                         
  12   6   2         51.80         56.87         4.27 o                         
  14   6   2          5.38          0.09         2.77 o                         
  16   6   2        247.98        179.30         7.09 o                         
  18   6   2         92.16        156.44         7.00 o                         
  20   6   2       1071.27        969.21        15.53 o                         
  22   6   2        314.11        313.58        11.28 o                         
  24   6   2        938.34        903.91        17.63 o                         
  26   6   2        171.73        169.30         9.67 o                         
  28   6   2         37.03         43.34         6.84 o                         
  30   6   2         14.83         31.90         8.11 o                         
  32   6   2        905.52        883.74        28.72 o                         
  34   6   2        579.18        624.24        26.17 o                         
  36   6   2         67.36         87.00        18.90 o                         
 -37   7   2          4.20          1.06        12.27 o                         
 -35   7   2         24.92         27.56        10.43 o                         
 -33   7   2          1.40          8.80         8.43 o                         
 -31   7   2         99.59         92.03        11.10 o                         
 -29   7   2        131.37        135.57        18.42 o                         
 -27   7   2        402.70        435.65        33.66 o                         
 -25   7   2        161.26        182.93        12.27 o                         
 -23   7   2       1563.06       1516.40        23.50 o                         
 -21   7   2          8.76         32.27         5.90 o                         
 -19   7   2          0.62          4.59         4.27 o                         
 -17   7   2        507.09        530.66        11.18 o                         
 -15   7   2         16.91         24.97         3.87 o                         
 -13   7   2        755.50        711.95        10.91 o                         
 -11   7   2        827.14        849.67        12.16 o                         
  -9   7   2        319.75        341.72         7.30 o                         
  -7   7   2        931.28        891.31        11.55 o                         
  -5   7   2         86.82        203.23         7.41 o                         
  -3   7   2        151.25        175.80         6.08 o                         
  -1   7   2       1740.81       1931.47        20.30 o                         
   1   7   2       1334.09       1449.03        21.54 o                         
   3   7   2       3018.97       2971.62        26.40 o                         
   5   7   2       1350.79       1318.08        18.09 o                         
   7   7   2        740.30        765.64        10.40 o                         
   9   7   2         11.79          7.93         3.51 o                         
  11   7   2       1039.60       1074.56        20.35 o                         
  13   7   2          0.29          3.95         3.07 o                         
  15   7   2        322.37        347.90         9.48 o                         
  17   7   2        110.95        118.61         6.90 o                         
  19   7   2        138.63        136.81         7.49 o                         
  21   7   2         56.24         51.30         5.73 o                         
  23   7   2        555.38        530.79        15.25 o                         
  25   7   2         46.33         46.95         7.85 o                         
  27   7   2         28.68          7.23         6.24 o                         
  29   7   2         23.61         25.39         7.43 o                         
  31   7   2        293.54        335.76        25.40 o                         
  33   7   2        479.06        471.66        24.15 o                         
  35   7   2       1000.49        911.47        31.87 o                         
  37   7   2         35.34         15.40        19.80 o                         
 -36   8   2          0.29         -5.40        11.95 o                         
 -34   8   2          0.58          7.21         9.72 o                         
 -32   8   2         52.31         72.83        10.59 o                         
 -30   8   2         69.41         54.47         9.89 o                         
 -28   8   2          2.24         10.46         8.26 o                         
 -26   8   2          1.63          3.43         7.37 o                         
 -24   8   2         22.10         18.06         6.37 o                         
 -22   8   2       1207.35       1189.72        34.59 o                         
 -20   8   2        705.72        736.56        21.95 o                         
 -18   8   2          2.20         -2.14         4.37 o                         
 -16   8   2          1.43          2.73         4.67 o                         
 -14   8   2         52.63         44.06         4.70 o                         
 -12   8   2        302.78        256.56         7.85 o                         
 -10   8   2         45.08         40.08         4.14 o                         
  -8   8   2        422.73        415.77        10.13 o                         
  -6   8   2        391.98        331.87        10.46 o                         
  -4   8   2          0.45          6.52         2.64 o                         
  -2   8   2       2325.52       2162.19        24.85 o                         
   0   8   2          1.29          5.13         2.88 o                         
   2   8   2        644.67        640.42        13.64 o                         
   4   8   2          0.14          8.90         3.16 o                         
   6   8   2       1584.45       1528.47        25.31 o                         
   8   8   2       1492.68       1459.63        21.61 o                         
  10   8   2        510.23        516.67        12.95 o                         
  12   8   2       2208.20       2155.32        26.82 o                         
  14   8   2        260.87        299.14        11.64 o                         
  16   8   2          5.11         25.27         4.41 o                         
  18   8   2         29.12         27.85         4.91 o                         
  20   8   2        267.69        246.79        11.21 o                         
  22   8   2        155.62        133.40         9.78 o                         
  24   8   2        310.56        273.15        13.11 o                         
  26   8   2         39.85         37.47         7.43 o                         
  28   8   2          1.01          5.14         6.91 o                         
  30   8   2         64.07         46.86         9.66 o                         
  32   8   2        442.08        549.39        21.14 o                         
  34   8   2        763.79        801.46        30.33 o                         
  36   8   2         95.40         97.60        20.04 o                         
 -35   9   2         48.58         50.46        14.23 o                         
 -33   9   2         18.16         19.68         9.81 o                         
 -31   9   2         19.22         24.74        12.70 o                         
 -29   9   2        164.24        151.44        17.15 o                         
 -27   9   2         23.38         22.03         8.70 o                         
 -25   9   2        173.34        180.18        12.90 o                         
 -23   9   2        247.90        257.84        12.67 o                         
 -21   9   2       1676.48       1655.65        27.96 o                         
 -19   9   2       3184.48       3098.74        55.77 o                         
 -17   9   2       1043.76        970.20        34.76 o                         
 -15   9   2         58.25         47.03         7.87 o                         
 -13   9   2        765.18        802.44        13.78 o                         
 -11   9   2         47.70         26.61         5.28 o                         
  -9   9   2         29.41         32.93         5.75 o                         
  -7   9   2        347.34        393.14        13.45 o                         
  -5   9   2       8479.82       8967.62        81.38 o                         
  -3   9   2       1713.38       1811.87        40.67 o                         
  -1   9   2       1783.90       1746.58        23.13 o                         
   1   9   2         10.16          3.19         3.71 o                         
   3   9   2        968.76        898.02        15.47 o                         
   5   9   2        158.33        169.41         9.18 o                         
   7   9   2       1231.71       1270.24        17.11 o                         
   9   9   2        927.50        898.04        15.84 o                         
  11   9   2        136.95        166.00        10.02 o                         
  13   9   2          4.66         -3.58         3.58 o                         
  15   9   2          0.66          5.98         4.29 o                         
  17   9   2        349.28        234.28         9.93 o                         
  19   9   2        247.52        188.61        10.17 o                         
  21   9   2        648.94        578.88        16.41 o                         
  23   9   2        177.76        187.88        13.11 o                         
  25   9   2        131.98        144.63        10.94 o                         
  27   9   2         16.89         10.86         7.26 o                         
  29   9   2          6.57          9.66         7.64 o                         
  31   9   2       1072.11       1137.32        29.58 o                         
  33   9   2         42.05         74.46        12.14 o                         
  35   9   2         66.86         88.00        30.80 o                         
 -32  10   2          1.87         -4.24        10.83 o                         
 -30  10   2         13.21          9.80        10.25 o                         
 -28  10   2        101.93         94.28        13.09 o                         
 -26  10   2         28.06         30.64        15.08 o                         
 -24  10   2        164.28        132.31        17.55 o                         
 -22  10   2         10.80          7.77         9.21 o                         
 -20  10   2        661.85        638.45        36.84 o                         
 -18  10   2        268.85        214.81        12.27 o                         
 -16  10   2          3.45         -1.14         5.67 o                         
 -14  10   2        132.59        152.38         9.28 o                         
 -12  10   2         68.01         67.84         7.87 o                         
 -10  10   2        557.85        587.88        13.41 o                         
  -8  10   2         19.54          4.08         4.21 o                         
  -6  10   2         39.66        101.53         6.80 o                         
  -4  10   2        872.86        931.42        16.55 o                         
  -2  10   2       1326.48       1287.93        19.72 o                         
   0  10   2         89.89        113.36         7.96 o                         
   2  10   2       1734.57       1689.77        23.18 o                         
   4  10   2         20.44         10.74         6.56 o                         
   6  10   2       1589.92       1417.94        25.91 o                         
   8  10   2        187.96        204.16         9.72 o                         
  10  10   2       5573.22       5418.33        60.45 o                         
  12  10   2       2420.61       2320.64        56.14 o                         
  14  10   2          0.75          0.79         4.56 o                         
  16  10   2        104.70        102.20         8.46 o                         
  18  10   2         26.71         20.99         5.71 o                         
  20  10   2         21.11         14.01         6.72 o                         
  22  10   2         58.21         43.95         7.72 o                         
  24  10   2        934.39        866.94        21.56 o                         
  26  10   2        955.55        909.57        23.15 o                         
  28  10   2        319.18        331.84        18.08 o                         
  30  10   2          0.93         10.50         8.96 o                         
  32  10   2         84.41         92.16        15.63 o                         
  34  10   2          7.22          6.50        16.28 o                         
 -31  11   2          3.25        -11.58        14.23 o                         
 -29  11   2         23.48         23.76        13.59 o                         
 -27  11   2        123.24        107.18        18.00 o                         
 -25  11   2          7.32         23.05         9.50 o                         
 -23  11   2       1355.32       1443.90        31.56 o                         
 -21  11   2          2.96         16.43         7.62 o                         
 -19  11   2        118.56        100.89        11.11 o                         
 -17  11   2          2.96          3.73        11.75 o                         
 -15  11   2         13.20         13.17         6.46 o                         
 -13  11   2        129.06        109.09         8.57 o                         
 -11  11   2        247.69        260.72        11.64 o                         
  -9  11   2          0.53          8.99         4.74 o                         
  -7  11   2        257.03        299.99        10.58 o                         
  -5  11   2        896.34       1055.55        18.66 o                         
  -3  11   2       1126.24       1128.91        33.99 o                         
  -1  11   2       2606.78       2721.14        56.20 o                         
   1  11   2        600.57        594.56        18.28 o                         
   3  11   2          2.28          3.11         4.74 o                         
   5  11   2        548.63        511.19        17.30 o                         
   7  11   2       1024.71        944.93        22.11 o                         
   9  11   2       1230.54       1324.44        60.72 o                         
  11  11   2       3908.21       3722.84        73.74 o                         
  13  11   2         17.18         11.01         5.80 o                         
  15  11   2        233.37        190.66        10.55 o                         
  17  11   2         92.37         62.93         7.57 o                         
  19  11   2         30.50         31.93         8.39 o                         
  21  11   2         13.95         13.57         7.97 o                         
  23  11   2          8.26         22.44         9.37 o                         
  25  11   2       3385.07       3377.61        79.53 o                         
  27  11   2       1200.11       1174.96        42.55 o                         
  29  11   2         88.52         96.58        16.20 o                         
  31  11   2         56.22        119.08        33.00 o                         
 -30  12   2        122.23         63.80        24.20 o                         
 -28  12   2        242.16        262.48        20.57 o                         
 -26  12   2         62.24        100.89        21.71 o                         
 -24  12   2        175.33        154.50        14.61 o                         
 -22  12   2          0.01          4.78         8.48 o                         
 -20  12   2         63.01         60.12        10.16 o                         
 -18  12   2        507.14        484.93        18.50 o                         
 -16  12   2        434.01        408.02        20.32 o                         
 -14  12   2       1089.09       1044.60        25.72 o                         
 -12  12   2          2.70         -3.07         6.26 o                         
 -10  12   2        105.38        107.07         7.86 o                         
  -8  12   2         41.67         41.70         6.56 o                         
  -6  12   2        101.53         50.93         6.69 o                         
  -4  12   2        106.63        115.57         8.16 o                         
  -2  12   2        726.37        705.41        24.76 o                         
   0  12   2       7605.70       7565.55       155.59 o                         
   2  12   2       4603.84       4403.46        48.43 o                         
   4  12   2        119.24        136.13        14.77 o                         
   6  12   2         14.81         14.41         5.85 o                         
   8  12   2          2.32          3.77         7.10 o                         
  10  12   2        220.23        253.48        14.79 o                         
  12  12   2        665.57        721.00        21.50 o                         
  14  12   2         11.72         13.33         5.96 o                         
  16  12   2       1652.59       1366.51        27.25 o                         
  18  12   2        264.21        229.02        14.77 o                         
  20  12   2         24.23         22.32         8.93 o                         
  22  12   2         51.14         55.39        10.62 o                         
  24  12   2        889.90        848.82        29.21 o                         
  26  12   2        638.18        624.43        23.20 o                         
  28  12   2        157.05        173.63        22.78 o                         
  30  12   2        173.59        184.29        23.18 o                         
 -27  13   2        309.81        360.81        37.40 o                         
 -25  13   2          0.01         -3.23        10.23 o                         
 -23  13   2         48.20         45.40        11.10 o                         
 -21  13   2         31.18         35.79         9.81 o                         
 -19  13   2         12.17         16.82         8.93 o                         
 -17  13   2        712.19        642.36        35.55 o                         
 -15  13   2       1034.30        972.35        25.12 o                         
 -13  13   2        142.04        141.60        11.62 o                         
 -11  13   2         30.72         19.36         6.89 o                         
  -9  13   2         95.65        110.97        10.31 o                         
  -7  13   2         34.45         29.86         6.41 o                         
  -5  13   2         93.29         95.52         9.37 o                         
  -3  13   2         14.41          9.65         7.22 o                         
  -1  13   2       3356.01       3398.08        55.56 o                         
   1  13   2       5305.95       5232.84        62.65 o                         
   3  13   2         53.28         45.09        10.89 o                         
   5  13   2        813.15        745.91        23.33 o                         
   7  13   2         25.32         22.99         8.02 o                         
   9  13   2        420.57        394.87        15.31 o                         
  11  13   2         17.30         17.93         6.72 o                         
  13  13   2        268.54        274.92        16.27 o                         
  15  13   2        138.41        129.61        13.62 o                         
  17  13   2        233.27        183.83        13.94 o                         
  19  13   2          0.49          4.84         8.93 o                         
  21  13   2         15.43          3.03         9.92 o                         
  23  13   2          0.06         -1.63         9.58 o                         
  25  13   2          9.15          7.13        10.23 o                         
  27  13   2         17.85         14.88        16.28 o                         
 -26  14   2        151.99         70.40        28.60 o                         
 -24  14   2          0.49         16.56        14.72 o                         
 -22  14   2         83.98         73.22        12.35 o                         
 -20  14   2         36.27         55.97        12.66 o                         
 -18  14   2        162.64        177.77        14.49 o                         
 -16  14   2        321.49        286.99        16.92 o                         
 -14  14   2         14.00         13.60         8.70 o                         
 -12  14   2        128.83        143.97        12.35 o                         
 -10  14   2          1.01          4.19         6.57 o                         
  -8  14   2        258.73        250.37        11.92 o                         
  -6  14   2          8.89         16.40         6.55 o                         
  -4  14   2          0.00         -2.45         6.05 o                         
  -2  14   2        322.74        345.71        23.35 o                         
   0  14   2       1253.75       1295.94        25.77 o                         
   2  14   2         79.14         71.25         9.09 o                         
   4  14   2         67.03         55.76         8.38 o                         
   6  14   2        170.14        173.81        12.76 o                         
   8  14   2        127.05        155.06        11.19 o                         
  10  14   2        276.40        303.02        14.44 o                         
  12  14   2         45.14         71.60         9.36 o                         
  14  14   2          4.09         14.44         7.68 o                         
  16  14   2         49.31         63.69        10.92 o                         
  18  14   2         22.26         31.85        10.38 o                         
  20  14   2         25.21         31.37        10.12 o                         
  22  14   2          0.30         -4.78         9.81 o                         
  24  14   2          2.02        -19.80        19.80 o                         
 -21  15   2         52.25         86.05        17.84 o                         
 -19  15   2         96.63        118.87        13.16 o                         
 -17  15   2         18.26         31.16        10.69 o                         
 -15  15   2         39.18         28.90        15.24 o                         
 -13  15   2        150.02        130.68        13.38 o                         
 -11  15   2          7.45          0.51         8.39 o                         
  -9  15   2         31.72         37.74         9.87 o                         
  -7  15   2        282.03        302.07        14.90 o                         
  -5  15   2         37.89         37.43         8.03 o                         
  -3  15   2        305.75        294.48        18.23 o                         
  -1  15   2        169.76        167.54        20.21 o                         
   1  15   2        261.91        256.23        14.19 o                         
   3  15   2         89.30        104.68        10.48 o                         
   5  15   2        312.83        320.61        17.43 o                         
   7  15   2        203.27        231.12        14.55 o                         
   9  15   2        202.82        212.77        23.70 o                         
  11  15   2        416.65        424.59        18.11 o                         
  13  15   2         58.06         69.52        10.28 o                         
  15  15   2        290.02        334.31        19.23 o                         
  17  15   2         48.05         48.03        14.92 o                         
  19  15   2          7.83         -7.15        16.50 o                         
  21  15   2          1.00          2.20        19.80 o                         
 -18  16   2        138.83        123.20        26.40 o                         
 -16  16   2        123.09        112.72        20.04 o                         
 -14  16   2         72.93         56.76        11.72 o                         
 -12  16   2        346.66        348.43        19.41 o                         
 -10  16   2          9.34         20.01        12.07 o                         
  -8  16   2         33.78         59.27        10.35 o                         
  -6  16   2         64.99         66.32        10.75 o                         
  -4  16   2         65.97         54.88        10.13 o                         
  -2  16   2         36.97          1.73         8.72 o                         
   0  16   2          0.07          1.77         8.74 o                         
   2  16   2        302.28        284.27        18.75 o                         
   4  16   2        313.10        338.63        18.94 o                         
   6  16   2          5.06          5.81         9.37 o                         
   8  16   2          5.25         -3.50        12.85 o                         
  10  16   2         53.74         47.10        10.28 o                         
  12  16   2          2.96          4.12         9.02 o                         
  14  16   2         41.59         66.00        24.20 o                         
  16  16   2          2.47         17.60        22.00 o                         
  18  16   2         30.76         19.80        24.20 o                         
 -11  17   2         72.96         95.09        62.70 o                         
  -9  17   2        112.80        153.41        20.96 o                         
  -7  17   2          1.68          5.23        12.95 o                         
  -5  17   2         59.12         51.75        17.44 o                         
  -3  17   2          0.88         -9.50         9.50 o                         
  -1  17   2         40.95         29.95        10.40 o                         
   1  17   2         78.12         59.18        15.64 o                         
   3  17   2       2376.51       2493.85        63.54 o                         
   5  17   2       1116.30       1107.55        30.98 o                         
   7  17   2          2.93          8.17        15.84 o                         
   9  17   2        465.19        493.91        41.80 o                         
  11  17   2         29.50         25.46        16.28 o                         
  13  17   2         96.64         94.60        30.80 o                         
   0  18   2         27.80         46.20        28.60 o                         
 -39   1   3         59.77         31.33        10.72 o                         
 -37   1   3         25.72         24.60         9.50 o                         
 -35   1   3         46.90         32.81         8.92 o                         
 -33   1   3          2.53          7.14         6.33 o                         
 -31   1   3          0.48          0.46         5.25 o                         
 -29   1   3       2737.84       2237.74        30.74 o                         
 -27   1   3       3823.47       2653.52        47.52 o                         
 -25   1   3        476.80        543.17        13.31 o                         
 -23   1   3       2663.31       2635.56        31.87 o                         
 -21   1   3        101.83        102.32         6.24 o                         
 -19   1   3         58.16         38.18         4.66 o                         
 -17   1   3        932.77        859.92        16.79 o                         
 -15   1   3        604.40        497.70        10.37 o                         
 -13   1   3       5314.12       6217.58       104.05 o                         
 -11   1   3       4745.06       4624.11        50.37 o                         
  -9   1   3        487.22        376.12        12.47 o                         
  -7   1   3        124.87        142.20         7.07 o                         
  -5   1   3        804.45        555.16        17.92 o                         
  -3   1   3         46.78          4.22         1.49 o                         
  -1   1   3       1758.49       1525.86        15.47 o                         
   1   1   3         23.13         48.93         3.56 o                         
   3   1   3       8608.73       7833.31       110.54 o                         
   5   1   3        394.52        453.97        10.26 o                         
   7   1   3        154.15        113.63         4.78 o                         
   9   1   3       6485.36       7058.08        70.91 o                         
  11   1   3         51.54         24.22         2.51 o                         
  13   1   3        153.14        133.57         5.46 o                         
  15   1   3       1632.87       1623.17        16.69 o                         
  17   1   3        781.98        832.46        11.33 o                         
  19   1   3          0.01          2.53         3.00 o                         
  21   1   3       3056.80       2915.85        30.08 o                         
  23   1   3       2636.23       2471.05        39.41 o                         
  25   1   3      21998.92      22047.02       266.66 o                         
  27   1   3       1540.61       1530.81        26.00 o                         
  29   1   3        273.18        279.78        15.05 o                         
  31   1   3          4.75         -0.72         7.08 o                         
  33   1   3         32.89         37.02         9.50 o                         
  35   1   3          1.13          2.20         8.24 o                         
  37   1   3         83.54         69.28        11.95 o                         
  39   1   3        177.85        229.76        20.00 o                         
 -40   2   3        129.86        189.21        33.00 o                         
 -38   2   3         91.35         94.11        11.90 o                         
 -36   2   3        145.88        129.56        12.83 o                         
 -34   2   3          5.94          2.74         7.47 o                         
 -32   2   3          0.20          5.41         6.18 o                         
 -30   2   3       1528.03       1302.26        24.98 o                         
 -28   2   3        643.64        378.83        12.25 o                         
 -26   2   3          2.27          3.40         4.48 o                         
 -24   2   3          5.91         -3.54         3.78 o                         
 -22   2   3        262.88        232.86        11.15 o                         
 -20   2   3         52.44        122.03         6.82 o                         
 -18   2   3          0.44          1.54         4.07 o                         
 -16   2   3         77.41         37.78         3.50 o                         
 -14   2   3       2765.85       3121.31        29.56 o                         
 -12   2   3       9538.15      10296.14        76.16 o                         
 -10   2   3        977.80       1197.01        12.42 o                         
  -8   2   3         14.95         13.38         2.08 o                         
  -6   2   3       2255.07       2231.10        19.27 o                         
  -4   2   3        150.26        337.34         5.48 o                         
  -2   2   3        115.56         42.17         1.75 o                         
   0   2   3        599.66        749.97        19.33 o                         
   2   2   3       7842.04      10524.38        76.78 o                         
   4   2   3      15891.34      15650.72       112.21 o                         
   6   2   3         26.30         36.30         3.74 o                         
   8   2   3        301.94        309.01         5.95 o                         
  10   2   3      17417.43      19643.77       140.96 o                         
  12   2   3       3005.15       3669.42        43.99 o                         
  14   2   3        362.80        354.86         8.94 o                         
  16   2   3        286.54        291.00        10.17 o                         
  18   2   3        763.94        670.96        11.41 o                         
  20   2   3        577.50        503.92        12.06 o                         
  22   2   3         92.85         85.72        11.80 o                         
  24   2   3       1731.16       1562.64        33.94 o                         
  26   2   3      12479.81      12120.13       121.63 o                         
  28   2   3        591.29        610.18        23.40 o                         
  30   2   3          3.98         -3.05         7.09 o                         
  32   2   3        718.91        691.61        22.37 o                         
  34   2   3         67.97         58.29        10.04 o                         
  36   2   3         63.85         50.48        10.38 o                         
  38   2   3         97.97        105.66        13.72 o                         
 -39   3   3          1.65         10.73        21.71 o                         
 -37   3   3          1.23          5.54         8.70 o                         
 -35   3   3        111.98        124.01        11.46 o                         
 -33   3   3         55.42         30.45         8.98 o                         
 -31   3   3          1.53          3.47         6.60 o                         
 -29   3   3        430.87        325.84        13.98 o                         
 -27   3   3        512.72        488.14        13.20 o                         
 -25   3   3        845.20        862.58        16.90 o                         
 -23   3   3        738.38        809.09        15.75 o                         
 -21   3   3        351.14        326.14        11.89 o                         
 -19   3   3       2414.94       2297.18        25.05 o                         
 -17   3   3         16.05         21.33         4.66 o                         
 -15   3   3        941.54        979.83        13.41 o                         
 -13   3   3       2111.12       2347.53        32.85 o                         
 -11   3   3       1494.86       1521.14        29.62 o                         
  -9   3   3       2468.22       2393.11        21.34 o                         
  -7   3   3         30.61         73.96         3.25 o                         
  -5   3   3        388.82        578.27        13.10 o                         
  -3   3   3       1336.06       1462.00        14.18 o                         
  -1   3   3        869.01        876.98        10.50 o                         
   1   3   3        977.77       1556.47        19.82 o                         
   3   3   3       5859.34       6257.00        51.48 o                         
   5   3   3          3.63         47.92         3.06 o                         
   7   3   3         78.08         91.55         5.64 o                         
   9   3   3       8158.81       8793.21       116.21 o                         
  11   3   3        498.41        707.46        11.60 o                         
  13   3   3         34.16         39.48         3.62 o                         
  15   3   3        309.06        384.14        11.24 o                         
  17   3   3        107.76        108.98         5.71 o                         
  19   3   3         32.97         39.57         4.46 o                         
  21   3   3        148.24        138.63         7.35 o                         
  23   3   3        184.17        169.93         8.69 o                         
  25   3   3       2358.38       2392.91        40.01 o                         
  27   3   3       1514.79       1453.00        38.60 o                         
  29   3   3         87.57         85.88        11.11 o                         
  31   3   3        388.48        420.83        31.62 o                         
  33   3   3         23.04         28.81         9.84 o                         
  35   3   3        164.86        160.65        13.58 o                         
  37   3   3         15.25          8.31         9.72 o                         
  39   3   3         31.21         18.37        15.32 o                         
 -40   4   3         63.31         85.80        28.60 o                         
 -38   4   3        136.56        155.69        13.26 o                         
 -36   4   3         12.83         29.71         8.96 o                         
 -34   4   3         74.04         64.10         9.28 o                         
 -32   4   3         51.95         79.80         9.56 o                         
 -30   4   3         40.33         37.09        10.53 o                         
 -28   4   3          3.66         -1.04         8.24 o                         
 -26   4   3       1460.65       1397.48        24.65 o                         
 -24   4   3        157.64        129.44         8.36 o                         
 -22   4   3       6080.06       5516.87        56.01 o                         
 -20   4   3       1736.28       1526.89        21.77 o                         
 -18   4   3        155.22        231.12        21.56 o                         
 -16   4   3       2136.26       1701.66        19.80 o                         
 -14   4   3       3452.76       2899.07        25.88 o                         
 -12   4   3       2104.66       2146.85        24.95 o                         
 -10   4   3        963.74        946.59        11.34 o                         
  -8   4   3         84.09         60.57         3.85 o                         
  -6   4   3        311.07        321.67         6.14 o                         
  -4   4   3        993.12       1128.26        30.46 o                         
  -2   4   3       1107.56       1083.60        11.93 o                         
   0   4   3       6981.95       6439.21        77.65 o                         
   2   4   3       3450.09       2858.81        24.68 o                         
   4   4   3        118.40        192.45         4.98 o                         
   6   4   3        561.67        312.69         6.05 o                         
   8   4   3       2002.39       1217.64        13.05 o                         
  10   4   3        558.90        485.89         8.97 o                         
  12   4   3        346.33        339.75         7.94 o                         
  14   4   3        630.41        605.97        12.76 o                         
  16   4   3        451.61        423.26         9.47 o                         
  18   4   3        124.68         85.06         5.50 o                         
  20   4   3       1470.09       1462.00        20.08 o                         
  22   4   3        426.56        417.32        10.58 o                         
  24   4   3        933.54        963.77        16.43 o                         
  26   4   3        195.70        208.04        11.98 o                         
  28   4   3          7.95         -1.87         7.89 o                         
  30   4   3        532.82        552.18        19.57 o                         
  32   4   3          8.31         11.30         7.81 o                         
  34   4   3          9.89          7.89         9.24 o                         
  36   4   3        350.37        384.81        20.69 o                         
  38   4   3         61.27         98.17        18.87 o                         
 -39   5   3         12.25         20.90        17.11 o                         
 -37   5   3        491.54        633.95        32.53 o                         
 -35   5   3          6.64         17.39         8.41 o                         
 -33   5   3          0.09         16.42         9.58 o                         
 -31   5   3        193.82        225.25        17.03 o                         
 -29   5   3         15.80         11.07         6.46 o                         
 -27   5   3        616.77        537.52        16.24 o                         
 -25   5   3         56.25         65.61         7.10 o                         
 -23   5   3       1239.58       1221.01        41.32 o                         
 -21   5   3       5557.19       5350.70       136.39 o                         
 -19   5   3          0.12         -0.47         3.66 o                         
 -17   5   3       1376.62       1198.47        16.23 o                         
 -15   5   3         20.28         10.98         3.18 o                         
 -13   5   3          6.03          2.22         2.48 o                         
 -11   5   3         43.99         67.98         3.71 o                         
  -9   5   3       1812.19       1653.24        21.84 o                         
  -7   5   3        962.42       1147.39        26.09 o                         
  -5   5   3       9251.72      10621.07        84.13 o                         
  -3   5   3          4.84          5.27         2.22 o                         
  -1   5   3        166.71        152.68         5.20 o                         
   1   5   3       3950.91       3998.67        35.68 o                         
   3   5   3      12780.74      15221.53       126.12 o                         
   5   5   3       2636.38       2857.78        86.90 o                         
   7   5   3         26.07         54.61         3.38 o                         
   9   5   3       1638.11       1975.11        28.95 o                         
  11   5   3        304.77        213.25         6.89 o                         
  13   5   3          4.66          0.23         2.71 o                         
  15   5   3         66.04        109.75         7.65 o                         
  17   5   3          5.81         15.74         3.62 o                         
  19   5   3       1209.54       1327.13        18.54 o                         
  21   5   3        223.87        263.64         9.99 o                         
  23   5   3        248.96        249.49         9.51 o                         
  25   5   3        163.00        169.25         9.58 o                         
  27   5   3        794.72        746.01        17.26 o                         
  29   5   3        295.25        287.57        15.88 o                         
  31   5   3         44.90         35.39         9.29 o                         
  33   5   3          0.04          5.54         8.75 o                         
  35   5   3        655.48        718.93        24.75 o                         
  37   5   3        291.54        305.50        22.15 o                         
 -38   6   3        358.58        356.45        37.40 o                         
 -36   6   3         68.89         90.49        16.60 o                         
 -34   6   3        158.56        246.85        16.98 o                         
 -32   6   3          0.12         -2.10         7.40 o                         
 -30   6   3          3.13          7.10         7.08 o                         
 -28   6   3        142.66        152.25        14.70 o                         
 -26   6   3         93.20         92.57         9.44 o                         
 -24   6   3        755.13        697.65        27.92 o                         
 -22   6   3       5297.90       5092.24        61.19 o                         
 -20   6   3       8790.86       8565.86        74.58 o                         
 -18   6   3       1766.65       1758.75        22.00 o                         
 -16   6   3        150.63        193.72         7.65 o                         
 -14   6   3        600.95        587.28        11.16 o                         
 -12   6   3         74.39         85.07         5.54 o                         
 -10   6   3        146.87        168.52         5.78 o                         
  -8   6   3        181.36        232.19         6.21 o                         
  -6   6   3        698.82        956.10        29.10 o                         
  -4   6   3        146.05        204.15         5.71 o                         
  -2   6   3        534.57        548.23        10.29 o                         
   0   6   3        888.31        947.41        11.88 o                         
   2   6   3       1783.04       2058.61        20.14 o                         
   4   6   3       6752.44       7605.92       105.84 o                         
   6   6   3        891.57        949.14        11.96 o                         
   8   6   3        256.67        307.05         6.67 o                         
  10   6   3        104.00        116.58         5.42 o                         
  12   6   3          2.05         10.40         3.16 o                         
  14   6   3         19.79         10.39         3.31 o                         
  16   6   3        400.61        448.35        11.78 o                         
  18   6   3       1572.75       1774.58        22.19 o                         
  20   6   3       2085.09       2185.03        26.19 o                         
  22   6   3        189.05        214.06         9.07 o                         
  24   6   3        224.44        182.20        11.15 o                         
  26   6   3        138.69        129.64         9.02 o                         
  28   6   3        239.51        253.83        12.03 o                         
  30   6   3         30.85         33.30        10.25 o                         
  32   6   3        888.05        789.72        53.39 o                         
  34   6   3        472.83        402.11        23.62 o                         
  36   6   3         85.79        105.59        16.59 o                         
 -37   7   3        219.81        281.36        30.80 o                         
 -35   7   3          4.71         19.82         9.89 o                         
 -33   7   3         13.68         17.08         9.11 o                         
 -31   7   3        153.91        174.46        16.32 o                         
 -29   7   3         20.75         25.98         8.43 o                         
 -27   7   3         11.97         13.60         7.81 o                         
 -25   7   3        173.45        187.48        11.54 o                         
 -23   7   3        381.66        379.79        13.93 o                         
 -21   7   3      11673.48      11068.87       113.15 o                         
 -19   7   3        164.96        200.61        18.76 o                         
 -17   7   3       2108.43       1870.62        29.03 o                         
 -15   7   3       1371.24       1167.89        16.70 o                         
 -13   7   3         31.31         20.40         3.90 o                         
 -11   7   3        882.57        931.80        18.70 o                         
  -9   7   3        159.11        177.64        10.91 o                         
  -7   7   3        941.34        958.41        15.90 o                         
  -5   7   3        605.32        630.79        10.39 o                         
  -3   7   3          9.54         12.07         2.90 o                         
  -1   7   3        957.56        898.95        18.09 o                         
   1   7   3       1067.30       1038.06        12.87 o                         
   3   7   3          8.77         34.25         4.05 o                         
   5   7   3        356.32        380.44        12.58 o                         
   7   7   3         22.83         35.37         3.65 o                         
   9   7   3       1262.55       1194.89        16.17 o                         
  11   7   3        131.34         90.72         5.37 o                         
  13   7   3        106.63         80.54         5.37 o                         
  15   7   3        643.45        580.05        12.59 o                         
  17   7   3         86.70        145.71         7.70 o                         
  19   7   3       1695.10       1666.42        24.25 o                         
  21   7   3         15.20         22.43         5.16 o                         
  23   7   3          6.72         -1.78         5.57 o                         
  25   7   3          6.77         10.02         6.06 o                         
  27   7   3        164.17        181.15        11.85 o                         
  29   7   3         62.55         60.97         8.89 o                         
  31   7   3        119.35        162.22        15.69 o                         
  33   7   3        969.88        961.04        60.24 o                         
  35   7   3       1258.14       1247.66        37.12 o                         
 -36   8   3       1329.39       1672.51        45.07 o                         
 -34   8   3        884.75       1070.64        37.24 o                         
 -32   8   3        220.52        211.60        19.48 o                         
 -30   8   3         76.12         69.06        10.23 o                         
 -28   8   3        137.41        152.35        12.68 o                         
 -26   8   3        211.07        225.19        14.09 o                         
 -24   8   3         34.68         62.74         9.11 o                         
 -22   8   3        937.70        857.17        19.38 o                         
 -20   8   3       7149.58       6911.87        68.44 o                         
 -18   8   3       4132.37       3989.15        43.86 o                         
 -16   8   3        554.01        572.04        31.48 o                         
 -14   8   3        271.24        277.91         9.46 o                         
 -12   8   3         30.74         18.72         4.30 o                         
 -10   8   3        521.05        590.10        10.34 o                         
  -8   8   3         74.98        106.59         6.25 o                         
  -6   8   3       1275.99       1296.29        15.56 o                         
  -4   8   3        563.92        584.72        18.89 o                         
  -2   8   3          7.35          7.56         3.67 o                         
   0   8   3         73.73         65.50         5.20 o                         
   2   8   3         13.17          9.46         3.31 o                         
   4   8   3       1251.53       1347.07        21.21 o                         
   6   8   3         15.24         16.53         3.51 o                         
   8   8   3       1748.69       1805.26        23.50 o                         
  10   8   3         17.12         13.69         4.34 o                         
  12   8   3        113.89         96.52         6.55 o                         
  14   8   3        181.57        141.21         8.20 o                         
  16   8   3        280.87        190.23         9.02 o                         
  18   8   3       1282.68       1124.11        19.26 o                         
  20   8   3         80.48         51.30         6.89 o                         
  22   8   3         13.09         16.47         6.05 o                         
  24   8   3         54.26         38.93         7.26 o                         
  26   8   3         10.14         11.50         7.21 o                         
  28   8   3        206.72        201.63        12.70 o                         
  30   8   3        197.96        217.54        13.63 o                         
  32   8   3       1193.85       1299.13        36.71 o                         
  34   8   3       1282.48       1381.52        55.00 o                         
 -35   9   3        639.68        855.68        39.46 o                         
 -33   9   3          2.08         18.92        10.84 o                         
 -31   9   3         41.36         51.46        10.89 o                         
 -29   9   3         67.29         40.46         9.72 o                         
 -27   9   3        534.53        569.92        26.04 o                         
 -25   9   3         56.64         52.32         9.37 o                         
 -23   9   3        765.41        762.67        19.72 o                         
 -21   9   3       5034.96       5014.14        85.60 o                         
 -19   9   3       5498.97       5440.21        62.24 o                         
 -17   9   3       1481.10       1403.54        22.16 o                         
 -15   9   3          2.14         -1.13         4.66 o                         
 -13   9   3        430.12        415.13        12.56 o                         
 -11   9   3        128.65        126.67         7.71 o                         
  -9   9   3          0.46          1.65         3.83 o                         
  -7   9   3        673.51        721.79        14.62 o                         
  -5   9   3       2424.10       2435.31        29.08 o                         
  -3   9   3        532.22        589.48        19.19 o                         
  -1   9   3        323.66        280.24         9.77 o                         
   1   9   3       2681.90       2530.55        40.75 o                         
   3   9   3       2190.18       2043.65        31.68 o                         
   5   9   3        735.52        749.26        13.07 o                         
   7   9   3         91.19         84.69         6.22 o                         
   9   9   3        414.70        374.91        10.77 o                         
  11   9   3        153.74        139.60         9.69 o                         
  13   9   3          8.17         16.48         4.63 o                         
  15   9   3        851.25        751.07        18.24 o                         
  17   9   3       2502.17       1976.80        39.02 o                         
  19   9   3        569.38        408.28        12.60 o                         
  21   9   3          2.36         -0.21         4.97 o                         
  23   9   3        246.14        226.41        12.70 o                         
  25   9   3         62.16         52.93         8.79 o                         
  27   9   3         20.01         14.15         8.49 o                         
  29   9   3        333.34        347.96        16.79 o                         
  31   9   3        313.05        415.55        18.82 o                         
  33   9   3        237.18        311.71        27.87 o                         
 -32  10   3         47.40         74.32        18.70 o                         
 -30  10   3          0.00         -9.65        10.54 o                         
 -28  10   3        202.81        207.23        17.69 o                         
 -26  10   3          1.93         -0.68         9.32 o                         
 -24  10   3         35.37         29.81        10.00 o                         
 -22  10   3        555.69        598.39        68.59 o                         
 -20  10   3       4825.19       4677.09        63.42 o                         
 -18  10   3       3400.86       3295.67        48.68 o                         
 -16  10   3        181.97        199.51        14.37 o                         
 -14  10   3         17.94         16.93         5.80 o                         
 -12  10   3        313.47        243.04        12.64 o                         
 -10  10   3         83.60         85.96         9.37 o                         
  -8  10   3        326.54        327.93        10.84 o                         
  -6  10   3        138.60        165.09        12.15 o                         
  -4  10   3        420.12        507.74        12.51 o                         
  -2  10   3       3414.85       3262.97        38.41 o                         
   0  10   3       1808.46       1864.07        43.29 o                         
   2  10   3       4820.91       4810.88        49.89 o                         
   4  10   3       2978.98       2831.10        37.25 o                         
   6  10   3         40.91         29.99         6.24 o                         
   8  10   3          8.96         11.39         5.25 o                         
  10  10   3        728.97        724.53        16.70 o                         
  12  10   3          1.14         -3.80         4.44 o                         
  14  10   3         10.96         -0.80         5.28 o                         
  16  10   3         72.24         42.44         6.72 o                         
  18  10   3       2508.97       2182.14        30.33 o                         
  20  10   3          1.99         16.03         5.88 o                         
  22  10   3         64.50         51.66        10.45 o                         
  24  10   3         59.39         75.04         9.44 o                         
  26  10   3        281.76        304.64        15.41 o                         
  28  10   3        721.64        776.13        32.83 o                         
  30  10   3          7.52         26.96         9.63 o                         
  32  10   3        447.84        553.20        30.83 o                         
 -31  11   3         47.62         39.60        22.00 o                         
 -29  11   3          9.72          7.70        11.07 o                         
 -27  11   3         16.09          5.66        10.83 o                         
 -25  11   3        193.43        145.48        23.27 o                         
 -23  11   3         95.29        107.05        11.16 o                         
 -21  11   3        237.52        232.06        15.88 o                         
 -19  11   3         29.60         43.90         8.39 o                         
 -17  11   3          3.91         -1.71         6.83 o                         
 -15  11   3         21.58         12.02         7.16 o                         
 -13  11   3        458.11        448.90        14.42 o                         
 -11  11   3         71.11         51.70         6.43 o                         
  -9  11   3         53.27         92.11         8.81 o                         
  -7  11   3        786.42        800.76        23.95 o                         
  -5  11   3       1820.41       1893.74        26.39 o                         
  -3  11   3          0.64         -3.49         6.40 o                         
  -1  11   3        231.71        182.14         9.20 o                         
   1  11   3       1914.97       1923.16        40.45 o                         
   3  11   3       1791.36       1801.09        41.88 o                         
   5  11   3        152.52        126.05         9.65 o                         
   7  11   3         19.81         13.37         5.66 o                         
   9  11   3        372.81        351.81        13.56 o                         
  11  11   3         39.43         57.39         6.96 o                         
  13  11   3         68.38         65.82         8.12 o                         
  15  11   3        275.57        268.75        12.56 o                         
  17  11   3        345.83        310.11        13.56 o                         
  19  11   3         11.34          2.25         6.37 o                         
  21  11   3        205.77        212.04        14.13 o                         
  23  11   3         60.82         71.19        10.04 o                         
  25  11   3         42.58         49.90        10.69 o                         
  27  11   3         66.67         71.29        11.79 o                         
  29  11   3         70.29         89.24        12.83 o                         
  31  11   3         95.70        114.05        27.40 o                         
 -30  12   3        132.30        158.40        28.60 o                         
 -28  12   3         38.21         48.40        22.00 o                         
 -26  12   3        295.41        303.19        20.99 o                         
 -24  12   3         54.81         49.15        10.62 o                         
 -22  12   3          1.31         -8.26         8.26 o                         
 -20  12   3          0.45         -1.91         8.20 o                         
 -18  12   3        205.40        217.12        13.94 o                         
 -16  12   3        288.82        283.70        15.34 o                         
 -14  12   3        148.80        163.43        12.03 o                         
 -12  12   3         67.26         92.35         8.72 o                         
 -10  12   3        128.27        129.26         8.73 o                         
  -8  12   3         12.83         18.54         5.88 o                         
  -6  12   3         27.44         21.31         5.94 o                         
  -4  12   3        261.49        271.36        11.40 o                         
  -2  12   3        123.75        119.80        11.46 o                         
   0  12   3        161.48        172.21        13.21 o                         
   2  12   3        158.71        169.67        12.70 o                         
   4  12   3        110.14        109.64         9.16 o                         
   6  12   3        167.31        169.47        10.68 o                         
   8  12   3          2.98         -0.32         5.57 o                         
  10  12   3        164.21        158.62        10.55 o                         
  12  12   3        135.75        114.54         9.36 o                         
  14  12   3         71.27         78.71         8.41 o                         
  16  12   3         76.31         65.07        10.43 o                         
  18  12   3        125.99        170.81        11.69 o                         
  20  12   3          5.70          8.09         8.39 o                         
  22  12   3        191.73        212.79        15.56 o                         
  24  12   3        159.48        122.72        13.13 o                         
  26  12   3          9.60         16.93        10.23 o                         
  28  12   3        297.69        271.51        21.91 o                         
  30  12   3        113.46         99.00        28.60 o                         
 -27  13   3          6.07          6.60        19.80 o                         
 -25  13   3         11.78        -13.20        13.20 o                         
 -23  13   3         38.64         40.17        16.20 o                         
 -21  13   3        165.04        162.15        14.09 o                         
 -19  13   3        118.40        119.06        19.13 o                         
 -17  13   3        101.91         96.30        11.51 o                         
 -15  13   3        515.51        526.11        18.65 o                         
 -13  13   3        230.81        217.98        14.49 o                         
 -11  13   3          3.10         -6.72         6.72 o                         
  -9  13   3        112.31         90.81         8.30 o                         
  -7  13   3          9.40          0.39         5.79 o                         
  -5  13   3        127.26        144.35        10.99 o                         
  -3  13   3        250.19        267.86        12.10 o                         
  -1  13   3         10.90          4.11         7.07 o                         
   1  13   3       1452.14       1431.00        31.34 o                         
   3  13   3        123.07        138.89        14.29 o                         
   5  13   3         79.37         71.91         8.72 o                         
   7  13   3         93.22         91.99        14.48 o                         
   9  13   3         82.73         92.50        13.21 o                         
  11  13   3       1660.49       1595.90        53.11 o                         
  13  13   3        548.35        503.10        36.89 o                         
  15  13   3         28.27         10.73         7.17 o                         
  17  13   3         30.05         38.94         8.17 o                         
  19  13   3        307.11        326.45        39.06 o                         
  21  13   3        165.22        188.46        19.37 o                         
  23  13   3         70.82         63.15        14.48 o                         
  25  13   3        168.58         94.60        28.60 o                         
 -24  14   3         42.21          3.36        14.72 o                         
 -22  14   3         62.44         47.59        13.51 o                         
 -20  14   3         39.97         37.22        10.72 o                         
 -18  14   3        158.04        163.82        15.27 o                         
 -16  14   3        190.23        205.80        19.08 o                         
 -14  14   3        595.25        511.31        19.57 o                         
 -12  14   3          0.17          1.88         9.84 o                         
 -10  14   3         11.40         -0.59         7.43 o                         
  -8  14   3        249.79        280.30        13.21 o                         
  -6  14   3          4.90         13.28         7.05 o                         
  -4  14   3         40.50         43.00         7.86 o                         
  -2  14   3         87.64        108.19         9.78 o                         
   0  14   3         25.42         10.35        11.38 o                         
   2  14   3        154.43        140.88        11.23 o                         
   4  14   3         27.75         19.60         8.39 o                         
   6  14   3         10.26         12.88         8.33 o                         
   8  14   3         22.63         16.07         8.87 o                         
  10  14   3        221.91        227.68        13.62 o                         
  12  14   3        270.23        290.92        19.19 o                         
  14  14   3          1.16          4.76         8.98 o                         
  16  14   3          1.44          3.58         7.37 o                         
  18  14   3        148.97        175.58        17.69 o                         
  20  14   3         10.02         11.75        12.53 o                         
 -19  15   3         36.04         42.12        20.90 o                         
 -17  15   3         62.46         51.48        11.10 o                         
 -15  15   3        254.27        262.00        19.37 o                         
 -13  15   3         68.93         92.42        12.27 o                         
 -11  15   3         35.61         43.52        10.80 o                         
  -9  15   3         88.02         69.22        10.62 o                         
  -7  15   3         25.09         26.99         7.98 o                         
  -5  15   3         39.86         25.88         7.63 o                         
  -3  15   3          3.27          1.76         7.20 o                         
  -1  15   3          3.49          5.57         7.80 o                         
   1  15   3        355.92        410.23        17.20 o                         
   3  15   3         96.30         71.04         9.85 o                         
   5  15   3          0.02          6.42         8.43 o                         
   7  15   3         31.67         35.97         9.52 o                         
   9  15   3        108.38        160.24        23.82 o                         
  11  15   3          2.63         16.36         9.29 o                         
  13  15   3          7.91          3.04        11.36 o                         
  15  15   3         89.31        120.87        21.28 o                         
 -14  16   3         33.25         61.60        26.40 o                         
 -12  16   3        658.05        718.30        48.40 o                         
 -10  16   3        322.18        284.02        20.64 o                         
  -8  16   3        166.63        184.03        32.49 o                         
  -6  16   3         21.08         24.54        13.09 o                         
  -4  16   3        242.41        211.62        15.81 o                         
  -2  16   3        157.83        162.76        14.70 o                         
   0  16   3        133.78        143.73        18.10 o                         
   2  16   3         14.99         12.07        11.43 o                         
   4  16   3        176.90        145.64        14.24 o                         
   6  16   3          2.75         19.65        10.23 o                         
   8  16   3         92.99        112.71        19.69 o                         
  10  16   3         81.85         86.99        16.54 o                         
  12  16   3        276.02        321.21        33.00 o                         
  14  16   3        239.10        321.21        35.20 o                         
 -11  17   3        300.30        286.01        41.80 o                         
  -5  17   3        244.80        305.81        39.60 o                         
  -3  17   3         78.83        106.71        21.78 o                         
  -1  17   3         24.16         15.50        23.10 o                         
   1  17   3        255.79        200.40        26.40 o                         
   3  17   3        588.19        569.82        55.00 o                         
 -38   0   4         44.82         46.60        22.00 o                         
 -36   0   4         86.18         78.93        16.90 o                         
 -34   0   4          3.25         22.71        17.80 o                         
 -32   0   4          0.18         -7.32         7.77 o                         
 -30   0   4        201.60        182.26        14.39 o                         
 -28   0   4        443.77        354.22        18.28 o                         
 -26   0   4         45.69         80.70         9.93 o                         
 -24   0   4        135.34        146.19        11.56 o                         
 -22   0   4        501.21        486.79        16.99 o                         
 -20   0   4        121.70         85.57         8.71 o                         
 -18   0   4          0.89         14.33         6.10 o                         
 -16   0   4        945.90        998.59        25.99 o                         
 -14   0   4        437.44        565.61        14.61 o                         
 -12   0   4      10497.34       9482.04       100.27 o                         
 -10   0   4       3226.70       3100.61        37.30 o                         
  -8   0   4         99.65        178.94         6.46 o                         
  -6   0   4       1118.56       1312.76        26.99 o                         
  -4   0   4          6.67         13.20         2.88 o                         
  -2   0   4          4.34         12.09         3.81 o                         
   0   0   4       1948.49       1584.82        20.63 o                         
   2   0   4      12073.57      11683.56       120.28 o                         
   4   0   4       1880.28       1144.62        17.47 o                         
   6   0   4       6207.65       6386.97        71.13 o                         
   8   0   4         47.96         16.36         3.16 o                         
  10   0   4      10512.98      10108.93       131.47 o                         
  12   0   4      13473.01      12620.11       132.16 o                         
  14   0   4       1183.35        980.63        17.42 o                         
  16   0   4        713.49        692.05        15.03 o                         
  18   0   4        107.39         77.27         9.92 o                         
  20   0   4        868.20        738.54        20.38 o                         
  22   0   4        646.38        611.60        28.53 o                         
  24   0   4        405.08        387.30        41.50 o                         
  26   0   4         34.65         54.64         9.77 o                         
  28   0   4        157.86        183.60        19.94 o                         
  30   0   4         27.88         28.16        13.20 o                         
  32   0   4        429.00        404.83        27.49 o                         
  34   0   4          4.77          2.98        14.30 o                         
  36   0   4         76.51         68.88        36.30 o                         
  38   0   4         69.82         33.00        19.80 o                         
 -39   1   4          1.19          2.64        11.07 o                         
 -37   1   4          0.03         -1.47         9.05 o                         
 -35   1   4          0.01          2.68         7.02 o                         
 -33   1   4          2.70          7.08         6.93 o                         
 -31   1   4         14.09          5.38         5.90 o                         
 -29   1   4        496.98        424.71        13.58 o                         
 -27   1   4       2071.05       1668.06        26.67 o                         
 -25   1   4        121.21        138.47         8.25 o                         
 -23   1   4          9.45         16.55         4.71 o                         
 -21   1   4        220.58        220.02         9.20 o                         
 -19   1   4        962.32       1089.70        17.55 o                         
 -17   1   4       3532.87       3347.94        36.08 o                         
 -15   1   4       3866.20       3796.73        46.29 o                         
 -13   1   4       1104.47       1243.58        14.97 o                         
 -11   1   4       2980.71       3107.38        31.14 o                         
  -9   1   4        144.69        192.13         4.80 o                         
  -7   1   4       1016.98       1115.86        11.94 o                         
  -5   1   4       2414.59       2605.87        23.64 o                         
  -3   1   4        751.05        774.39        10.36 o                         
  -1   1   4         83.33         98.33         6.50 o                         
   1   1   4        407.91        318.92         9.62 o                         
   3   1   4       2151.81       2281.25        30.54 o                         
   5   1   4       4546.14       4860.58        38.40 o                         
   7   1   4        479.73        413.42         8.42 o                         
   9   1   4        229.61        180.52        17.88 o                         
  11   1   4       3289.23       3826.75        66.52 o                         
  13   1   4       4695.36       4965.43        40.43 o                         
  15   1   4        199.48        189.08         6.44 o                         
  17   1   4       1592.00       1627.79        21.41 o                         
  19   1   4          5.32          7.94         3.83 o                         
  21   1   4        414.12        406.28        10.83 o                         
  23   1   4          0.15         -4.46         5.26 o                         
  25   1   4       2799.44       2861.17        34.68 o                         
  27   1   4       7637.79       7760.25        75.83 o                         
  29   1   4       1820.41       1779.72        34.87 o                         
  31   1   4         16.85         15.17         8.15 o                         
  33   1   4          0.35         10.80         8.15 o                         
  35   1   4         47.42         46.92        10.84 o                         
  37   1   4        128.51        134.83        13.98 o                         
  39   1   4         15.60         39.60        22.00 o                         
 -38   2   4         83.43        153.24        14.44 o                         
 -36   2   4         79.96         91.97        10.56 o                         
 -34   2   4         58.54         52.48         8.43 o                         
 -32   2   4          4.39         23.10         7.10 o                         
 -30   2   4        156.95        191.08        12.09 o                         
 -28   2   4        169.08        162.00         9.61 o                         
 -26   2   4          3.95         20.10         5.74 o                         
 -24   2   4        373.99        373.94        12.95 o                         
 -22   2   4        268.48        244.24        10.22 o                         
 -20   2   4        285.12        235.64         9.80 o                         
 -18   2   4         29.18         37.95         6.64 o                         
 -16   2   4       1378.07       1337.47        21.42 o                         
 -14   2   4        296.59        316.52        10.89 o                         
 -12   2   4       2581.65       2624.38        32.87 o                         
 -10   2   4        336.37        295.69         5.96 o                         
  -8   2   4         15.68         36.23         2.60 o                         
  -6   2   4       3887.85       4876.24        40.88 o                         
  -4   2   4      15106.65      16460.92       120.57 o                         
  -2   2   4       8448.55       9969.22        87.29 o                         
   0   2   4         32.33         36.82         3.69 o                         
   2   2   4       4080.51       4544.41        39.55 o                         
   4   2   4         28.40          9.84         3.33 o                         
   6   2   4       7046.05       7148.24        70.16 o                         
   8   2   4        397.82        481.95        18.29 o                         
  10   2   4      20994.54      23231.46       262.47 o                         
  12   2   4       7239.79       7970.71        66.22 o                         
  14   2   4        348.55        320.27         8.03 o                         
  16   2   4       1090.50       1093.20        15.22 o                         
  18   2   4        899.28        926.74        14.11 o                         
  20   2   4        113.49         98.74         5.94 o                         
  22   2   4        747.58        704.57        14.31 o                         
  24   2   4          1.52         -1.02         5.10 o                         
  26   2   4        152.78        148.74         8.91 o                         
  28   2   4        309.65        273.44        15.90 o                         
  30   2   4        265.56        287.22        16.83 o                         
  32   2   4        179.95        197.92        14.44 o                         
  34   2   4         34.38         36.12         9.98 o                         
  36   2   4          7.94          1.57         9.66 o                         
  38   2   4         86.77         58.01        13.89 o                         
 -39   3   4          2.23         26.07        15.32 o                         
 -37   3   4        155.81        187.63        13.61 o                         
 -35   3   4        248.80        283.28        17.71 o                         
 -33   3   4        114.59        124.42        10.43 o                         
 -31   3   4         14.34          9.29         6.82 o                         
 -29   3   4         81.40         54.73         7.38 o                         
 -27   3   4         10.83         17.41         5.72 o                         
 -25   3   4        294.32        256.52        10.81 o                         
 -23   3   4        592.38        508.85        16.73 o                         
 -21   3   4       5708.58       5623.16        56.73 o                         
 -19   3   4      10616.79      10129.13        92.33 o                         
 -17   3   4       1380.94       1251.13        16.51 o                         
 -15   3   4         28.46         11.92         3.03 o                         
 -13   3   4       4302.24       3989.74        33.51 o                         
 -11   3   4        187.14        282.33         6.24 o                         
  -9   3   4        106.67         80.78         8.42 o                         
  -7   3   4         53.26        158.27        10.19 o                         
  -5   3   4      19346.21      21968.87       156.90 o                         
  -3   3   4       5391.32       6652.13        54.93 o                         
  -1   3   4        380.24        358.34         5.71 o                         
   1   3   4        130.26        137.41        11.22 o                         
   3   3   4        256.73        218.75        21.52 o                         
   5   3   4       3371.62       3422.43        33.80 o                         
   7   3   4        106.87        116.98        11.33 o                         
   9   3   4         55.91         16.32         2.48 o                         
  11   3   4       3968.21       4334.94        42.72 o                         
  13   3   4        701.89        522.96        10.53 o                         
  15   3   4        232.87        249.66         8.33 o                         
  17   3   4         47.64         39.91         4.33 o                         
  19   3   4          6.04          9.79         4.30 o                         
  21   3   4         25.39         10.14         3.93 o                         
  23   3   4        231.10        222.20         9.73 o                         
  25   3   4         86.71         73.91         6.65 o                         
  27   3   4        140.95        162.09        12.25 o                         
  29   3   4         33.90         47.77         7.72 o                         
  31   3   4         72.03         78.67        10.43 o                         
  33   3   4         27.37         29.68         9.29 o                         
  35   3   4          8.59          4.33         9.11 o                         
  37   3   4         69.38         77.00        14.68 o                         
 -38   4   4         12.71         18.61        10.62 o                         
 -36   4   4        154.34        226.03        14.83 o                         
 -34   4   4        258.68        332.77        16.47 o                         
 -32   4   4         47.48         52.50        11.98 o                         
 -30   4   4          0.33          2.91         6.97 o                         
 -28   4   4        194.24        153.17        10.33 o                         
 -26   4   4       2571.96       2289.08        31.28 o                         
 -24   4   4         10.86         21.14         5.31 o                         
 -22   4   4       2515.02       2327.08        29.84 o                         
 -20   4   4       8126.57       7880.89        75.11 o                         
 -18   4   4       1703.76       1537.06        19.46 o                         
 -16   4   4       3551.21       3518.64        34.34 o                         
 -14   4   4       2285.78       2356.73        42.70 o                         
 -12   4   4      11304.06      12229.45        91.14 o                         
 -10   4   4        427.23        437.04        18.43 o                         
  -8   4   4        688.34        689.78        10.50 o                         
  -6   4   4        619.68        873.97        26.08 o                         
  -4   4   4      12164.95      13237.22       142.66 o                         
  -2   4   4          0.44         24.53         2.78 o                         
   0   4   4       2841.29       2969.10        41.58 o                         
   2   4   4       4286.77       4774.54        56.82 o                         
   4   4   4      16090.71      18414.57       133.12 o                         
   6   4   4       2930.42       3222.48       124.42 o                         
   8   4   4        706.04        596.85        12.47 o                         
  10   4   4        180.79        229.94         7.76 o                         
  12   4   4         15.48          7.95         3.40 o                         
  14   4   4         46.03         51.57         4.43 o                         
  16   4   4         73.07         50.48         5.64 o                         
  18   4   4        469.63        547.36        13.06 o                         
  20   4   4         13.24         14.14         4.31 o                         
  22   4   4        347.97        317.70         9.72 o                         
  24   4   4        173.52        147.05         8.44 o                         
  26   4   4         73.36         61.85         7.72 o                         
  28   4   4         84.07         81.96         8.64 o                         
  30   4   4         95.24         61.74        12.75 o                         
  32   4   4        127.70        102.94        12.47 o                         
  34   4   4        302.85        288.89        18.03 o                         
  36   4   4          2.45         -2.93        10.69 o                         
  38   4   4        127.47        124.25        20.62 o                         
 -39   5   4          1.80         44.00        24.20 o                         
 -37   5   4         11.31         13.41        12.12 o                         
 -35   5   4        124.10        139.38        12.20 o                         
 -33   5   4          1.27          2.35         9.04 o                         
 -31   5   4        139.03        175.28        12.15 o                         
 -29   5   4         54.39         55.46         8.52 o                         
 -27   5   4        301.56        239.46        12.40 o                         
 -25   5   4         47.27         73.72         7.13 o                         
 -23   5   4         22.23          8.33         5.41 o                         
 -21   5   4        408.43        486.93        13.28 o                         
 -19   5   4       1082.76        973.04        45.33 o                         
 -17   5   4        180.77        150.63         6.76 o                         
 -15   5   4         57.01         43.40         4.34 o                         
 -13   5   4       1617.35       1658.76        34.38 o                         
 -11   5   4       6267.73       6313.27        83.05 o                         
  -9   5   4        128.65        238.98         6.31 o                         
  -7   5   4        297.93        271.11         6.35 o                         
  -5   5   4        606.46        640.11         9.67 o                         
  -3   5   4       1439.32       1558.47        16.46 o                         
  -1   5   4        437.71        337.68        10.39 o                         
   1   5   4       1511.66       1931.82        34.76 o                         
   3   5   4      39155.81      42807.85       302.03 o                         
   5   5   4      48065.50      51062.82       854.93 o                         
   7   5   4        510.95        565.71        25.68 o                         
   9   5   4       2216.26       2378.10        25.32 o                         
  11   5   4         10.83          7.29         3.07 o                         
  13   5   4        798.37        815.23        15.21 o                         
  15   5   4          9.45         20.16         4.01 o                         
  17   5   4        409.16        341.23        10.56 o                         
  19   5   4       1365.55       1542.82        20.96 o                         
  21   5   4       1163.97       1146.51        21.54 o                         
  23   5   4          1.47          4.32         5.14 o                         
  25   5   4         97.82         88.68         7.45 o                         
  27   5   4        161.98        171.74        10.99 o                         
  29   5   4         28.45         42.75         7.96 o                         
  31   5   4          1.11          3.19         7.97 o                         
  33   5   4        318.05        355.07        19.37 o                         
  35   5   4        809.11        921.19        45.48 o                         
  37   5   4        162.52        140.80        28.60 o                         
 -36   6   4        537.27        683.22        24.35 o                         
 -34   6   4         50.06         57.75         9.85 o                         
 -32   6   4        182.45        216.98        16.14 o                         
 -30   6   4        407.55        397.26        16.55 o                         
 -28   6   4        176.55        221.64        12.81 o                         
 -26   6   4         19.43         28.30         7.32 o                         
 -24   6   4        422.88        428.54        16.56 o                         
 -22   6   4        261.49        307.68        17.50 o                         
 -20   6   4       3441.93       3329.11        44.44 o                         
 -18   6   4        196.86        195.53         7.89 o                         
 -16   6   4       1220.70       1156.30        16.60 o                         
 -14   6   4        339.21        352.55         9.34 o                         
 -12   6   4        866.85       1070.61        27.96 o                         
 -10   6   4        653.40        448.06         9.39 o                         
  -8   6   4        883.87        785.42        11.23 o                         
  -6   6   4       1057.62       1073.51        14.27 o                         
  -4   6   4        843.42        824.88        11.42 o                         
  -2   6   4        842.73        880.86        19.25 o                         
   0   6   4       3544.02       3336.52        48.65 o                         
   2   6   4       4243.91       4622.88       115.96 o                         
   4   6   4      17229.29      18527.98       169.65 o                         
   6   6   4       4410.50       4914.19       109.56 o                         
   8   6   4         93.40        103.63         5.92 o                         
  10   6   4       2429.84       2414.49        26.26 o                         
  12   6   4        565.61        537.13        10.86 o                         
  14   6   4        783.42        716.81        13.17 o                         
  16   6   4        261.87        268.06        12.47 o                         
  18   6   4       2376.57       2355.69        27.81 o                         
  20   6   4       1222.89       1126.94        17.94 o                         
  22   6   4        357.51        374.08        10.93 o                         
  24   6   4         11.34         13.03         5.40 o                         
  26   6   4        161.15        153.31        13.45 o                         
  28   6   4        320.36        375.66        23.21 o                         
  30   6   4         23.51         27.22         9.21 o                         
  32   6   4        448.19        502.23        24.72 o                         
  34   6   4       1675.90       1866.26        45.49 o                         
  36   6   4        529.02        598.42        46.20 o                         
 -37   7   4        644.73        847.03        50.60 o                         
 -35   7   4        263.38        316.19        24.45 o                         
 -33   7   4        243.15        238.34        16.15 o                         
 -31   7   4         18.21         34.99        10.42 o                         
 -29   7   4          0.06          4.33         7.97 o                         
 -27   7   4        223.14        240.36        14.58 o                         
 -25   7   4          2.92         12.18         6.70 o                         
 -23   7   4       1094.50       1024.06        20.83 o                         
 -21   7   4         17.88         19.70         5.83 o                         
 -19   7   4        752.80        711.27        16.13 o                         
 -17   7   4        358.71        398.38        10.61 o                         
 -15   7   4        354.82        325.76         9.42 o                         
 -13   7   4        681.73        674.80        19.28 o                         
 -11   7   4       1104.15       1202.91        22.87 o                         
  -9   7   4        691.33        705.93        24.75 o                         
  -7   7   4       1718.89       1632.97        20.11 o                         
  -5   7   4         50.77         84.66         4.99 o                         
  -3   7   4       4794.82       4985.23        42.27 o                         
  -1   7   4       1498.40       1695.52        18.61 o                         
   1   7   4        724.99        844.96        30.15 o                         
   3   7   4       1867.82       2071.97        21.61 o                         
   5   7   4       1269.82       1189.73        23.23 o                         
   7   7   4          0.47          7.23         3.31 o                         
   9   7   4       2512.54       2453.72        27.14 o                         
  11   7   4         82.53         85.79         5.54 o                         
  13   7   4        701.83        620.32        13.20 o                         
  15   7   4        388.18        341.95        10.65 o                         
  17   7   4        468.47        525.62        13.12 o                         
  19   7   4        337.95        476.28        12.95 o                         
  21   7   4        322.43        264.97        10.99 o                         
  23   7   4          4.98         -3.86         5.07 o                         
  25   7   4         99.02        106.64         9.56 o                         
  27   7   4        373.20        367.97        15.88 o                         
  29   7   4        132.48        120.74        12.47 o                         
  31   7   4          0.74          8.64        10.83 o                         
  33   7   4        141.74        158.72        17.24 o                         
 -36   8   4          0.35         -4.40        19.80 o                         
 -34   8   4        288.00        343.59        28.90 o                         
 -32   8   4         70.61         85.93        12.21 o                         
 -30   8   4         14.03         15.85         9.37 o                         
 -28   8   4          0.01         12.10         7.77 o                         
 -26   8   4        108.34        106.52        11.80 o                         
 -24   8   4         60.60         71.71         9.72 o                         
 -22   8   4        643.12        643.22        32.26 o                         
 -20   8   4       2494.55       2522.91        52.56 o                         
 -18   8   4        108.06         95.09         7.62 o                         
 -16   8   4        179.35        141.11        11.20 o                         
 -14   8   4        338.31        345.09        10.72 o                         
 -12   8   4        210.81        205.31         9.92 o                         
 -10   8   4         90.95         80.30         5.01 o                         
  -8   8   4        408.09        372.69         8.60 o                         
  -6   8   4          7.81          5.70         3.59 o                         
  -4   8   4        914.14        894.91        13.00 o                         
  -2   8   4          9.15          4.53         3.40 o                         
   0   8   4       2796.14       2908.87        50.02 o                         
   2   8   4        116.12         89.44         5.77 o                         
   4   8   4       1524.86       1463.05        59.54 o                         
   6   8   4       1551.62       1534.62        21.52 o                         
   8   8   4        178.23        147.62         9.84 o                         
  10   8   4       1841.07       1754.56        29.52 o                         
  12   8   4         10.38         20.72         4.76 o                         
  14   8   4         92.47         82.46         6.57 o                         
  16   8   4         81.20         57.29         6.28 o                         
  18   8   4         55.35         35.96         6.06 o                         
  20   8   4          2.28          6.23         6.40 o                         
  22   8   4        238.90        207.62        10.51 o                         
  24   8   4         56.68         48.31         9.69 o                         
  26   8   4          2.65         -1.58         6.96 o                         
  28   8   4          3.43         -4.04         7.20 o                         
  30   8   4         31.55         33.80        10.38 o                         
  32   8   4          7.14          9.29        12.99 o                         
 -35   9   4        232.16        310.21        37.40 o                         
 -33   9   4        320.40        424.60        38.50 o                         
 -31   9   4         60.20         71.17        18.42 o                         
 -29   9   4         37.60         50.43        15.56 o                         
 -27   9   4         65.50         71.65        10.80 o                         
 -25   9   4         58.63         65.10        10.41 o                         
 -23   9   4         75.01         56.96         9.72 o                         
 -21   9   4          0.38          7.31         6.33 o                         
 -19   9   4       1264.15       1329.00        22.51 o                         
 -17   9   4          8.98          4.58         5.13 o                         
 -15   9   4        355.93        307.69        12.95 o                         
 -13   9   4        340.28        282.88        11.56 o                         
 -11   9   4         49.33         46.97         6.14 o                         
  -9   9   4         84.95         77.17         6.42 o                         
  -7   9   4        103.16         96.31         7.54 o                         
  -5   9   4        161.55        235.41         9.16 o                         
  -3   9   4        335.73        365.57        10.49 o                         
  -1   9   4         73.90         72.25         5.94 o                         
   1   9   4       3279.21       3336.19        49.84 o                         
   3   9   4       7613.35       7709.01        67.33 o                         
   5   9   4       1304.15       1337.83        28.40 o                         
   7   9   4         37.34         46.73         5.99 o                         
   9   9   4         40.09         29.23         5.43 o                         
  11   9   4         83.92         74.20         7.69 o                         
  13   9   4        262.64        230.01         9.96 o                         
  15   9   4         37.27         47.69         6.23 o                         
  17   9   4        231.29        148.67         8.70 o                         
  19   9   4        149.75        115.26         8.31 o                         
  21   9   4         80.78         74.32         7.55 o                         
  23   9   4         11.36          9.06         6.87 o                         
  25   9   4          5.08         13.14         7.36 o                         
  27   9   4         15.24         23.93         9.81 o                         
  29   9   4         25.85         29.97        10.62 o                         
  31   9   4         47.99         51.43        14.23 o                         
  33   9   4          3.04         68.20        30.80 o                         
 -30  10   4        190.41        181.97        17.78 o                         
 -28  10   4          0.16         -0.23        10.00 o                         
 -26  10   4          3.54          5.37        10.00 o                         
 -24  10   4        107.39         92.99        12.57 o                         
 -22  10   4          0.21          2.97         7.58 o                         
 -20  10   4         11.12         15.43         8.57 o                         
 -18  10   4         41.77         42.18         8.54 o                         
 -16  10   4         17.77          2.64         5.80 o                         
 -14  10   4        259.53        184.64        14.10 o                         
 -12  10   4       1150.00        984.38        19.90 o                         
 -10  10   4        468.36        403.85        11.83 o                         
  -8  10   4          1.76          0.25         4.51 o                         
  -6  10   4         49.62         45.50         5.73 o                         
  -4  10   4         62.44         48.86         5.94 o                         
  -2  10   4        105.47         84.26         6.89 o                         
   0  10   4       1322.26       1296.47        22.41 o                         
   2  10   4       7618.41       7166.90        85.91 o                         
   4  10   4       4559.04       4494.00        59.55 o                         
   6  10   4        701.55        687.47        16.18 o                         
   8  10   4        636.51        620.23        15.97 o                         
  10  10   4        800.92        786.48        30.03 o                         
  12  10   4          5.47          6.90         5.14 o                         
  14  10   4        357.72        338.29        12.88 o                         
  16  10   4        103.88        152.51        10.16 o                         
  18  10   4        858.52        694.92        20.71 o                         
  20  10   4        914.57        821.98        22.96 o                         
  22  10   4         75.70         81.06        10.84 o                         
  24  10   4         43.67         30.05         9.81 o                         
  26  10   4          0.15         -2.20         8.43 o                         
  28  10   4         30.98         37.51        10.72 o                         
  30  10   4          3.93         -9.97         9.97 o                         
  32  10   4         13.58          6.12        17.84 o                         
 -29  11   4        248.63        248.61        35.20 o                         
 -27  11   4        260.36        248.70        24.75 o                         
 -25  11   4        169.60        215.98        24.08 o                         
 -23  11   4        164.93        188.42        16.41 o                         
 -21  11   4         56.83         70.12         9.59 o                         
 -19  11   4       3315.38       3200.07        49.57 o                         
 -17  11   4        324.84        314.18        21.52 o                         
 -15  11   4        758.46        628.26        17.11 o                         
 -13  11   4       1262.98        971.68        20.58 o                         
 -11  11   4        332.54        281.97        16.24 o                         
  -9  11   4        327.03        324.09        11.78 o                         
  -7  11   4          7.15          2.02         5.13 o                         
  -5  11   4          0.40          1.13         5.13 o                         
  -3  11   4       1178.62       1247.06        21.04 o                         
  -1  11   4        355.22        380.10        13.20 o                         
   1  11   4       1825.54       1907.47        29.82 o                         
   3  11   4       6317.47       6244.51        78.46 o                         
   5  11   4         15.25         23.96         7.27 o                         
   7  11   4          6.67         21.41         6.99 o                         
   9  11   4        212.88        214.39        13.16 o                         
  11  11   4        461.16        481.01        17.14 o                         
  13  11   4        481.95        500.36        17.64 o                         
  15  11   4         17.86          7.30         7.27 o                         
  17  11   4         16.47         51.83         8.60 o                         
  19  11   4        183.48        173.02        13.04 o                         
  21  11   4         13.45         14.40         9.68 o                         
  23  11   4         54.26         58.16        14.23 o                         
  25  11   4         28.46         29.90        11.38 o                         
  27  11   4         96.78         94.00        15.17 o                         
  29  11   4         19.67         20.90        17.11 o                         
 -26  12   4        133.27        170.29        23.18 o                         
 -24  12   4         60.63         65.14        17.84 o                         
 -22  12   4         22.35          3.47        10.54 o                         
 -20  12   4        219.20        209.77        18.18 o                         
 -18  12   4       1854.90       1870.05        42.91 o                         
 -16  12   4        268.35        229.30        17.13 o                         
 -14  12   4         66.02         58.77        10.04 o                         
 -12  12   4         83.72         56.35         9.81 o                         
 -10  12   4         43.34         41.68         8.70 o                         
  -8  12   4         38.97         69.26         8.57 o                         
  -6  12   4        276.44        230.76        12.67 o                         
  -4  12   4       1040.50       1126.93        23.31 o                         
  -2  12   4        684.39        761.76        21.23 o                         
   0  12   4        407.07        397.50        16.23 o                         
   2  12   4         17.01          6.37         9.53 o                         
   4  12   4        123.63        122.50        11.86 o                         
   6  12   4         59.50         45.17         8.24 o                         
   8  12   4        101.80        113.67        11.16 o                         
  10  12   4        366.88        380.06        17.64 o                         
  12  12   4        847.88        844.96        22.90 o                         
  14  12   4        249.64        233.40        14.28 o                         
  16  12   4        245.40        258.94        15.40 o                         
  18  12   4          1.82          6.45         7.97 o                         
  20  12   4         36.19         23.96         9.24 o                         
  22  12   4        133.19         97.67        15.24 o                         
  24  12   4         75.88         87.46        14.55 o                         
  26  12   4          4.16         -4.40        26.40 o                         
 -23  13   4         10.58         -6.96        12.12 o                         
 -21  13   4         63.16         58.39        13.40 o                         
 -19  13   4         14.24         26.24        11.96 o                         
 -17  13   4          6.40         -4.31        11.39 o                         
 -15  13   4        131.42        103.91        13.86 o                         
 -13  13   4          2.78         -3.44         7.97 o                         
 -11  13   4         12.67          2.88         8.05 o                         
  -9  13   4         29.35         48.54        10.80 o                         
  -7  13   4          1.20          5.03         6.96 o                         
  -5  13   4        106.06        109.84        10.13 o                         
  -3  13   4         32.24         19.10         9.84 o                         
  -1  13   4        573.02        600.08        20.01 o                         
   1  13   4        611.90        591.48        32.71 o                         
   3  13   4        153.56        187.48        24.77 o                         
   5  13   4        195.35        187.33        13.21 o                         
   7  13   4        470.26        474.03        18.75 o                         
   9  13   4        142.80        116.42        11.73 o                         
  11  13   4       1769.13       1581.12        79.71 o                         
  13  13   4       2935.96       2813.26        78.12 o                         
  15  13   4        198.47        223.26        21.28 o                         
  17  13   4        321.76        349.69        18.46 o                         
  19  13   4         45.35         40.02        11.75 o                         
  21  13   4         38.81         39.35        14.46 o                         
  23  13   4        149.22        223.23        25.63 o                         
 -22  14   4          7.24        -19.80        22.00 o                         
 -20  14   4        104.56         84.29        15.44 o                         
 -18  14   4         26.46         11.82        14.84 o                         
 -16  14   4        312.57        296.54        20.64 o                         
 -14  14   4         17.69          7.23        10.83 o                         
 -12  14   4          9.51         -2.74         8.93 o                         
 -10  14   4          0.76          9.32         9.68 o                         
  -8  14   4         52.85         91.17        11.51 o                         
  -6  14   4          6.13         11.82         8.22 o                         
  -4  14   4        321.28        381.39        21.85 o                         
  -2  14   4        308.98        304.36        17.34 o                         
   0  14   4         71.14         87.44        11.75 o                         
   2  14   4        212.36        215.17        14.88 o                         
   4  14   4        228.32        222.95        15.81 o                         
   6  14   4        130.44        124.56        12.47 o                         
   8  14   4         16.68          8.45        14.92 o                         
  10  14   4         44.72         90.69        11.51 o                         
  12  14   4        187.73        188.01        16.20 o                         
  14  14   4        291.68        280.27        25.40 o                         
  16  14   4        148.55        153.61        14.04 o                         
  18  14   4          3.43         10.89         9.50 o                         
 -17  15   4        355.14        369.04        37.40 o                         
 -15  15   4         72.93         70.95        14.78 o                         
 -13  15   4         27.90         41.12        17.47 o                         
 -11  15   4         42.31         67.13        13.25 o                         
  -9  15   4          0.00         -8.91         9.11 o                         
  -7  15   4         75.13         81.72        13.86 o                         
  -5  15   4         12.12         13.96        11.29 o                         
  -3  15   4          0.00          4.83         8.93 o                         
  -1  15   4          3.43          5.26         8.93 o                         
   1  15   4         26.65         43.16        10.02 o                         
   3  15   4         10.19          3.19         9.50 o                         
   5  15   4        126.57        127.28        16.20 o                         
   7  15   4         87.34         92.20        12.64 o                         
   9  15   4         69.99         62.22        11.45 o                         
  11  15   4        342.53        341.79        19.17 o                         
  13  15   4         48.09         43.61        17.03 o                         
  15  15   4          0.29         15.40        17.60 o                         
  17  15   4        123.29        101.20        22.00 o                         
 -14  16   4          1.95         30.80        26.40 o                         
 -12  16   4        175.51        173.81        33.00 o                         
 -10  16   4         10.10         57.20        26.40 o                         
  -8  16   4        184.68        250.29        25.35 o                         
  -6  16   4         10.94          5.50        15.56 o                         
  -4  16   4         91.09        105.21        13.80 o                         
  -2  16   4         20.73         29.61        12.73 o                         
   0  16   4         22.92         12.70        12.85 o                         
   2  16   4         23.55         11.33        10.84 o                         
   4  16   4          7.15          4.07        10.43 o                         
   6  16   4         41.62         32.46        11.35 o                         
   8  16   4         33.24         58.00        16.90 o                         
  10  16   4         77.67        114.40        26.40 o                         
  12  16   4         26.86         15.40        19.80 o                         
  -5  17   4        354.35        380.61        46.20 o                         
  -3  17   4          0.00         13.20        18.67 o                         
  -1  17   4         41.37         24.20        26.40 o                         
 -39   1   5         23.38          8.80        18.70 o                         
 -37   1   5        273.14        281.18        18.52 o                         
 -35   1   5          1.73          9.27        11.39 o                         
 -33   1   5        266.01        236.36        12.36 o                         
 -31   1   5          0.12         -0.92         6.02 o                         
 -29   1   5         52.05         48.75        12.19 o                         
 -27   1   5         29.72         22.47         6.03 o                         
 -25   1   5       2030.20       1757.28        26.18 o                         
 -23   1   5       1064.59        979.53        18.04 o                         
 -21   1   5       2521.52       2252.07        28.98 o                         
 -19   1   5        115.95        145.38         9.84 o                         
 -17   1   5        180.47        163.45         8.20 o                         
 -15   1   5          1.19          3.94         3.57 o                         
 -13   1   5         99.24         73.63         6.02 o                         
 -11   1   5          6.13         -0.99         2.26 o                         
  -9   1   5         46.51         61.50         5.72 o                         
  -7   1   5         16.25          6.83         2.28 o                         
  -5   1   5       2517.10       2212.83        32.64 o                         
  -3   1   5        325.95        675.93        22.30 o                         
  -1   1   5        971.62       1029.13        17.61 o                         
   1   1   5         42.17         29.14         5.81 o                         
   3   1   5         94.51         58.48         6.51 o                         
   5   1   5       3839.54       3877.01        52.96 o                         
   7   1   5        129.04        108.89         4.18 o                         
   9   1   5        291.21        302.25         7.90 o                         
  11   1   5       9747.65      10182.49        77.41 o                         
  13   1   5       3274.22       3692.96        37.23 o                         
  15   1   5         34.22         37.78         4.06 o                         
  17   1   5        113.31         84.29         5.88 o                         
  19   1   5        103.73        101.27         6.59 o                         
  21   1   5         58.40         34.10         7.71 o                         
  23   1   5         76.76         66.59         6.67 o                         
  25   1   5        202.32        191.30        11.99 o                         
  27   1   5       9058.54       9051.16        87.26 o                         
  29   1   5       8225.97       8559.55        90.52 o                         
  31   1   5          7.61         10.95         8.28 o                         
  33   1   5        411.54        433.30        21.65 o                         
  35   1   5         56.02         31.27        11.20 o                         
  37   1   5         91.89        124.38        35.20 o                         
 -38   2   5        213.44        198.89        18.88 o                         
 -36   2   5        108.20        203.26        13.74 o                         
 -34   2   5         31.92         12.43         7.93 o                         
 -32   2   5        122.73        131.68        10.00 o                         
 -30   2   5        321.77        382.51        13.62 o                         
 -28   2   5         20.32         24.32         6.18 o                         
 -26   2   5        330.21        307.71        14.27 o                         
 -24   2   5          0.11         -3.53         4.44 o                         
 -22   2   5        242.09        221.05         9.80 o                         
 -20   2   5       2588.51       2444.49        30.46 o                         
 -18   2   5         38.06         61.69        10.18 o                         
 -16   2   5        187.33        182.36        14.72 o                         
 -14   2   5         43.23         36.97         3.92 o                         
 -12   2   5         98.10         74.88         4.06 o                         
 -10   2   5          0.70          4.31         3.74 o                         
  -8   2   5       1858.52       1585.35        16.32 o                         
  -6   2   5       1762.08       1654.77        16.68 o                         
  -4   2   5        558.96        843.95        12.21 o                         
  -2   2   5         26.34         18.15         2.94 o                         
   0   2   5        271.63        363.95         8.89 o                         
   2   2   5          4.49          5.75         2.59 o                         
   4   2   5       1021.82        989.50        17.74 o                         
   6   2   5          4.94          3.33         2.18 o                         
   8   2   5        335.04        352.45         8.17 o                         
  10   2   5       3125.49       3423.96        30.26 o                         
  12   2   5        480.32        569.83        14.24 o                         
  14   2   5         33.36         41.50         4.15 o                         
  16   2   5        434.70        410.91         9.55 o                         
  18   2   5         24.76          5.50         3.79 o                         
  20   2   5         59.69         75.02         6.56 o                         
  22   2   5        716.18        665.48        15.91 o                         
  24   2   5        117.61        118.26        13.37 o                         
  26   2   5       5195.81       5254.63        81.66 o                         
  28   2   5       2464.97       2604.89        34.82 o                         
  30   2   5        209.27        212.87        18.75 o                         
  32   2   5        187.94        190.78        14.80 o                         
  34   2   5          7.44          7.18         9.60 o                         
  36   2   5         11.45         11.63        15.84 o                         
 -39   3   5         75.83         54.20        16.90 o                         
 -37   3   5        274.75        308.28        21.07 o                         
 -35   3   5        224.70        252.04        17.92 o                         
 -33   3   5         83.35        101.57        13.16 o                         
 -31   3   5         38.76         31.04         7.01 o                         
 -29   3   5         18.61         24.86         6.20 o                         
 -27   3   5        958.53        757.38        18.94 o                         
 -25   3   5       2317.83       1882.71        27.55 o                         
 -23   3   5         32.74         58.45         6.67 o                         
 -21   3   5       2675.46       2567.29        45.89 o                         
 -19   3   5      12791.15      12050.21       108.89 o                         
 -17   3   5       2103.23       2094.33        26.70 o                         
 -15   3   5        591.61        548.19        10.50 o                         
 -13   3   5        331.53        338.54         8.36 o                         
 -11   3   5        218.72        302.56        11.32 o                         
  -9   3   5        606.61        633.34         9.30 o                         
  -7   3   5        294.07        314.90        14.39 o                         
  -5   3   5          3.49         15.78         3.15 o                         
  -3   3   5       2867.17       3222.92        31.25 o                         
  -1   3   5       1430.10       1616.40        32.04 o                         
   1   3   5        290.80        293.66         7.44 o                         
   3   3   5        521.65        551.67         9.80 o                         
   5   3   5        556.13        585.73        11.75 o                         
   7   3   5        197.46        187.09         5.56 o                         
   9   3   5        108.16        145.82         8.05 o                         
  11   3   5          0.01          9.59         3.14 o                         
  13   3   5         10.72         13.79         3.57 o                         
  15   3   5        275.94        303.86        13.20 o                         
  17   3   5        191.77        165.36         7.41 o                         
  19   3   5         74.74         70.35         5.78 o                         
  21   3   5        322.73        316.40        10.54 o                         
  23   3   5         27.56         32.25         6.28 o                         
  25   3   5        340.52        362.34        12.25 o                         
  27   3   5       1881.65       1824.96        27.60 o                         
  29   3   5        805.21        766.74        20.14 o                         
  31   3   5          2.44          8.05         7.51 o                         
  33   3   5         16.88         25.36        11.95 o                         
  35   3   5          9.83         18.77        12.53 o                         
  37   3   5         67.27         45.47        17.90 o                         
 -38   4   5         58.27         60.00        16.90 o                         
 -36   4   5        129.14        202.23        14.56 o                         
 -34   4   5        948.88       1046.35        28.51 o                         
 -32   4   5         35.59         25.77         8.05 o                         
 -30   4   5         84.76         77.93         8.66 o                         
 -28   4   5        721.51        588.98        17.22 o                         
 -26   4   5       1057.26        848.95        17.96 o                         
 -24   4   5       1346.86       1203.74        20.87 o                         
 -22   4   5        205.39        211.68         9.70 o                         
 -20   4   5       8681.16       8245.40        78.83 o                         
 -18   4   5       8649.35       8097.71       103.53 o                         
 -16   4   5        229.81        161.26         7.00 o                         
 -14   4   5        128.53         83.30         5.23 o                         
 -12   4   5       3223.98       3686.14        35.37 o                         
 -10   4   5       3849.14       3770.77        32.87 o                         
  -8   4   5        133.39        115.61         4.63 o                         
  -6   4   5        238.34        251.21         6.16 o                         
  -4   4   5        224.96        378.99        16.48 o                         
  -2   4   5        817.45        857.59        14.27 o                         
   0   4   5          4.45          5.10         3.16 o                         
   2   4   5         12.35         27.55         4.55 o                         
   4   4   5       2040.14       2249.46        24.50 o                         
   6   4   5          0.10          5.64         3.01 o                         
   8   4   5          4.92          1.72         3.01 o                         
  10   4   5         32.25         40.66         5.32 o                         
  12   4   5       3217.63       3143.44        34.27 o                         
  14   4   5        446.10        355.49         9.98 o                         
  16   4   5        144.78        155.19         7.05 o                         
  18   4   5        209.85        208.92         9.12 o                         
  20   4   5        600.47        536.27        12.26 o                         
  22   4   5       1271.45       1327.12        21.42 o                         
  24   4   5          0.58          7.12         5.41 o                         
  26   4   5        109.68        118.13         8.66 o                         
  28   4   5        222.90        222.31        14.75 o                         
  30   4   5        396.98        424.02        18.97 o                         
  32   4   5         94.87        122.47        20.57 o                         
  34   4   5        462.11        500.89        28.15 o                         
  36   4   5        204.52        267.95        39.60 o                         
 -37   5   5         14.52         63.80        28.60 o                         
 -35   5   5        317.95        393.11        24.79 o                         
 -33   5   5        743.94        828.63        29.56 o                         
 -31   5   5        181.12        216.49        14.92 o                         
 -29   5   5         17.43          5.77         7.02 o                         
 -27   5   5        259.16        207.29        10.72 o                         
 -25   5   5        719.21        651.59        15.84 o                         
 -23   5   5          5.42         11.45         5.67 o                         
 -21   5   5         72.51         67.26         6.54 o                         
 -19   5   5       3801.86       3603.37        56.25 o                         
 -17   5   5        918.92        859.63        14.47 o                         
 -15   5   5        386.40        342.06         9.08 o                         
 -13   5   5         43.95         78.91         5.30 o                         
 -11   5   5       1977.57       2131.35        21.54 o                         
  -9   5   5       2603.03       2691.21        47.38 o                         
  -7   5   5         29.25          7.98         3.62 o                         
  -5   5   5        749.98        873.63        19.62 o                         
  -3   5   5        123.36        148.31         6.34 o                         
  -1   5   5         16.28         25.97         3.73 o                         
   1   5   5          1.86         -1.67         3.88 o                         
   3   5   5       4165.05       4757.98        45.21 o                         
   5   5   5       1907.72       2220.43        47.44 o                         
   7   5   5          0.00         -3.58         3.58 o                         
   9   5   5       3214.19       3186.92        35.81 o                         
  11   5   5          1.85          8.38         3.75 o                         
  13   5   5        120.05        106.20         6.96 o                         
  15   5   5          4.38          7.62         4.40 o                         
  17   5   5         68.41         57.10         5.95 o                         
  19   5   5       1227.81       1086.11        25.81 o                         
  21   5   5         10.02         13.05         5.39 o                         
  23   5   5          0.57          0.17         5.35 o                         
  25   5   5          0.04         -3.29         5.80 o                         
  27   5   5         18.98         13.94         7.97 o                         
  29   5   5         40.19         53.77        10.80 o                         
  31   5   5         66.67         61.10        11.01 o                         
  33   5   5         73.77         85.82        14.89 o                         
  35   5   5         36.16         55.00        19.80 o                         
 -34   6   5         90.18         89.58        23.00 o                         
 -32   6   5         27.04         15.74        10.35 o                         
 -30   6   5          9.37         19.82         9.97 o                         
 -28   6   5         29.28          8.93         8.75 o                         
 -26   6   5        251.17        230.28        12.13 o                         
 -24   6   5        160.04        190.86        10.34 o                         
 -22   6   5        266.35        232.03        10.65 o                         
 -20   6   5        129.83        139.67         8.30 o                         
 -18   6   5        305.15        272.04         9.38 o                         
 -16   6   5        149.87        160.07        12.16 o                         
 -14   6   5        209.25        205.05         7.81 o                         
 -12   6   5        205.57        214.39         8.77 o                         
 -10   6   5          0.76          6.03         3.73 o                         
  -8   6   5        120.63        156.28         7.06 o                         
  -6   6   5         61.46        102.76         5.77 o                         
  -4   6   5        904.55        981.87        17.93 o                         
  -2   6   5        329.89        308.70         8.66 o                         
   0   6   5         18.07         12.33         3.69 o                         
   2   6   5        681.16        616.26        11.40 o                         
   4   6   5         10.28          4.75         3.23 o                         
   6   6   5         50.05         47.44         7.42 o                         
   8   6   5        360.29        330.39        19.68 o                         
  10   6   5        189.00        233.69        10.17 o                         
  12   6   5         58.05         45.71         5.09 o                         
  14   6   5         39.92         54.15         5.88 o                         
  16   6   5         45.88         35.64         6.17 o                         
  18   6   5        832.84        666.50        16.74 o                         
  20   6   5        920.67        734.30        16.44 o                         
  22   6   5        201.27        187.52        10.23 o                         
  24   6   5         95.84         96.98         9.12 o                         
  26   6   5        414.47        387.91        19.82 o                         
  28   6   5         45.38         33.90        10.25 o                         
  30   6   5        102.06        108.97        13.09 o                         
  32   6   5        151.44        182.50        16.49 o                         
  34   6   5        382.12        415.81        39.60 o                         
 -33   7   5         17.02         10.06        12.57 o                         
 -31   7   5         17.71         56.55        13.40 o                         
 -29   7   5         83.80         81.00        14.15 o                         
 -27   7   5        130.07        167.31        14.29 o                         
 -25   7   5         85.81         78.88         9.68 o                         
 -23   7   5        479.99        487.25        18.36 o                         
 -21   7   5       1523.02       1490.48        30.18 o                         
 -19   7   5         15.13         16.38         5.64 o                         
 -17   7   5        402.91        362.01        13.12 o                         
 -15   7   5       2255.60       2108.14        27.84 o                         
 -13   7   5         81.06         71.53         6.28 o                         
 -11   7   5        296.76        181.30         8.46 o                         
  -9   7   5        101.51        117.73         6.51 o                         
  -7   7   5        325.99        355.05         9.57 o                         
  -5   7   5        191.16        183.38         7.40 o                         
  -3   7   5        458.89        416.70        24.46 o                         
  -1   7   5        490.46        450.68        10.31 o                         
   1   7   5       1366.66       1294.33        19.93 o                         
   3   7   5       3125.99       3049.40        69.02 o                         
   5   7   5         53.94         25.01         4.97 o                         
   7   7   5         20.12         30.26         5.41 o                         
   9   7   5          1.09          2.23         4.40 o                         
  11   7   5        640.38        626.44        15.62 o                         
  13   7   5        113.71        142.11         8.89 o                         
  15   7   5        506.72        539.98        21.44 o                         
  17   7   5        240.06        192.99        11.72 o                         
  19   7   5       3011.93       2592.84        37.46 o                         
  21   7   5         64.44        125.64        11.02 o                         
  23   7   5          4.66          8.83         6.37 o                         
  25   7   5          2.58          6.73         6.87 o                         
  27   7   5          2.36          3.71        12.16 o                         
  29   7   5        101.41        103.79        13.86 o                         
  31   7   5         29.83         41.80        11.77 o                         
  33   7   5        386.29        442.21        41.80 o                         
 -34   8   5        147.48        195.81        35.20 o                         
 -32   8   5         13.94         14.07        11.95 o                         
 -30   8   5         27.39         32.30        12.86 o                         
 -28   8   5         12.88         23.84        12.36 o                         
 -26   8   5        199.26        200.30        17.69 o                         
 -24   8   5        288.25        288.40        19.74 o                         
 -22   8   5         43.78         25.68         8.93 o                         
 -20   8   5          0.25         -5.73         7.27 o                         
 -18   8   5        116.34         87.30         8.47 o                         
 -16   8   5        640.09        601.36        16.24 o                         
 -14   8   5        366.35        383.08        11.92 o                         
 -12   8   5          0.64         -1.57         4.97 o                         
 -10   8   5        249.45        195.42         9.07 o                         
  -8   8   5        613.63        652.87        12.72 o                         
  -6   8   5         35.81         33.19         6.43 o                         
  -4   8   5        522.51        563.78        12.01 o                         
  -2   8   5        435.54        425.06        22.14 o                         
   0   8   5        799.92        748.00        20.02 o                         
   2   8   5       3720.47       3728.65        41.02 o                         
   4   8   5      13700.58      13976.89       151.57 o                         
   6   8   5      12489.68      12578.62       226.52 o                         
   8   8   5         10.28         19.54         6.07 o                         
  10   8   5         62.59         66.67         7.43 o                         
  12   8   5          1.88          1.30         5.44 o                         
  14   8   5         13.89         17.07         5.80 o                         
  16   8   5        271.80        277.83        12.87 o                         
  18   8   5        508.64        446.64        14.94 o                         
  20   8   5       2557.30       2368.71        36.21 o                         
  22   8   5       1066.02       1010.45        22.75 o                         
  24   8   5         62.45         68.52         9.23 o                         
  26   8   5         66.25         95.38        11.72 o                         
  28   8   5         50.24         27.17        12.26 o                         
  30   8   5         18.15          7.09        14.30 o                         
  32   8   5          5.57         14.69        12.12 o                         
 -33   9   5        141.29        248.61        39.60 o                         
 -31   9   5         70.62        144.90        17.13 o                         
 -29   9   5        443.45        471.82        26.23 o                         
 -27   9   5          8.45         -1.73        11.00 o                         
 -25   9   5        536.75        593.12        27.18 o                         
 -23   9   5         46.64         46.40        14.57 o                         
 -21   9   5          3.95          0.08         8.48 o                         
 -19   9   5         41.95         33.15         7.50 o                         
 -17   9   5        280.92        293.01        26.67 o                         
 -15   9   5        445.97        474.91        16.32 o                         
 -13   9   5        175.85        189.24        18.74 o                         
 -11   9   5        688.90        645.83        18.07 o                         
  -9   9   5        124.91        135.33         9.14 o                         
  -7   9   5        240.24        206.89        10.72 o                         
  -5   9   5        223.32        278.31        12.33 o                         
  -3   9   5          9.53          5.46         5.44 o                         
  -1   9   5         16.68          8.88         5.66 o                         
   1   9   5         25.57         19.17         5.13 o                         
   3   9   5          4.16          8.80         5.90 o                         
   5   9   5        376.44        445.26        14.31 o                         
   7   9   5        272.68        277.58        15.80 o                         
   9   9   5         14.27          3.54         5.25 o                         
  11   9   5         32.14         22.69         6.72 o                         
  13   9   5          4.11         -1.48         5.57 o                         
  15   9   5         59.25         58.27         7.57 o                         
  17   9   5        124.68        101.56         9.28 o                         
  19   9   5         74.37         63.36         8.27 o                         
  21   9   5        376.37        394.31        16.01 o                         
  23   9   5        808.42        873.69        22.69 o                         
  25   9   5        227.35        205.25        15.55 o                         
  27   9   5         50.42         41.32        15.88 o                         
  29   9   5         67.66         67.89        14.15 o                         
  31   9   5         25.23          6.60        26.40 o                         
 -28  10   5        276.48        328.12        27.19 o                         
 -26  10   5          7.79         -7.25        13.15 o                         
 -24  10   5          8.11         16.57        17.60 o                         
 -22  10   5          1.60         -2.64        23.10 o                         
 -20  10   5         74.98         75.62        10.50 o                         
 -18  10   5        822.77        788.77        35.25 o                         
 -16  10   5        515.38        509.38        18.30 o                         
 -14  10   5        125.27        126.95        17.47 o                         
 -12  10   5       1027.59        890.68        22.73 o                         
 -10  10   5        106.28         98.60        10.04 o                         
  -8  10   5         26.00         30.86         6.80 o                         
  -6  10   5        127.93        141.49         9.78 o                         
  -4  10   5        193.66        193.20        10.64 o                         
  -2  10   5         80.43         66.20         9.70 o                         
   0  10   5        115.50        119.92        10.41 o                         
   2  10   5        179.10        170.68        11.51 o                         
   4  10   5       1440.35       1430.49        28.99 o                         
   6  10   5         30.48         31.09         8.26 o                         
   8  10   5        249.09        248.71        13.58 o                         
  10  10   5          1.25          1.60         5.98 o                         
  12  10   5         41.59         24.90         7.58 o                         
  14  10   5         72.31        100.15        10.46 o                         
  16  10   5          4.57          3.06         6.37 o                         
  18  10   5          0.14         -0.05         6.67 o                         
  20  10   5        715.21        741.17        22.47 o                         
  22  10   5        175.36        161.43        15.48 o                         
  24  10   5        334.27        351.31        19.17 o                         
  26  10   5          0.12         -3.21         9.74 o                         
  28  10   5          1.63         -0.78        10.04 o                         
  30  10   5          4.81        -15.40        24.20 o                         
 -25  11   5        174.59        159.83        21.61 o                         
 -23  11   5         23.38         12.74        14.72 o                         
 -21  11   5        165.56        142.30        35.20 o                         
 -19  11   5       2598.79       2641.32        73.99 o                         
 -17  11   5       3259.56       3164.11        50.47 o                         
 -15  11   5       1383.60       1295.24        29.00 o                         
 -13  11   5        463.12        401.35        19.05 o                         
 -11  11   5         10.06         -3.35         7.27 o                         
  -9  11   5         14.91         19.89         7.37 o                         
  -7  11   5          1.83          3.93         6.24 o                         
  -5  11   5          1.82          3.96         5.90 o                         
  -3  11   5        269.26        273.85        13.12 o                         
  -1  11   5         89.00         92.82        17.90 o                         
   1  11   5          1.92         -0.06         6.46 o                         
   3  11   5         55.87         65.52         9.04 o                         
   5  11   5        105.09        127.72        12.07 o                         
   7  11   5        321.39        340.78        16.08 o                         
   9  11   5        102.63        113.97        10.62 o                         
  11  11   5         36.39         29.19         8.39 o                         
  13  11   5         50.07         45.00         8.86 o                         
  15  11   5         34.13         35.14         8.70 o                         
  17  11   5         10.43         11.89         8.60 o                         
  19  11   5        103.51         94.96        11.20 o                         
  21  11   5        175.65        151.19        13.16 o                         
  23  11   5         29.80         30.34        11.19 o                         
  25  11   5         36.60          4.72        11.95 o                         
  27  11   5          8.97         17.60        24.20 o                         
 -24  12   5         77.01         71.55        19.03 o                         
 -22  12   5         15.82          1.97        15.40 o                         
 -20  12   5       1046.30       1010.86        38.10 o                         
 -18  12   5       4060.54       3896.01        68.91 o                         
 -16  12   5       2122.33       2247.63        53.11 o                         
 -14  12   5        140.29        142.32        17.34 o                         
 -12  12   5        545.49        503.46        19.38 o                         
 -10  12   5          0.92         -7.81         7.81 o                         
  -8  12   5         13.93         27.92         8.48 o                         
  -6  12   5         47.71         46.35         7.96 o                         
  -4  12   5        410.40        421.91        15.86 o                         
  -2  12   5        601.22        608.30        19.51 o                         
   0  12   5        276.89        211.41        13.80 o                         
   2  12   5        334.57        402.70        17.82 o                         
   4  12   5        265.33        260.49        15.59 o                         
   6  12   5         28.44         24.88         8.05 o                         
   8  12   5          0.76          4.03         7.27 o                         
  10  12   5         11.69         18.42         7.94 o                         
  12  12   5          0.61          3.14         7.97 o                         
  14  12   5         11.05         15.21         8.28 o                         
  16  12   5         99.06        116.55        12.49 o                         
  18  12   5         48.24         85.61        15.82 o                         
  20  12   5         78.61         89.41        11.95 o                         
  22  12   5         89.89        116.35        15.84 o                         
  24  12   5         61.86         91.10        18.47 o                         
 -21  13   5          9.41         10.76        13.02 o                         
 -19  13   5       1148.12       1192.75        35.93 o                         
 -17  13   5        706.02        741.07        35.35 o                         
 -15  13   5        108.07        103.77        12.61 o                         
 -13  13   5          0.05          4.98         8.93 o                         
 -11  13   5         74.95         83.45        11.16 o                         
  -9  13   5         75.89         84.51        11.10 o                         
  -7  13   5         78.61        103.74        12.27 o                         
  -5  13   5        345.74        354.39        32.39 o                         
  -3  13   5        895.14        850.50        28.11 o                         
  -1  13   5        317.98        319.66        17.26 o                         
   1  13   5        126.82         94.31        14.84 o                         
   3  13   5        320.08        320.48        17.19 o                         
   5  13   5          0.00          8.80         8.43 o                         
   7  13   5         16.72          8.92         8.24 o                         
   9  13   5         49.94         74.20        10.89 o                         
  11  13   5         28.27         11.02         8.93 o                         
  13  13   5         44.98         42.61         9.58 o                         
  15  13   5        156.48        187.25        14.70 o                         
  17  13   5          0.60         -1.59         8.75 o                         
  19  13   5         53.53         29.10        10.23 o                         
  21  13   5         53.26        112.20        24.20 o                         
 -20  14   5         26.28         66.00        26.40 o                         
 -18  14   5         17.44         17.68        12.23 o                         
 -16  14   5        107.79        131.38        16.41 o                         
 -14  14   5         23.73         14.67        13.14 o                         
 -12  14   5          7.08         18.12        10.30 o                         
 -10  14   5         25.23         47.44        11.51 o                         
  -8  14   5         13.38         13.73         9.37 o                         
  -6  14   5         40.20         36.91        11.95 o                         
  -4  14   5        402.38        488.61        24.92 o                         
  -2  14   5          0.81         -2.26        12.70 o                         
   0  14   5         75.29         75.39        20.96 o                         
   2  14   5          7.66         20.80        10.04 o                         
   4  14   5         28.04         26.81        10.23 o                         
   6  14   5          8.65         20.66         9.72 o                         
   8  14   5        256.57        270.19        17.11 o                         
  10  14   5        706.03        805.72        24.75 o                         
  12  14   5        224.41        284.42        17.86 o                         
  14  14   5         92.32         80.33        12.37 o                         
  16  14   5         17.28         13.34        10.59 o                         
  18  14   5         15.54         -8.80        17.60 o                         
 -15  15   5         89.13        107.80        30.80 o                         
 -13  15   5        279.20        352.05        27.87 o                         
 -11  15   5         73.73         71.57        12.97 o                         
  -9  15   5        211.38        246.22        29.51 o                         
  -7  15   5         33.15         32.83        12.86 o                         
  -5  15   5        299.97        359.33        22.41 o                         
  -3  15   5        427.16        412.04        25.09 o                         
  -1  15   5        264.60        312.07        27.53 o                         
   1  15   5         23.00         21.12         9.89 o                         
   3  15   5         20.01         21.68         9.98 o                         
   5  15   5        100.91        126.77        13.86 o                         
   7  15   5          3.27         18.98        10.84 o                         
   9  15   5        178.72        178.30        16.03 o                         
  11  15   5        785.46        920.46        45.10 o                         
  13  15   5       1394.57       1513.65        66.00 o                         
 -10  16   5         51.53         77.00        30.80 o                         
  -8  16   5        246.48        332.21        44.00 o                         
  -6  16   5        107.64         41.80        28.60 o                         
  -4  16   5        188.11        198.01        37.40 o                         
  -2  16   5          5.87         -5.50        17.11 o                         
   0  16   5         34.52         67.10        20.22 o                         
   2  16   5        225.27        239.81        39.60 o                         
   4  16   5         32.70         55.00        28.60 o                         
 -36   0   6        281.61        330.09        28.00 o                         
 -34   0   6         93.71         80.07        13.72 o                         
 -32   0   6          0.02          6.01         9.12 o                         
 -30   0   6        392.86        311.67        19.36 o                         
 -28   0   6         75.67         93.36        11.95 o                         
 -26   0   6       1514.33       1383.02        32.98 o                         
 -24   0   6          9.52         -1.64         6.61 o                         
 -22   0   6          1.85        -12.24        12.24 o                         
 -20   0   6       9848.76       8967.54       120.67 o                         
 -18   0   6      10967.94      10641.02       137.98 o                         
 -16   0   6       3416.05       3306.19        54.05 o                         
 -14   0   6       2342.58       2094.42        43.55 o                         
 -12   0   6       2655.68       2349.15        39.86 o                         
 -10   0   6         15.23         29.65         6.10 o                         
  -8   0   6         35.55         44.27         7.12 o                         
  -6   0   6        153.21        221.50        21.10 o                         
  -4   0   6      14205.71      15925.04       195.86 o                         
  -2   0   6      20010.75      22853.21       274.99 o                         
   0   0   6       7791.18       8530.53       111.42 o                         
   2   0   6        503.07        501.01        15.84 o                         
   4   0   6        389.92        410.93        20.63 o                         
   6   0   6         46.95         59.97         7.98 o                         
   8   0   6        972.85        980.78        22.95 o                         
  10   0   6        161.76        106.28         9.54 o                         
  12   0   6      18478.79      19090.32       233.00 o                         
  14   0   6      10127.98      11219.47       179.48 o                         
  16   0   6        634.34        558.12        24.31 o                         
  18   0   6          5.10          0.80         8.45 o                         
  20   0   6        189.08        199.23        17.44 o                         
  22   0   6         21.66         24.20        15.40 o                         
  24   0   6         11.27         16.72        11.59 o                         
  26   0   6         79.70        141.63        17.44 o                         
  28   0   6        737.98        708.79        31.68 o                         
  30   0   6        237.49        314.82        24.80 o                         
  32   0   6         75.89         88.00        28.60 o                         
  34   0   6        120.17        118.80        33.00 o                         
 -37   1   6         82.04         89.64        24.20 o                         
 -35   1   6          7.96          9.02         9.04 o                         
 -33   1   6        219.81        259.05        18.86 o                         
 -31   1   6         91.82        132.60        11.92 o                         
 -29   1   6         77.33         71.10         9.34 o                         
 -27   1   6         67.15         39.88         6.69 o                         
 -25   1   6          0.01         -1.07         6.56 o                         
 -23   1   6        149.81        166.07         9.68 o                         
 -21   1   6         95.17         93.29         8.89 o                         
 -19   1   6       2575.40       2541.35        31.66 o                         
 -17   1   6      10450.66      10120.38       108.90 o                         
 -15   1   6        303.63        333.03        12.10 o                         
 -13   1   6       1609.64       1726.80        28.17 o                         
 -11   1   6         87.72         73.41         4.96 o                         
  -9   1   6        493.90        527.07        10.11 o                         
  -7   1   6         12.46          8.11         4.59 o                         
  -5   1   6         15.25         32.74         4.12 o                         
  -3   1   6          9.67         37.66         7.22 o                         
  -1   1   6       1043.74       1109.06        23.78 o                         
   1   1   6          0.00          4.11         3.47 o                         
   3   1   6        228.55        215.85         8.08 o                         
   5   1   6        467.32        435.76        10.54 o                         
   7   1   6         11.78         13.20         3.97 o                         
   9   1   6          0.75         -3.18         3.28 o                         
  11   1   6         42.00         68.31         7.95 o                         
  13   1   6       2228.27       2350.28        28.52 o                         
  15   1   6       1270.11       1223.65        35.82 o                         
  17   1   6        527.00        475.50        13.59 o                         
  19   1   6          0.39         -2.92         4.80 o                         
  21   1   6          0.01         -4.11         5.14 o                         
  23   1   6         81.31         75.53         9.29 o                         
  25   1   6         88.50         92.35        11.01 o                         
  27   1   6       1600.81       1699.24        37.56 o                         
  29   1   6       1447.12       1510.75        32.89 o                         
  31   1   6         60.89         84.30        14.55 o                         
  33   1   6         44.82         60.63        19.40 o                         
 -38   2   6         69.39         92.40        24.20 o                         
 -36   2   6          4.74          2.33        10.74 o                         
 -34   2   6         19.68          6.47         9.23 o                         
 -32   2   6        129.98        226.00        17.10 o                         
 -30   2   6          0.04         -6.28         7.17 o                         
 -28   2   6         81.47         99.17        12.56 o                         
 -26   2   6         18.66         19.23         6.99 o                         
 -24   2   6        485.06        462.41        15.62 o                         
 -22   2   6        271.15        267.67        12.64 o                         
 -20   2   6       2740.74       2592.58        67.23 o                         
 -18   2   6       3492.46       3509.82        94.31 o                         
 -16   2   6         28.73         42.20         6.37 o                         
 -14   2   6        468.27        481.52        12.13 o                         
 -12   2   6       1044.63       1113.12        17.14 o                         
 -10   2   6        753.24        773.08        12.41 o                         
  -8   2   6        675.06        657.57        16.67 o                         
  -6   2   6        366.19        411.62         8.95 o                         
  -4   2   6        315.30        439.79        17.82 o                         
  -2   2   6       3653.92       3612.83        53.40 o                         
   0   2   6         34.59         47.52         4.17 o                         
   2   2   6       1881.17       1650.99        28.69 o                         
   4   2   6          4.67          6.48         3.09 o                         
   6   2   6        775.57        728.36        15.41 o                         
   8   2   6        221.63        203.34         7.31 o                         
  10   2   6          0.00          8.08         3.81 o                         
  12   2   6         26.67         17.43         4.11 o                         
  14   2   6        143.14        185.55        13.12 o                         
  16   2   6        876.69        840.84        15.81 o                         
  18   2   6        150.70        153.15         9.23 o                         
  20   2   6         40.16         47.08         7.74 o                         
  22   2   6         43.65         41.90         7.08 o                         
  24   2   6         77.58         70.33         8.72 o                         
  26   2   6         42.88         46.16         8.18 o                         
  28   2   6         93.20        100.23         9.85 o                         
  30   2   6         64.20         60.87        13.51 o                         
  32   2   6         10.06          1.10        15.56 o                         
  34   2   6        123.34        138.60        33.00 o                         
 -37   3   6        200.85        187.01        30.80 o                         
 -35   3   6         21.45         42.66        11.48 o                         
 -33   3   6         29.29         36.00         9.63 o                         
 -31   3   6          0.49         -1.09        10.89 o                         
 -29   3   6        334.60        337.82        15.68 o                         
 -27   3   6          1.64         -1.03         6.90 o                         
 -25   3   6        752.97        657.55        23.13 o                         
 -23   3   6         73.42         77.11         8.56 o                         
 -21   3   6         87.76         90.17         8.27 o                         
 -19   3   6         49.11         68.19         7.76 o                         
 -17   3   6          7.05          9.86         5.85 o                         
 -15   3   6        301.65        245.05         9.52 o                         
 -13   3   6        106.44         93.74         6.69 o                         
 -11   3   6         93.71         76.54         5.44 o                         
  -9   3   6        500.33        441.23         9.63 o                         
  -7   3   6          1.59         -3.12         3.12 o                         
  -5   3   6         63.07         58.96         4.71 o                         
  -3   3   6          5.59         14.79         3.68 o                         
  -1   3   6        430.96        437.34        11.14 o                         
   1   3   6        133.81        107.48         5.55 o                         
   3   3   6       2357.12       2507.17        29.05 o                         
   5   3   6          5.72         22.78         3.73 o                         
   7   3   6       4069.09       4108.72        49.22 o                         
   9   3   6        118.56        132.48         7.54 o                         
  11   3   6       1512.24       1530.20        21.79 o                         
  13   3   6        854.07        776.24        19.51 o                         
  15   3   6        896.54       1041.51        18.05 o                         
  17   3   6         95.31         95.54         7.03 o                         
  19   3   6       1219.26       1142.06        21.88 o                         
  21   3   6         71.65         58.00         7.36 o                         
  23   3   6         57.09         43.78         7.08 o                         
  25   3   6         28.85         25.10         7.61 o                         
  27   3   6         26.40         22.96         8.90 o                         
  29   3   6        298.96        306.17        17.34 o                         
  31   3   6        329.75        355.49        19.49 o                         
  33   3   6         76.49         94.77        20.96 o                         
  35   3   6        635.73        717.22        59.40 o                         
 -36   4   6         10.11          1.47        14.99 o                         
 -34   4   6        704.41        705.13        35.25 o                         
 -32   4   6        116.18        115.41        12.42 o                         
 -30   4   6         70.36         60.77        10.64 o                         
 -28   4   6          1.41          2.11         7.50 o                         
 -26   4   6        799.57        762.42        20.00 o                         
 -24   4   6        131.93        110.38         9.98 o                         
 -22   4   6          2.36          0.96         6.06 o                         
 -20   4   6        170.32        178.08        10.64 o                         
 -18   4   6        525.24        508.80        20.96 o                         
 -16   4   6        847.30        807.30        17.94 o                         
 -14   4   6          5.06         13.72         4.91 o                         
 -12   4   6       1761.61       1794.22        24.07 o                         
 -10   4   6          4.93          5.86         3.87 o                         
  -8   4   6        521.78        637.99        16.68 o                         
  -6   4   6         92.63         85.62         5.37 o                         
  -4   4   6         52.76         53.04         4.88 o                         
  -2   4   6        624.59        695.36        16.93 o                         
   0   4   6       3624.79       3716.01        42.08 o                         
   2   4   6          1.31         -1.16         3.78 o                         
   4   4   6        959.57       1012.99        23.30 o                         
   6   4   6       2529.26       2457.72        26.60 o                         
   8   4   6       1437.31       1487.60        26.57 o                         
  10   4   6         71.37         72.68         6.24 o                         
  12   4   6       1725.57       1699.80        44.80 o                         
  14   4   6          2.35          2.69         4.21 o                         
  16   4   6       2301.29       2097.41        28.26 o                         
  18   4   6          2.41          2.27         4.71 o                         
  20   4   6         14.58         16.31         5.80 o                         
  22   4   6        225.02        197.22        11.31 o                         
  24   4   6        151.99        159.20        10.78 o                         
  26   4   6        242.76        237.12        13.00 o                         
  28   4   6       1384.35       1387.63        27.50 o                         
  30   4   6       2238.47       2151.49        47.63 o                         
  32   4   6        224.97        198.31        24.13 o                         
  34   4   6        332.77        370.75        30.07 o                         
 -35   5   6        472.35        511.79        38.50 o                         
 -33   5   6        104.72        151.03        15.56 o                         
 -31   5   6        130.99        139.02        13.69 o                         
 -29   5   6         27.27         14.22         8.32 o                         
 -27   5   6          3.50         -1.03         7.17 o                         
 -25   5   6        116.86        118.07        10.23 o                         
 -23   5   6         12.40         29.21         7.36 o                         
 -21   5   6         31.33         32.34         7.37 o                         
 -19   5   6        172.43        160.32        10.72 o                         
 -17   5   6       1433.82       1422.76        25.09 o                         
 -15   5   6         92.82         96.18         7.07 o                         
 -13   5   6        438.24        382.52        10.89 o                         
 -11   5   6         36.26         38.30         5.43 o                         
  -9   5   6        263.24        260.27         9.28 o                         
  -7   5   6         58.15         56.55         5.43 o                         
  -5   5   6         10.25         12.65         4.97 o                         
  -3   5   6        100.16         53.95         5.13 o                         
  -1   5   6       1016.65        948.84        14.67 o                         
   1   5   6         20.18         28.04         4.67 o                         
   3   5   6       1087.93       1060.01        46.90 o                         
   5   5   6       2142.79       2222.10       104.79 o                         
   7   5   6         86.70         97.61         7.08 o                         
   9   5   6        214.33        236.93        16.96 o                         
  11   5   6         67.45         73.25         6.43 o                         
  13   5   6        399.25        415.69        12.09 o                         
  15   5   6       1070.68       1002.76        18.43 o                         
  17   5   6        183.06        200.08         9.98 o                         
  19   5   6         61.90         66.35         7.00 o                         
  21   5   6        127.74         95.94         9.23 o                         
  23   5   6         64.02         58.33        12.21 o                         
  25   5   6         18.18         29.81         7.39 o                         
  27   5   6        120.69        139.56        11.10 o                         
  29   5   6        178.44        152.26        15.56 o                         
  31   5   6         14.08          8.66         9.89 o                         
  33   5   6         22.03         21.88        14.72 o                         
 -34   6   6          0.06         16.60        16.90 o                         
 -32   6   6        155.23        147.72        17.79 o                         
 -30   6   6         48.05         50.13        10.89 o                         
 -28   6   6         48.90         44.76         8.97 o                         
 -26   6   6        124.05         97.36        10.16 o                         
 -24   6   6        813.54        723.99        19.81 o                         
 -22   6   6        477.42        489.20        16.21 o                         
 -20   6   6        811.61        746.28        22.14 o                         
 -18   6   6        406.36        418.31        17.35 o                         
 -16   6   6        133.90        154.92         8.66 o                         
 -14   6   6        370.38        344.94        11.22 o                         
 -12   6   6         10.48         23.04         6.56 o                         
 -10   6   6       4269.76       4307.67        45.96 o                         
  -8   6   6        435.22        482.19        22.63 o                         
  -6   6   6       2389.58       2209.12        36.06 o                         
  -4   6   6         46.17         33.08         4.78 o                         
  -2   6   6        122.81        125.28         6.86 o                         
   0   6   6        712.82        726.82        13.23 o                         
   2   6   6        502.01        491.24        10.97 o                         
   4   6   6       4308.22       4119.09        48.95 o                         
   6   6   6       3445.71       3468.52        39.56 o                         
   8   6   6         62.94         92.81        13.28 o                         
  10   6   6        143.21        119.23        13.45 o                         
  12   6   6         70.02         67.61         6.71 o                         
  14   6   6        192.97        169.97         9.35 o                         
  16   6   6        199.59        204.22        12.50 o                         
  18   6   6        499.82        468.18        14.79 o                         
  20   6   6         46.13         38.20         6.55 o                         
  22   6   6         14.84         12.05         6.67 o                         
  24   6   6        217.75        221.41        14.61 o                         
  26   6   6          0.34         -0.51         7.40 o                         
  28   6   6          3.68         12.23        10.45 o                         
  30   6   6         14.83          9.27        13.59 o                         
  32   6   6          2.99         -7.70        18.70 o                         
 -33   7   6         66.85         92.74        20.04 o                         
 -31   7   6          9.00         16.75        15.36 o                         
 -29   7   6         26.89         18.80        11.56 o                         
 -27   7   6        171.82        142.60        13.61 o                         
 -25   7   6         48.15         67.43         9.98 o                         
 -23   7   6          0.20         -0.40         7.26 o                         
 -21   7   6        130.62        128.51        13.77 o                         
 -19   7   6         29.98         26.00         7.74 o                         
 -17   7   6        114.52        107.64         8.21 o                         
 -15   7   6        144.85        171.42         9.31 o                         
 -13   7   6        364.53        286.59        12.95 o                         
 -11   7   6       2841.81       2517.87        39.83 o                         
  -9   7   6       6674.11       6603.99        67.33 o                         
  -7   7   6        148.99        138.04         9.08 o                         
  -5   7   6         67.94         72.22         5.92 o                         
  -3   7   6        100.57        127.75         7.09 o                         
  -1   7   6        379.77        395.69        15.42 o                         
   1   7   6         14.19         12.71         7.21 o                         
   3   7   6       7008.48       7087.73        69.88 o                         
   5   7   6      34169.96      35003.49       294.25 o                         
   7   7   6      15959.57      16163.06       197.93 o                         
   9   7   6          2.82         17.62         6.06 o                         
  11   7   6        388.90        394.85        13.84 o                         
  13   7   6          3.90          5.81         6.30 o                         
  15   7   6         60.89         67.30         8.67 o                         
  17   7   6         29.08         30.70         7.26 o                         
  19   7   6        107.81         76.03        10.02 o                         
  21   7   6       1736.96       1563.22        31.32 o                         
  23   7   6        625.23        608.13        17.88 o                         
  25   7   6         51.44         44.34         9.66 o                         
  27   7   6         22.71         22.03        10.45 o                         
  29   7   6          0.97        -10.45        10.45 o                         
  31   7   6         12.79          1.81        13.15 o                         
 -32   8   6          2.93         16.90        34.10 o                         
 -30   8   6        449.83        464.63        26.48 o                         
 -28   8   6        127.99        145.53        17.13 o                         
 -26   8   6        235.03        211.82        20.64 o                         
 -24   8   6         68.15         90.23        14.29 o                         
 -22   8   6        116.72        147.24        20.96 o                         
 -20   8   6         80.00         89.36        12.57 o                         
 -18   8   6         19.57         23.21         9.84 o                         
 -16   8   6         66.00         50.21         7.27 o                         
 -14   8   6        521.42        482.10        13.49 o                         
 -12   8   6        289.46        153.37        11.97 o                         
 -10   8   6         29.53         -1.42         4.74 o                         
  -8   8   6         94.23        138.96         8.06 o                         
  -6   8   6        130.66        161.63         8.46 o                         
  -4   8   6        107.30        117.19         7.18 o                         
  -2   8   6         37.02         40.89         7.27 o                         
   0   8   6        154.98        165.77        10.20 o                         
   2   8   6        351.66        355.82        16.54 o                         
   4   8   6       1481.35       1593.39        98.73 o                         
   6   8   6       3051.29       3129.05        56.49 o                         
   8   8   6       4797.63       4852.19       143.78 o                         
  10   8   6          1.17          2.81         6.13 o                         
  12   8   6        196.31        227.30        12.10 o                         
  14   8   6         84.30         85.18        10.50 o                         
  16   8   6         53.66         45.91         7.72 o                         
  18   8   6        290.66        310.52        15.65 o                         
  20   8   6          3.57          4.49         6.99 o                         
  22   8   6        152.83        147.38        11.56 o                         
  24   8   6        329.07        355.54        17.73 o                         
  26   8   6          1.13          0.17        10.25 o                         
  28   8   6          0.28         -6.05        10.00 o                         
  30   8   6          6.25         15.40        12.37 o                         
 -31   9   6          0.37         57.20        28.60 o                         
 -29   9   6         13.83         -2.20        23.10 o                         
 -27   9   6        384.69        454.91        26.10 o                         
 -25   9   6        628.89        668.65        27.50 o                         
 -23   9   6         43.72         38.46        10.23 o                         
 -21   9   6         99.13         81.63        13.25 o                         
 -19   9   6        128.86        105.44        13.86 o                         
 -17   9   6        722.10        687.97        22.42 o                         
 -15   9   6        239.76        278.85        14.88 o                         
 -13   9   6        777.91        654.24        25.72 o                         
 -11   9   6       2247.88       1848.73        39.69 o                         
  -9   9   6         91.43         50.83         7.81 o                         
  -7   9   6        336.14        327.26        18.98 o                         
  -5   9   6        333.73        338.86        13.96 o                         
  -3   9   6        131.80        146.57        15.41 o                         
  -1   9   6        433.04        397.29        15.93 o                         
   1   9   6        380.51        407.49        14.11 o                         
   3   9   6       1129.71       1160.34        22.93 o                         
   5   9   6       9065.47       9117.03        96.77 o                         
   7   9   6       1504.71       1593.92        34.21 o                         
   9   9   6          0.78          6.67         6.44 o                         
  11   9   6         64.32         43.98         7.43 o                         
  13   9   6        173.40        170.16        10.99 o                         
  15   9   6         38.16         40.44         7.64 o                         
  17   9   6        135.07        119.20        13.38 o                         
  19   9   6        492.20        524.12        17.72 o                         
  21   9   6        629.27        541.68        18.73 o                         
  23   9   6         11.04          8.61         8.52 o                         
  25   9   6          0.11          0.87         9.37 o                         
  27   9   6         14.26          3.71        16.50 o                         
  29   9   6         13.33         12.76        15.32 o                         
 -28  10   6        102.19         94.60        26.40 o                         
 -26  10   6         34.46         46.20        15.84 o                         
 -24  10   6          5.03        -13.15        13.15 o                         
 -22  10   6          4.21          5.37        10.96 o                         
 -20  10   6        305.82        331.30        30.29 o                         
 -18  10   6          2.61          1.72         7.97 o                         
 -16  10   6         55.20         61.30        10.23 o                         
 -14  10   6         47.79         44.02         9.30 o                         
 -12  10   6          3.02         16.06         7.58 o                         
 -10  10   6        181.69        250.35        19.56 o                         
  -8  10   6        519.62        526.10        21.91 o                         
  -6  10   6        166.60        181.69        13.51 o                         
  -4  10   6         29.90         27.59         7.05 o                         
  -2  10   6        369.43        393.85        20.07 o                         
   0  10   6        447.39        456.41        17.11 o                         
   2  10   6          4.02         -4.45         6.46 o                         
   4  10   6        489.27        508.93        17.71 o                         
   6  10   6         68.17         65.37         9.23 o                         
   8  10   6        152.93        162.01        12.21 o                         
  10  10   6        570.62        566.97        25.59 o                         
  12  10   6        156.82        126.36        10.43 o                         
  14  10   6         80.81         45.18         8.27 o                         
  16  10   6        269.27        279.71        14.41 o                         
  18  10   6         32.20         18.71         8.69 o                         
  20  10   6        665.99        667.71        20.19 o                         
  22  10   6         18.94         13.69         8.52 o                         
  24  10   6        283.24        300.64        19.19 o                         
  26  10   6        321.14        383.41        24.13 o                         
  28  10   6        272.61        286.01        41.80 o                         
 -25  11   6          0.75        -13.55        14.72 o                         
 -23  11   6          1.56          5.50        14.00 o                         
 -21  11   6         17.91         -5.56        11.29 o                         
 -19  11   6        875.15        914.38        26.23 o                         
 -17  11   6       1172.33       1160.86        29.25 o                         
 -15  11   6          0.29          2.61         8.60 o                         
 -13  11   6         14.22         36.54         9.11 o                         
 -11  11   6         93.57        105.20        11.01 o                         
  -9  11   6         14.74         17.60         7.94 o                         
  -7  11   6         35.16         80.77        10.16 o                         
  -5  11   6        171.04        176.14        12.99 o                         
  -3  11   6        331.24        348.73        20.07 o                         
  -1  11   6        287.58        265.46        15.11 o                         
   1  11   6        217.12        183.78        12.83 o                         
   3  11   6        140.84        166.34        15.56 o                         
   5  11   6        456.54        482.05        19.21 o                         
   7  11   6         24.02         42.66         8.93 o                         
   9  11   6        702.09        691.03        26.42 o                         
  11  11   6        157.56        176.38        13.46 o                         
  13  11   6        621.45        705.18        34.31 o                         
  15  11   6        120.22        126.49        12.33 o                         
  17  11   6         45.64         63.69        10.62 o                         
  19  11   6        389.13        427.24        20.34 o                         
  21  11   6        109.03        131.54        13.58 o                         
  23  11   6         35.33         49.20        11.51 o                         
  25  11   6         41.98         36.60        16.28 o                         
 -22  12   6         35.64         33.00        17.60 o                         
 -20  12   6          0.54         -9.19        13.15 o                         
 -18  12   6        253.07        284.64        17.71 o                         
 -16  12   6         10.46         23.41        10.14 o                         
 -14  12   6         30.57         36.52        10.50 o                         
 -12  12   6        106.68        104.92        21.59 o                         
 -10  12   6         24.83         18.41         9.18 o                         
  -8  12   6         17.85          6.90         8.43 o                         
  -6  12   6          7.10         10.91         9.54 o                         
  -4  12   6          0.02         -4.84         9.06 o                         
  -2  12   6          6.14         -2.86         7.81 o                         
   0  12   6          3.93         -0.52         8.39 o                         
   2  12   6          2.12         -7.47         7.47 o                         
   4  12   6          8.86          6.83         8.26 o                         
   6  12   6          0.49         -5.88         8.39 o                         
   8  12   6        183.26        217.93        15.24 o                         
  10  12   6          0.06         10.42         8.93 o                         
  12  12   6        240.72        310.85        19.37 o                         
  14  12   6        137.64        191.85        20.45 o                         
  16  12   6         26.75         20.49         9.60 o                         
  18  12   6        346.07        372.35        19.44 o                         
  20  12   6         10.94         -1.61         9.89 o                         
  22  12   6        313.68        274.37        20.10 o                         
 -19  13   6         21.73         25.38        12.57 o                         
 -17  13   6        384.83        382.30        25.09 o                         
 -15  13   6          5.57          9.67        10.07 o                         
 -13  13   6        277.06        259.18        17.19 o                         
 -11  13   6         14.37          1.25         9.18 o                         
  -9  13   6        275.27        333.38        21.28 o                         
  -7  13   6         37.19         33.00        11.66 o                         
  -5  13   6        170.74        210.01        21.61 o                         
  -3  13   6          0.00         -1.56        14.29 o                         
  -1  13   6        227.12        266.21        16.78 o                         
   1  13   6          2.93         19.02         9.30 o                         
   3  13   6          8.84          5.29         8.15 o                         
   5  13   6         17.47         25.06         9.72 o                         
   7  13   6         60.76         66.66        11.72 o                         
   9  13   6         51.11         44.94        10.84 o                         
  11  13   6          0.58         -1.41        12.07 o                         
  13  13   6          0.49         -4.03         9.72 o                         
  15  13   6          6.08         18.96        10.23 o                         
  17  13   6         64.02         74.17        13.51 o                         
  19  13   6          2.34         13.20        17.60 o                         
  21  13   6        100.04        132.00        26.40 o                         
 -18  14   6        331.67        367.41        39.60 o                         
 -16  14   6       1390.07       1463.83        49.49 o                         
 -14  14   6        717.72        626.77        24.70 o                         
 -12  14   6         54.18         42.50        11.75 o                         
 -10  14   6        175.34        191.46        18.05 o                         
  -8  14   6          0.70          3.34        10.64 o                         
  -6  14   6        694.85        787.09        36.30 o                         
  -4  14   6        663.82        735.77        28.37 o                         
  -2  14   6         85.75         67.16        11.72 o                         
   0  14   6        622.33        692.46        24.93 o                         
   2  14   6         24.87         11.87        10.41 o                         
   4  14   6        256.19        331.45        19.33 o                         
   6  14   6         27.86         27.27        10.04 o                         
   8  14   6         74.19         63.10        11.51 o                         
  10  14   6        251.94        272.93        18.12 o                         
  12  14   6         98.00        123.36        18.70 o                         
  14  14   6        280.45        319.60        26.40 o                         
 -13  15   6          0.42         20.90        20.22 o                         
 -11  15   6         44.34         81.40        30.80 o                         
  -9  15   6          1.78         -8.80        26.40 o                         
  -7  15   6         56.73         61.60        30.80 o                         
  -5  15   6        179.89        241.10        24.80 o                         
  -3  15   6        107.65        167.58        28.60 o                         
  -1  15   6        156.09        130.12        17.79 o                         
   1  15   6        514.71        577.97        60.00 o                         
   3  15   6        117.00        135.30        29.70 o                         
   5  15   6          3.29         16.20        16.90 o                         
   7  15   6          2.25          4.40        17.60 o                         
 -35   1   7        485.69        556.37        31.86 o                         
 -33   1   7        931.59       1071.92        30.74 o                         
 -31   1   7         40.13         63.06        21.70 o                         
 -29   1   7        104.70        101.49        13.06 o                         
 -27   1   7          1.82         -7.97         7.97 o                         
 -25   1   7         26.66         29.58         9.72 o                         
 -23   1   7        330.74        297.26        16.45 o                         
 -21   1   7        677.34        669.31        21.43 o                         
 -19   1   7       6073.27       5750.81        76.98 o                         
 -17   1   7      10741.16      10363.61       178.46 o                         
 -15   1   7        859.01        846.59        22.00 o                         
 -13   1   7        184.70        164.06        11.79 o                         
 -11   1   7          0.59         -1.61         4.31 o                         
  -9   1   7         74.81         81.65         6.49 o                         
  -7   1   7         30.41         43.20         5.71 o                         
  -5   1   7         47.82         74.78         6.16 o                         
  -3   1   7        468.41        602.25        18.53 o                         
  -1   1   7        559.49        708.38        14.50 o                         
   1   1   7          0.89          3.75         3.97 o                         
   3   1   7         23.14          4.22         4.29 o                         
   5   1   7        158.21        141.98         7.79 o                         
   7   1   7          0.02          5.79         4.43 o                         
   9   1   7         40.32         52.13         5.74 o                         
  11   1   7         34.58         30.80         5.96 o                         
  13   1   7        509.40        442.71        15.81 o                         
  15   1   7         28.23         37.33         7.94 o                         
  17   1   7         36.26         36.35         7.97 o                         
  19   1   7         14.96         24.22         7.81 o                         
  21   1   7          4.00          3.14         7.47 o                         
  23   1   7         82.94         84.17        12.38 o                         
  25   1   7         23.26         35.67         9.29 o                         
  27   1   7          2.02         -8.15         8.15 o                         
  29   1   7          0.41         13.48         9.66 o                         
  31   1   7       1143.39       1235.21        31.95 o                         
 -36   2   7          0.75         19.80        22.00 o                         
 -34   2   7         66.83         69.58        14.23 o                         
 -32   2   7       1825.83       2147.98        50.81 o                         
 -30   2   7          8.46         -2.68         8.93 o                         
 -28   2   7          0.14         -7.09         8.70 o                         
 -26   2   7          1.25         -7.73         8.75 o                         
 -24   2   7         14.19         11.04         8.39 o                         
 -22   2   7        768.95        716.14        22.22 o                         
 -20   2   7          1.68         -3.14         7.47 o                         
 -18   2   7       2432.57       2373.41        44.77 o                         
 -16   2   7       6346.33       6003.28       152.11 o                         
 -14   2   7        399.00        355.47        15.59 o                         
 -12   2   7        635.07        616.64        15.48 o                         
 -10   2   7        131.60        147.59         7.74 o                         
  -8   2   7         57.89         69.66         7.60 o                         
  -6   2   7         55.23         67.35         6.16 o                         
  -4   2   7          3.82          8.98         4.29 o                         
  -2   2   7        380.22        426.73        11.27 o                         
   0   2   7       1089.91       1237.86        19.60 o                         
   2   2   7          7.69          4.40         4.40 o                         
   4   2   7        220.13        181.52         8.70 o                         
   6   2   7          6.49          1.04         4.21 o                         
   8   2   7         27.91         29.83         8.70 o                         
  10   2   7        367.51        308.58        12.36 o                         
  12   2   7        112.56         90.91        12.61 o                         
  14   2   7        480.72        533.55        15.25 o                         
  16   2   7        350.62        337.54        16.83 o                         
  18   2   7        133.87        158.08        12.03 o                         
  20   2   7         24.30         14.97         7.58 o                         
  22   2   7         17.92         28.94         8.75 o                         
  24   2   7          0.14         -3.33         7.61 o                         
  26   2   7          0.56         -1.98         7.77 o                         
  28   2   7         16.02         13.81         9.72 o                         
  30   2   7       1049.86       1203.22        31.00 o                         
  32   2   7          7.17         42.18        17.44 o                         
 -33   3   7        206.37        273.18        26.67 o                         
 -31   3   7          2.29          9.67        10.07 o                         
 -29   3   7          0.04          9.72         9.29 o                         
 -27   3   7         10.42         -6.65         8.70 o                         
 -25   3   7        243.88        183.67        17.15 o                         
 -23   3   7         59.92         26.09         8.93 o                         
 -21   3   7        158.22        168.32        21.59 o                         
 -19   3   7         64.48         53.57         9.59 o                         
 -17   3   7        243.96        245.31        14.55 o                         
 -15   3   7        870.05        805.56        30.17 o                         
 -13   3   7        238.17        196.80        10.64 o                         
 -11   3   7        273.65        304.20        16.88 o                         
  -9   3   7        370.78        390.79        10.85 o                         
  -7   3   7          3.47         -3.77         4.17 o                         
  -5   3   7         25.73         19.88         5.25 o                         
  -3   3   7        877.85       1004.51        17.49 o                         
  -1   3   7       2929.70       2894.94        34.17 o                         
   1   3   7        126.29        173.88        17.71 o                         
   3   3   7        215.97        183.35         8.82 o                         
   5   3   7        579.74        660.53        16.16 o                         
   7   3   7         94.32        115.20         8.22 o                         
   9   3   7         80.67         66.85         7.34 o                         
  11   3   7        932.78        948.63        31.78 o                         
  13   3   7       1396.10       1412.92        24.99 o                         
  15   3   7       1620.08       1642.77        27.86 o                         
  17   3   7        116.45         89.44        17.15 o                         
  19   3   7         17.96          8.85         7.61 o                         
  21   3   7       1193.91       1104.18        26.91 o                         
  23   3   7         89.47         74.56        11.43 o                         
  25   3   7         58.80         28.72         9.72 o                         
  27   3   7        196.59        185.90        17.78 o                         
  29   3   7       1939.26       1986.97        53.67 o                         
  31   3   7       1955.97       2134.98        52.07 o                         
  33   3   7          3.90        -11.88        15.32 o                         
 -34   4   7         49.03         13.20        28.60 o                         
 -32   4   7         48.40         41.99        11.86 o                         
 -30   4   7         15.37         -7.06        10.07 o                         
 -28   4   7          4.21         -6.28         9.11 o                         
 -26   4   7          7.54          8.22         8.92 o                         
 -24   4   7        800.86        744.59        23.55 o                         
 -22   4   7        828.70        777.68        24.77 o                         
 -20   4   7        267.88        245.34        14.82 o                         
 -18   4   7       1490.95       1460.32        31.76 o                         
 -16   4   7        112.97         81.54         9.37 o                         
 -14   4   7         69.61         80.38         7.76 o                         
 -12   4   7        773.96        721.35        22.85 o                         
 -10   4   7       1200.15       1111.42        27.68 o                         
  -8   4   7        165.16        160.54         8.45 o                         
  -6   4   7         40.81         31.99         5.24 o                         
  -4   4   7        300.98        308.02        12.54 o                         
  -2   4   7       1032.40       1009.49        20.33 o                         
   0   4   7        277.46        325.69        18.38 o                         
   2   4   7          0.91          2.08         4.51 o                         
   4   4   7       2731.56       2704.27        36.46 o                         
   6   4   7       4284.22       4262.29        51.63 o                         
   8   4   7       1273.13       1188.52        22.27 o                         
  10   4   7        589.88        599.34        22.31 o                         
  12   4   7       3375.17       3205.22        43.00 o                         
  14   4   7        768.17        793.46        18.87 o                         
  16   4   7        197.49        152.31        10.35 o                         
  18   4   7         66.89         77.73         9.66 o                         
  20   4   7       2217.94       2066.80        38.49 o                         
  22   4   7       1034.32        967.84        25.71 o                         
  24   4   7        196.94        174.01        14.14 o                         
  26   4   7          2.32         -0.63         8.54 o                         
  28   4   7       3551.22       3386.11        56.05 o                         
  30   4   7       4591.35       4777.10        85.75 o                         
  32   4   7        258.22        221.03        25.35 o                         
 -33   5   7        126.05        140.80        35.20 o                         
 -31   5   7         12.81         32.04        11.73 o                         
 -29   5   7         25.71          4.36         9.74 o                         
 -27   5   7          4.69         -8.86         8.86 o                         
 -25   5   7         42.23         25.57         9.98 o                         
 -23   5   7        189.13        171.43        12.10 o                         
 -21   5   7          0.07         -2.96         8.66 o                         
 -19   5   7         19.28         21.60         7.26 o                         
 -17   5   7        119.00        113.41         9.28 o                         
 -15   5   7        479.53        464.30        15.05 o                         
 -13   5   7        277.70        263.02        10.85 o                         
 -11   5   7         34.29         42.56         6.10 o                         
  -9   5   7        519.53        416.52        11.97 o                         
  -7   5   7        879.79        851.40        17.55 o                         
  -5   5   7         63.36         80.17         7.37 o                         
  -3   5   7        276.60        283.69        11.35 o                         
  -1   5   7        614.43        612.03        14.43 o                         
   1   5   7       1464.23       1508.47        33.40 o                         
   3   5   7       1050.79        980.32        34.11 o                         
   5   5   7       3272.11       3105.96        57.69 o                         
   7   5   7       3416.37       3373.64        44.18 o                         
   9   5   7         26.97         19.87         6.07 o                         
  11   5   7         75.01         89.21         9.14 o                         
  13   5   7        124.70        143.58        10.27 o                         
  15   5   7          9.35         14.59         6.57 o                         
  17   5   7         18.92         25.10         7.05 o                         
  19   5   7        504.72        467.12        22.43 o                         
  21   5   7        560.54        437.91        18.64 o                         
  23   5   7        143.99        148.62        13.42 o                         
  25   5   7         22.99         28.17         9.89 o                         
  27   5   7        243.98        235.60        26.04 o                         
  29   5   7       1631.24       1763.54        46.29 o                         
  31   5   7        429.53        409.21        39.60 o                         
 -32   6   7          0.41          0.00        26.40 o                         
 -30   6   7         64.54         96.03        11.71 o                         
 -28   6   7         75.61         90.84        11.39 o                         
 -26   6   7        816.77        777.61        41.48 o                         
 -24   6   7        525.72        366.29        16.55 o                         
 -22   6   7        560.64        527.25        18.62 o                         
 -20   6   7         45.05         49.63         8.36 o                         
 -18   6   7         75.69         75.42         8.74 o                         
 -16   6   7          2.55          0.73         6.37 o                         
 -14   6   7        111.78         88.43         8.20 o                         
 -12   6   7          1.08         -5.07         5.07 o                         
 -10   6   7        146.99        216.82        19.35 o                         
  -8   6   7         39.77         64.84         5.93 o                         
  -6   6   7        122.44        125.03        12.17 o                         
  -4   6   7         76.37         80.01         6.34 o                         
  -2   6   7         49.15         66.25         9.64 o                         
   0   6   7        211.69        184.02         8.64 o                         
   2   6   7          2.23          7.62         7.52 o                         
   4   6   7       1052.60        968.55        17.87 o                         
   6   6   7       1962.56       1945.56        58.21 o                         
   8   6   7        282.95        282.85        11.09 o                         
  10   6   7         11.46         11.17         5.31 o                         
  12   6   7          0.15         -3.96         5.90 o                         
  14   6   7          2.51         10.65         6.65 o                         
  16   6   7        137.93        155.93        11.03 o                         
  18   6   7         10.27          6.60         6.80 o                         
  20   6   7         11.86         20.88        10.48 o                         
  22   6   7        570.53        541.59        22.41 o                         
  24   6   7        171.66        127.60        24.89 o                         
  26   6   7         63.76         54.14        14.20 o                         
  28   6   7        573.26        499.76        31.68 o                         
  30   6   7        176.17        189.21        30.80 o                         
 -31   7   7         10.74          1.50        16.28 o                         
 -29   7   7          3.15         11.42        12.86 o                         
 -27   7   7         16.64         17.27         9.04 o                         
 -25   7   7        404.65        352.07        16.87 o                         
 -23   7   7       1087.43       1045.62        42.40 o                         
 -21   7   7         35.20         41.57         8.47 o                         
 -19   7   7          3.09          9.76         7.08 o                         
 -17   7   7        194.07        208.59        12.08 o                         
 -15   7   7         25.36         33.50         6.43 o                         
 -13   7   7         14.10         19.60         5.83 o                         
 -11   7   7        118.77        103.14        13.57 o                         
  -9   7   7       3270.66       3371.95        68.27 o                         
  -7   7   7        364.09        390.59        17.01 o                         
  -5   7   7         80.45         79.45         6.47 o                         
  -3   7   7         87.34         88.42         8.76 o                         
  -1   7   7        828.01        854.12        16.49 o                         
   1   7   7          0.88         -5.08         5.08 o                         
   3   7   7         22.75         21.46         5.56 o                         
   5   7   7        221.68        236.35        12.30 o                         
   7   7   7        476.30        491.22        16.56 o                         
   9   7   7         21.49         27.10         6.92 o                         
  11   7   7        265.25        289.16        14.66 o                         
  13   7   7        123.01        121.69        10.30 o                         
  15   7   7         21.70         25.46         7.14 o                         
  17   7   7         13.96          3.06         6.57 o                         
  19   7   7        209.72        227.63        12.81 o                         
  21   7   7        341.26        340.57        17.88 o                         
  23   7   7         30.83         35.62        11.29 o                         
  25   7   7        576.81        647.53        25.79 o                         
  27   7   7          6.33          3.16        11.77 o                         
  29   7   7          9.18          2.20        19.80 o                         
 -30   8   7         16.29         39.42        17.90 o                         
 -28   8   7        112.04        106.34        16.25 o                         
 -26   8   7       1813.16       1995.15        60.74 o                         
 -24   8   7        411.31        461.49        43.68 o                         
 -22   8   7         23.55         32.46        10.23 o                         
 -20   8   7         41.66         31.66         9.50 o                         
 -18   8   7        253.15        274.78        18.10 o                         
 -16   8   7          2.99          5.35         5.99 o                         
 -14   8   7        146.72        148.72         9.67 o                         
 -12   8   7        243.10        204.66        10.42 o                         
 -10   8   7       1393.35       1106.28        20.22 o                         
  -8   8   7       1302.35       1248.43        32.30 o                         
  -6   8   7          8.32         13.93         5.79 o                         
  -4   8   7          1.87          1.86         5.03 o                         
  -2   8   7         17.36         11.96         5.35 o                         
   0   8   7          5.90         -0.86         5.80 o                         
   2   8   7          8.81         10.59         6.44 o                         
   4   8   7       1070.70       1143.24        23.31 o                         
   6   8   7       2254.76       2271.07        61.32 o                         
   8   8   7         65.11         65.16         9.49 o                         
  10   8   7        195.89        217.32        12.10 o                         
  12   8   7        189.02        220.74        14.96 o                         
  14   8   7          3.15          4.44         6.82 o                         
  16   8   7          2.84          1.66         7.58 o                         
  18   8   7         28.70         41.03         9.29 o                         
  20   8   7         21.18         28.78         8.09 o                         
  22   8   7         31.83         17.34         7.96 o                         
  24   8   7         10.74         19.29        11.07 o                         
  26   8   7         33.98         18.64        11.68 o                         
 -29   9   7          1.10        -15.40        19.80 o                         
 -27   9   7        434.17        466.41        44.00 o                         
 -25   9   7       1750.07       2206.05        51.58 o                         
 -23   9   7         46.88         57.23        13.51 o                         
 -21   9   7         12.68          2.55        10.96 o                         
 -19   9   7          3.75        -12.68        12.68 o                         
 -17   9   7         12.08         31.97        12.62 o                         
 -15   9   7         10.34         19.51         9.26 o                         
 -13   9   7        394.49        366.19        22.07 o                         
 -11   9   7        679.89        573.93        42.97 o                         
  -9   9   7        132.62         85.68        11.29 o                         
  -7   9   7          0.01         -1.65         7.98 o                         
  -5   9   7         81.71         83.29         9.98 o                         
  -3   9   7          0.65         -5.57         5.57 o                         
  -1   9   7         24.62         20.58         6.87 o                         
   1   9   7         11.06         18.57         6.96 o                         
   3   9   7         19.04          6.83         7.94 o                         
   5   9   7        338.13        356.34        16.92 o                         
   7   9   7          5.21         -2.45         6.50 o                         
   9   9   7        142.39        119.37         9.96 o                         
  11   9   7          5.95          5.41         6.72 o                         
  13   9   7         22.73         23.95         7.84 o                         
  15   9   7          2.68          9.72         7.50 o                         
  17   9   7         40.38         37.32         8.68 o                         
  19   9   7         18.91         28.24         8.80 o                         
  21   9   7         27.65         30.33        10.21 o                         
  23   9   7        107.39        120.03        11.51 o                         
  25   9   7         14.68         26.11        11.77 o                         
 -26  10   7        473.31        508.22        46.20 o                         
 -24  10   7        375.86        414.22        27.63 o                         
 -22  10   7         43.56         39.06        12.86 o                         
 -20  10   7         84.30         89.08        13.86 o                         
 -18  10   7         26.96         34.85        12.12 o                         
 -16  10   7          4.43          8.13         9.11 o                         
 -14  10   7        318.85        311.60        16.65 o                         
 -12  10   7          1.45         -1.67         7.37 o                         
 -10  10   7         17.32         18.58         8.24 o                         
  -8  10   7         59.72         64.33        12.38 o                         
  -6  10   7        219.36        249.80        15.05 o                         
  -4  10   7          0.03         -0.72         8.71 o                         
  -2  10   7        116.71        140.66        14.65 o                         
   0  10   7         28.99         26.23         8.05 o                         
   2  10   7         22.73         15.90         7.94 o                         
   4  10   7        921.14        881.09        23.82 o                         
   6  10   7       3211.39       3169.59        80.77 o                         
   8  10   7       1731.38       1536.36        32.10 o                         
  10  10   7        291.79        256.49        15.88 o                         
  12  10   7         27.58         21.55         8.27 o                         
  14  10   7          6.28          8.71         7.50 o                         
  16  10   7         83.42         84.50        13.81 o                         
  18  10   7         51.00         87.09        10.64 o                         
  20  10   7         13.29         10.94         9.15 o                         
  22  10   7        503.72        488.90        19.76 o                         
  24  10   7        516.18        504.32        34.61 o                         
 -23  11   7         42.71         48.40        24.20 o                         
 -21  11   7        412.01        432.50        26.17 o                         
 -19  11   7         22.55          7.74        11.81 o                         
 -17  11   7         12.27         15.09        10.04 o                         
 -15  11   7        279.47        281.27        24.45 o                         
 -13  11   7        113.66        112.41        12.53 o                         
 -11  11   7         36.44         46.71         9.81 o                         
  -9  11   7         33.31         33.73         9.59 o                         
  -7  11   7         18.10         25.15        14.82 o                         
  -5  11   7          0.68         -2.89        12.16 o                         
  -3  11   7         28.39         50.60         9.81 o                         
  -1  11   7         31.36         41.09         9.81 o                         
   1  11   7        121.08        117.77        11.56 o                         
   3  11   7         19.83         31.04         8.70 o                         
   5  11   7        265.23        269.61        16.43 o                         
   7  11   7       1592.16       1514.95        45.09 o                         
   9  11   7        668.74        571.69        21.81 o                         
  11  11   7        419.13        461.50        19.96 o                         
  13  11   7         64.90        116.10        16.83 o                         
  15  11   7        103.60        126.11        15.99 o                         
  17  11   7        208.95        207.24        15.47 o                         
  19  11   7        143.22        157.18        14.17 o                         
  21  11   7        107.96         83.35        14.39 o                         
  23  11   7        184.68        154.62        19.40 o                         
 -20  12   7          2.96        -11.78        13.51 o                         
 -18  12   7          2.46         14.84        19.05 o                         
 -16  12   7         80.66        104.15        13.33 o                         
 -14  12   7        315.14        308.39        17.90 o                         
 -12  12   7          0.10         -2.27         9.59 o                         
 -10  12   7        362.20        357.01        19.13 o                         
  -8  12   7         15.99         18.39        15.37 o                         
  -6  12   7        132.15        149.31        25.30 o                         
  -4  12   7        338.15        420.83        21.66 o                         
  -2  12   7        303.81        328.14        17.73 o                         
   0  12   7         68.46         94.65        13.35 o                         
   2  12   7         37.85         30.42        18.10 o                         
   4  12   7         45.11         41.90        10.38 o                         
   6  12   7        222.24        261.03        16.23 o                         
   8  12   7         81.68         50.66        10.21 o                         
  10  12   7        210.37        211.27        16.23 o                         
  12  12   7        643.03        687.04        23.33 o                         
  14  12   7        590.54        736.13        35.57 o                         
  16  12   7         42.06         55.75        11.51 o                         
  18  12   7         15.17         20.71        12.23 o                         
  20  12   7         42.44         28.60        19.80 o                         
 -17  13   7         23.43         11.30        11.95 o                         
 -15  13   7        722.39        677.25        25.41 o                         
 -13  13   7        287.89        284.68        18.75 o                         
 -11  13   7         46.43         41.13        12.53 o                         
  -9  13   7         27.05         24.44        12.57 o                         
  -7  13   7        200.96        219.06        23.18 o                         
  -5  13   7        112.38        112.28        14.39 o                         
  -3  13   7        208.62        210.39        17.79 o                         
  -1  13   7         66.92         77.36        11.84 o                         
   1  13   7          0.01          1.14         9.11 o                         
   3  13   7         57.09         59.53        11.56 o                         
   5  13   7         90.49         78.89        12.21 o                         
   7  13   7        169.20        181.11        17.15 o                         
   9  13   7         63.83         40.66        11.25 o                         
  11  13   7        154.80        178.93        15.81 o                         
  13  13   7        599.81        675.18        32.56 o                         
  15  13   7         85.73        127.60        28.60 o                         
 -14  14   7        976.83       1122.03        66.00 o                         
 -12  14   7          4.45         -4.20        22.00 o                         
 -10  14   7         13.76         20.66        17.84 o                         
  -8  14   7          4.98        -10.77        14.23 o                         
  -6  14   7        141.32        169.32        18.01 o                         
  -4  14   7         33.31          9.32        11.56 o                         
  -2  14   7        175.69        130.69        18.98 o                         
   0  14   7        729.69        722.88        29.53 o                         
   2  14   7         15.97         15.06        13.09 o                         
   4  14   7          7.36        -10.76        13.74 o                         
   6  14   7          1.92          0.00        19.80 o                         
   8  14   7         37.15         39.60        19.80 o                         
  10  14   7          0.78        -13.20        19.80 o                         
   1  15   7        205.53        237.61        41.80 o                         
 -32   0   8        302.56        319.01        39.60 o                         
 -30   0   8         96.44        189.10        39.60 o                         
 -28   0   8        448.39        410.25        30.31 o                         
 -26   0   8          0.90        -12.10        18.70 o                         
 -24   0   8        102.58        108.47        17.84 o                         
 -22   0   8        276.23        247.55        23.34 o                         
 -20   0   8        235.32        268.35        22.52 o                         
 -18   0   8        220.73        226.40        20.96 o                         
 -16   0   8       2957.43       2860.38        67.66 o                         
 -14   0   8         43.82         30.54        23.10 o                         
 -12   0   8        561.10        516.68        25.63 o                         
 -10   0   8        184.87        159.06        12.81 o                         
  -8   0   8          0.41          2.43        11.36 o                         
  -6   0   8         19.14         10.35        15.19 o                         
  -4   0   8        198.33        187.79        16.93 o                         
  -2   0   8        115.04        106.65        10.96 o                         
   0   0   8       3694.49       3447.54        57.24 o                         
   2   0   8         91.18         70.65         9.26 o                         
   4   0   8       1682.72       1698.78        35.71 o                         
   6   0   8        266.48        299.12        22.84 o                         
   8   0   8       1892.23       1768.93        36.84 o                         
  10   0   8        678.89        647.31        27.49 o                         
  12   0   8         52.32         74.97        13.74 o                         
  14   0   8       1337.05       1420.50       107.80 o                         
  16   0   8        863.79        923.06        34.36 o                         
  18   0   8        235.64        289.09        31.90 o                         
  20   0   8        877.70        817.82        33.28 o                         
  22   0   8        153.90        151.00        28.60 o                         
  24   0   8        209.27        179.27        21.12 o                         
  26   0   8        441.13        477.23        30.08 o                         
  28   0   8          0.86          6.71        15.32 o                         
  30   0   8        210.40        288.21        35.20 o                         
 -31   1   8        601.70        660.14        34.61 o                         
 -29   1   8        130.72        157.61        15.40 o                         
 -27   1   8         36.01         45.99        11.62 o                         
 -25   1   8         42.36         25.41        10.23 o                         
 -23   1   8         84.19         80.54        12.03 o                         
 -21   1   8         12.29          0.38        11.43 o                         
 -19   1   8        561.07        571.50        20.86 o                         
 -17   1   8       5285.22       5030.47        77.80 o                         
 -15   1   8       4555.12       4431.94        64.06 o                         
 -13   1   8          8.65          1.06         7.37 o                         
 -11   1   8         21.58          6.95        10.48 o                         
  -9   1   8         83.48         78.51         7.33 o                         
  -7   1   8          0.51         -1.89         5.25 o                         
  -5   1   8        110.64        108.47         8.14 o                         
  -3   1   8        172.47        140.92         8.38 o                         
  -1   1   8        711.92        751.16        29.19 o                         
   1   1   8        464.95        497.19        13.13 o                         
   3   1   8         47.31         58.48        10.33 o                         
   5   1   8          0.00         -3.99         5.03 o                         
   7   1   8        179.85        163.93         8.91 o                         
   9   1   8         21.76         19.36         5.90 o                         
  11   1   8        104.89         89.30        10.85 o                         
  13   1   8        101.07         94.67        11.73 o                         
  15   1   8        388.46        378.73        21.82 o                         
  17   1   8        144.79        108.87        18.43 o                         
  19   1   8        176.87        179.11        15.88 o                         
  21   1   8         76.24         97.65        12.04 o                         
  23   1   8        270.12        232.73        21.28 o                         
  25   1   8         54.24         52.49        11.20 o                         
  27   1   8         24.59         11.01        10.59 o                         
  29   1   8          0.77        -10.80        10.80 o                         
  31   1   8         10.12          0.13        16.50 o                         
 -32   2   8        125.22        156.20        30.80 o                         
 -30   2   8         24.27         -1.37        10.75 o                         
 -28   2   8        241.94        286.32        18.65 o                         
 -26   2   8          7.63          6.89         9.50 o                         
 -24   2   8        150.09        141.51        14.00 o                         
 -22   2   8         68.15         75.83        12.36 o                         
 -20   2   8          3.53         -2.14         8.70 o                         
 -18   2   8       1172.40       1187.55        43.82 o                         
 -16   2   8       6135.78       6025.11        81.11 o                         
 -14   2   8       3555.31       3531.99       100.98 o                         
 -12   2   8         76.31         68.54         9.81 o                         
 -10   2   8        515.09        541.29        15.45 o                         
  -8   2   8         76.26        104.19         7.42 o                         
  -6   2   8        187.75        178.72        11.56 o                         
  -4   2   8        354.95        374.62        12.19 o                         
  -2   2   8        431.21        613.56        22.34 o                         
   0   2   8       3914.75       3962.11        77.24 o                         
   2   2   8       3147.29       3354.25        39.78 o                         
   4   2   8         58.66         73.12         7.71 o                         
   6   2   8         86.23         88.79         8.36 o                         
   8   2   8        545.55        607.95        16.87 o                         
  10   2   8        673.17        653.75        17.13 o                         
  12   2   8        480.41        435.76        17.16 o                         
  14   2   8       1348.20       1336.91        40.01 o                         
  16   2   8         22.68         39.68         9.44 o                         
  18   2   8        103.27        104.94        11.01 o                         
  20   2   8          6.47         -5.02         7.97 o                         
  22   2   8          1.83          2.69         9.70 o                         
  24   2   8         34.65         34.28        10.80 o                         
  26   2   8        118.91        122.18        13.77 o                         
  28   2   8        172.87        161.88        15.27 o                         
  30   2   8          0.01        -12.12        12.12 o                         
 -31   3   8         40.40          9.76        17.44 o                         
 -29   3   8          0.09         16.29        13.34 o                         
 -27   3   8         57.21         25.03        14.29 o                         
 -25   3   8          6.18          6.59         9.11 o                         
 -23   3   8        240.02        233.03        19.32 o                         
 -21   3   8          7.58          2.71         8.20 o                         
 -19   3   8        374.88        412.03        18.65 o                         
 -17   3   8         84.55         71.82        10.69 o                         
 -15   3   8          0.26          5.13         7.58 o                         
 -13   3   8         19.44         25.86         8.89 o                         
 -11   3   8        667.67        637.32        17.01 o                         
  -9   3   8        206.21        206.97        11.13 o                         
  -7   3   8        915.38        881.57        18.33 o                         
  -5   3   8        343.28        327.25        12.43 o                         
  -3   3   8        802.57        866.86        17.24 o                         
  -1   3   8       2806.15       2807.47        40.83 o                         
   1   3   8          2.02         -4.63         4.63 o                         
   3   3   8         18.73         31.82         5.74 o                         
   5   3   8       1744.88       1757.53        31.21 o                         
   7   3   8        165.67        162.45        10.01 o                         
   9   3   8         99.46        118.99         9.36 o                         
  11   3   8        273.49        288.89        13.23 o                         
  13   3   8        446.72        400.97        18.10 o                         
  15   3   8       4478.19       4553.08       125.74 o                         
  17   3   8        698.23        631.49        43.50 o                         
  19   3   8         96.25         86.45        11.35 o                         
  21   3   8        183.99        182.86        14.17 o                         
  23   3   8         13.75         -1.58        10.48 o                         
  25   3   8        171.83        239.34        20.19 o                         
  27   3   8         31.76         42.21        11.51 o                         
  29   3   8        277.15        266.96        20.62 o                         
 -32   4   8          3.10          2.20        24.20 o                         
 -30   4   8         64.47         47.50        14.55 o                         
 -28   4   8          0.16          0.41        10.05 o                         
 -26   4   8         71.30         56.43        18.74 o                         
 -24   4   8        101.97        100.13        12.27 o                         
 -22   4   8        381.01        336.26        23.82 o                         
 -20   4   8        179.02        205.97        15.40 o                         
 -18   4   8        545.91        493.92        19.23 o                         
 -16   4   8        658.54        675.47        25.72 o                         
 -14   4   8        449.15        498.26        18.41 o                         
 -12   4   8         10.45          4.16         5.96 o                         
 -10   4   8          0.46          5.39         6.13 o                         
  -8   4   8         45.84         29.09         6.46 o                         
  -6   4   8         39.77         20.07         5.60 o                         
  -4   4   8        784.04        749.20        17.30 o                         
  -2   4   8        461.14        467.56        13.10 o                         
   0   4   8       1207.16       1205.98        47.72 o                         
   2   4   8         35.77         45.81         7.05 o                         
   4   4   8       1118.15       1065.22        24.24 o                         
   6   4   8       6462.97       6220.37        71.25 o                         
   8   4   8       1939.61       2007.03        32.29 o                         
  10   4   8         80.79         80.84         8.58 o                         
  12   4   8          2.57          8.59         6.44 o                         
  14   4   8        144.42        137.49        10.76 o                         
  16   4   8        677.54        641.17        25.36 o                         
  18   4   8         76.24         99.16        11.35 o                         
  20   4   8         17.14         -4.91         9.84 o                         
  22   4   8        190.54        137.60        13.62 o                         
  24   4   8         72.46         86.56        12.49 o                         
  26   4   8         18.06         21.37        11.43 o                         
  28   4   8        537.81        602.72        26.78 o                         
  30   4   8        443.32        405.46        66.00 o                         
 -31   5   8         26.21         36.89        20.04 o                         
 -29   5   8          5.75        -13.31        16.51 o                         
 -27   5   8        228.30        250.17        18.03 o                         
 -25   5   8         98.26        120.92        14.24 o                         
 -23   5   8          0.07         -6.56         9.37 o                         
 -21   5   8         33.95         35.32        12.38 o                         
 -19   5   8         37.20         48.07        10.04 o                         
 -17   5   8          9.97         12.77        11.11 o                         
 -15   5   8         56.81         49.46        10.81 o                         
 -13   5   8        115.49        103.21         9.28 o                         
 -11   5   8        617.58        500.50        15.31 o                         
  -9   5   8       2456.90       2187.18        38.25 o                         
  -7   5   8        525.15        461.15        13.86 o                         
  -5   5   8         32.27         35.11         6.06 o                         
  -3   5   8        149.50        131.74         9.19 o                         
  -1   5   8         17.15          9.96         5.31 o                         
   1   5   8          0.36         -6.89         6.89 o                         
   3   5   8         38.79         25.31         6.80 o                         
   5   5   8       5295.92       5211.33        73.42 o                         
   7   5   8       7412.05       7591.20        84.42 o                         
   9   5   8       1026.94       1008.56        31.81 o                         
  11   5   8          4.62         -2.45         6.13 o                         
  13   5   8        135.75        127.61        10.50 o                         
  15   5   8         78.03         61.93        12.95 o                         
  17   5   8         97.26        123.32        12.27 o                         
  19   5   8        234.12        253.10        16.06 o                         
  21   5   8          7.61         -2.12         8.28 o                         
  23   5   8        280.45        283.67        18.12 o                         
  25   5   8         66.79         52.77        11.73 o                         
  27   5   8          3.08        -10.74        14.30 o                         
  29   5   8        260.69        237.61        30.80 o                         
 -30   6   8          0.50        -16.28        16.28 o                         
 -28   6   8        108.26         58.63        18.49 o                         
 -26   6   8        956.68       1055.96        30.08 o                         
 -24   6   8        996.54        999.82        38.71 o                         
 -22   6   8        495.60        549.84        21.43 o                         
 -20   6   8         82.03         98.78        12.27 o                         
 -18   6   8        147.65        179.84        14.09 o                         
 -16   6   8        424.24        438.34        19.39 o                         
 -14   6   8        246.40        260.37        15.65 o                         
 -12   6   8         28.46         16.05         6.87 o                         
 -10   6   8       2446.13       2088.38        32.97 o                         
  -8   6   8       1668.29       1457.29        26.35 o                         
  -6   6   8        822.33        902.07        17.96 o                         
  -4   6   8         70.60         75.91         7.25 o                         
  -2   6   8        117.94        119.18         8.34 o                         
   0   6   8          0.17         -5.44         5.44 o                         
   2   6   8        213.05        174.08        11.23 o                         
   4   6   8        209.94        231.14        12.43 o                         
   6   6   8       4161.01       3972.60        64.83 o                         
   8   6   8        580.04        604.04        17.60 o                         
  10   6   8       1269.06       1289.23        25.67 o                         
  12   6   8          3.01         13.75         6.80 o                         
  14   6   8         23.84         29.55         7.76 o                         
  16   6   8        220.95        230.75        13.74 o                         
  18   6   8        284.89        285.96        19.29 o                         
  20   6   8         23.22         28.88        11.26 o                         
  22   6   8        475.53        544.79        24.74 o                         
  24   6   8          1.91          4.66        11.04 o                         
  26   6   8        422.24        469.77        24.65 o                         
  28   6   8          3.64          6.60        19.80 o                         
 -29   7   8        127.99        136.40        33.00 o                         
 -27   7   8         39.21         44.89        16.05 o                         
 -25   7   8          0.06         -6.83        10.38 o                         
 -23   7   8        313.03        376.19        20.57 o                         
 -21   7   8          3.66         10.50        10.04 o                         
 -19   7   8          0.16          5.82         8.93 o                         
 -17   7   8         38.33         28.64         9.37 o                         
 -15   7   8         55.45         46.54        10.04 o                         
 -13   7   8          6.31          0.78         6.80 o                         
 -11   7   8        271.56        204.54        12.75 o                         
  -9   7   8         53.84         22.12         7.14 o                         
  -7   7   8          1.39         -1.86         6.44 o                         
  -5   7   8         70.94         70.07         7.10 o                         
  -3   7   8          7.42         15.40         5.99 o                         
  -1   7   8        141.97        159.53        10.63 o                         
   1   7   8        367.98        383.11        14.47 o                         
   3   7   8          2.98          9.49         6.80 o                         
   5   7   8          3.89         12.66         7.58 o                         
   7   7   8        178.84        163.79        12.86 o                         
   9   7   8        367.68        392.90        17.93 o                         
  11   7   8          3.18         12.98         7.97 o                         
  13   7   8        613.75        593.09        20.29 o                         
  15   7   8         47.88         42.63         9.81 o                         
  17   7   8         27.05         20.07         9.37 o                         
  19   7   8         43.74         55.89        12.86 o                         
  21   7   8          1.70          7.79        13.72 o                         
  23   7   8        234.30        262.11        19.20 o                         
  25   7   8          1.68        -13.20        14.23 o                         
  27   7   8        127.40        118.80        26.40 o                         
 -28   8   8          0.28          4.40        24.20 o                         
 -26   8   8          3.51          2.57        22.00 o                         
 -24   8   8          1.77         22.00        16.08 o                         
 -22   8   8        126.81        135.58        16.41 o                         
 -20   8   8         93.45        104.83        16.78 o                         
 -18   8   8          2.96         23.76        10.96 o                         
 -16   8   8        120.17        133.25        19.69 o                         
 -14   8   8        278.78        296.39        14.51 o                         
 -12   8   8         22.66         24.04         7.72 o                         
 -10   8   8        114.17        114.66        10.09 o                         
  -8   8   8        647.45        707.06        21.20 o                         
  -6   8   8          0.00          6.60         8.82 o                         
  -4   8   8        195.67        252.23        12.23 o                         
  -2   8   8          3.04          1.27         7.09 o                         
   0   8   8        208.25        217.12        13.58 o                         
   2   8   8          4.92          4.77         7.81 o                         
   4   8   8        208.83        204.38        16.20 o                         
   6   8   8         11.31         21.34         8.39 o                         
   8   8   8          5.96          7.77         8.26 o                         
  10   8   8        390.53        375.91        17.73 o                         
  12   8   8         29.38         34.79         9.50 o                         
  14   8   8        252.64        307.36        17.11 o                         
  16   8   8        187.40        155.20        14.17 o                         
  18   8   8        279.14        304.89        17.55 o                         
  20   8   8         54.18         42.88        15.88 o                         
  22   8   8        345.04        399.99        23.43 o                         
  24   8   8         22.74         35.20        16.90 o                         
 -25   9   8          0.53         -8.80        24.20 o                         
 -23   9   8        215.74        266.92        40.70 o                         
 -21   9   8         59.94         24.20        24.20 o                         
 -19   9   8          0.26         15.40        22.00 o                         
 -17   9   8        103.52         80.84        16.90 o                         
 -15   9   8         98.25         96.31        13.09 o                         
 -13   9   8         23.02         11.06        13.99 o                         
 -11   9   8        152.99        156.15        14.39 o                         
  -9   9   8        865.36        907.02        36.68 o                         
  -7   9   8       2300.68       2196.05        53.84 o                         
  -5   9   8          6.37         19.25        12.16 o                         
  -3   9   8        148.38        113.15        14.74 o                         
  -1   9   8          6.02         -2.50         8.71 o                         
   1   9   8        308.69        312.54        20.24 o                         
   3   9   8          0.55          3.00         9.68 o                         
   5   9   8          0.16         18.80        10.00 o                         
   7   9   8       3146.36       3145.86        61.34 o                         
   9   9   8       2490.55       2294.76        50.38 o                         
  11   9   8         45.49         64.56        30.26 o                         
  13   9   8         30.29          8.73         8.60 o                         
  15   9   8        191.51        285.79        20.01 o                         
  17   9   8        228.12        245.19        30.80 o                         
  19   9   8        112.51        126.49        22.22 o                         
  21   9   8        175.14        199.97        24.95 o                         
  23   9   8        142.93        110.64        21.12 o                         
 -24  10   8         30.96         22.00        26.40 o                         
 -22  10   8         21.00         15.40        24.20 o                         
 -20  10   8         16.79          4.40        17.11 o                         
 -18  10   8          0.07         -5.45        22.00 o                         
 -16  10   8          0.00        -13.74        13.74 o                         
 -14  10   8         98.47        100.58        14.23 o                         
 -12  10   8         48.12         65.76        16.13 o                         
 -10  10   8         23.62          9.90        13.22 o                         
  -8  10   8       1099.88       1140.82        33.15 o                         
  -6  10   8       1160.71       1106.86        39.65 o                         
  -4  10   8         27.64         46.69        13.74 o                         
  -2  10   8         92.23        104.47        13.51 o                         
   0  10   8          3.39         10.92        10.54 o                         
   2  10   8         43.98         38.59        11.66 o                         
   4  10   8         53.46         41.43        20.31 o                         
   6  10   8       2148.41       2173.99        82.38 o                         
   8  10   8       4975.75       4623.75        89.38 o                         
  10  10   8       1884.72       1788.70       160.77 o                         
  12  10   8          6.70         10.09        11.43 o                         
  14  10   8        307.59        325.95        22.32 o                         
  16  10   8        166.69        212.57        19.70 o                         
  18  10   8         46.31         45.93        14.23 o                         
  20  10   8        100.73         98.05        21.48 o                         
  22  10   8         88.88         81.40        21.78 o                         
 -21  11   8         46.64         15.40        26.40 o                         
 -19  11   8        228.51        283.35        28.75 o                         
 -17  11   8        107.60         84.40        20.22 o                         
 -15  11   8        116.29         95.17        15.17 o                         
 -13  11   8          0.60         -4.53        11.29 o                         
 -11  11   8        234.45        226.58        18.08 o                         
  -9  11   8        309.76        296.38        24.75 o                         
  -7  11   8         97.95        187.96        21.61 o                         
  -5  11   8        140.99        165.28        20.04 o                         
  -3  11   8        614.56        813.44        35.94 o                         
  -1  11   8         35.21         40.75        12.57 o                         
   1  11   8         28.61          1.24        12.74 o                         
   3  11   8         74.24         81.79        14.55 o                         
   5  11   8        168.10        155.39        22.11 o                         
   7  11   8       2513.85       2265.16        55.18 o                         
   9  11   8       1762.39       1621.96        43.28 o                         
  11  11   8         54.16         35.88        13.86 o                         
  13  11   8        152.50        229.36        20.38 o                         
  15  11   8         34.13         37.20        16.28 o                         
  17  11   8        108.27        107.80        33.00 o                         
 -16  12   8        133.17        191.46        22.80 o                         
 -14  12   8        135.73        214.83        26.63 o                         
 -12  12   8        402.44        437.34        30.65 o                         
 -10  12   8        274.91        323.23        29.00 o                         
  -8  12   8        314.42        354.99        35.20 o                         
  -6  12   8        193.76        229.43        24.31 o                         
  -4  12   8        313.21        372.71        28.50 o                         
  -2  12   8        497.79        690.11        43.21 o                         
   0  12   8        151.18        195.60        18.97 o                         
   2  12   8        199.98        223.64        19.70 o                         
   4  12   8          1.51         -4.00        11.29 o                         
   6  12   8        806.43        815.68        34.10 o                         
   8  12   8        208.52        192.14        26.62 o                         
  10  12   8        137.63        106.95        16.41 o                         
 -13  13   8          0.24        -11.00        24.20 o                         
 -11  13   8          7.29          6.60        24.20 o                         
  -7  13   8         23.74         52.80        22.00 o                         
  -5  13   8         14.37          2.20        17.60 o                         
  -3  13   8        321.53        440.01        41.80 o                         
   1  13   8          9.43          6.60        26.40 o                         
   3  13   8        194.73        253.01        39.60 o                         
   5  13   8          0.00          6.60        24.20 o                         
  -6  14   8         28.98        -17.60        19.80 o                         
   0  14   8         51.26         81.40        26.40 o                         
 -27   1   9         20.14         16.50        11.20 o                         
 -25   1   9          0.62          2.94        10.23 o                         
 -23   1   9         75.82         83.10        12.61 o                         
 -21   1   9        217.48        207.67        30.80 o                         
 -19   1   9         14.36         20.38         9.30 o                         
 -17   1   9        185.40        185.68        17.15 o                         
 -15   1   9       6074.33       5772.53        80.29 o                         
 -13   1   9       1905.23       2008.49        38.77 o                         
 -11   1   9        425.38        509.59        19.51 o                         
  -9   1   9         31.93         37.48         9.91 o                         
  -7   1   9         56.44         38.30         8.06 o                         
  -5   1   9        211.61        177.43         9.93 o                         
  -3   1   9          0.03          1.37         5.24 o                         
  -1   1   9         53.42         47.82         6.80 o                         
   1   1   9          0.30         -1.34         5.51 o                         
   3   1   9        114.69        123.57         8.85 o                         
   5   1   9        945.16        880.81        26.73 o                         
   7   1   9        849.22        853.87        32.15 o                         
   9   1   9        495.83        465.80        18.41 o                         
  11   1   9        162.08        159.52        12.86 o                         
  13   1   9          4.10         -7.47         7.47 o                         
  15   1   9         43.67         35.37         9.50 o                         
  17   1   9          2.01         11.06        15.24 o                         
  19   1   9          3.82          7.77         9.21 o                         
  21   1   9        292.35        266.44        17.88 o                         
  23   1   9       1167.24       1239.32        32.49 o                         
  25   1   9        134.25        133.72        14.58 o                         
  27   1   9         30.30         33.00        22.00 o                         
 -28   2   9          5.74         16.74        17.84 o                         
 -26   2   9         65.29         64.27        13.38 o                         
 -24   2   9         20.38         24.05        11.01 o                         
 -22   2   9        329.78        345.37        19.51 o                         
 -20   2   9        159.16        112.51        12.61 o                         
 -18   2   9        199.76        188.66        15.88 o                         
 -16   2   9       6043.07       5818.55        81.11 o                         
 -14   2   9       1492.35       1550.21        43.19 o                         
 -12   2   9         37.70         51.73        13.34 o                         
 -10   2   9         22.33         24.42         8.70 o                         
  -8   2   9        326.53        300.11        13.99 o                         
  -6   2   9         60.42         58.41         7.07 o                         
  -4   2   9        236.87        230.49        11.11 o                         
  -2   2   9        265.09        252.64        12.41 o                         
   0   2   9       1561.94       1643.93        25.99 o                         
   2   2   9         13.80          2.81         5.64 o                         
   4   2   9         31.88         19.80         7.18 o                         
   6   2   9       2883.69       2810.38        40.80 o                         
   8   2   9       3694.24       3625.62        48.94 o                         
  10   2   9        860.76        871.85        23.88 o                         
  12   2   9          7.68          0.00         7.47 o                         
  14   2   9         29.09         29.32         9.29 o                         
  16   2   9         29.78         23.54         9.84 o                         
  18   2   9         42.29         46.78        10.23 o                         
  20   2   9        228.61        212.31        15.47 o                         
  22   2   9        408.21        367.11        24.13 o                         
  24   2   9        776.53        741.94        25.96 o                         
  26   2   9         56.67         46.60        14.15 o                         
 -27   3   9          1.57         -5.82        15.65 o                         
 -25   3   9         93.38        129.32        14.75 o                         
 -23   3   9         32.05         38.34        11.35 o                         
 -21   3   9          3.27         -4.25         9.18 o                         
 -19   3   9         15.46         10.29         9.30 o                         
 -17   3   9        640.01        628.39        22.81 o                         
 -15   3   9        971.72        947.14        46.68 o                         
 -13   3   9        153.70        176.69        28.26 o                         
 -11   3   9        188.99        199.33        14.24 o                         
  -9   3   9          3.41         13.79         7.14 o                         
  -7   3   9        168.07        180.93        14.61 o                         
  -5   3   9        114.21        119.83        13.45 o                         
  -3   3   9         65.15         65.28         7.29 o                         
  -1   3   9        182.08        213.36        10.63 o                         
   1   3   9          6.08          5.13         5.79 o                         
   3   3   9          9.74          4.11         6.24 o                         
   5   3   9        960.22        904.26        45.32 o                         
   7   3   9       2326.89       2275.25        43.60 o                         
   9   3   9       2304.31       2221.48        35.73 o                         
  11   3   9         88.24         73.79         8.94 o                         
  13   3   9         88.08        104.01        11.01 o                         
  15   3   9          8.47          0.15         8.20 o                         
  17   3   9          2.84          4.33         8.60 o                         
  19   3   9         57.96         64.50        11.35 o                         
  21   3   9          0.47         13.93        10.80 o                         
  23   3   9        180.69        182.76        15.99 o                         
  25   3   9        610.52        638.78        27.84 o                         
 -26   4   9         51.64         27.77        12.38 o                         
 -24   4   9          8.56          6.66        11.41 o                         
 -22   4   9         28.53         11.16        12.02 o                         
 -20   4   9        106.40         81.18        12.61 o                         
 -18   4   9         48.56         33.55        11.00 o                         
 -16   4   9        189.14        187.00        14.82 o                         
 -14   4   9         44.85         33.11         9.81 o                         
 -12   4   9        607.09        608.78        20.86 o                         
 -10   4   9        457.60        476.14        16.42 o                         
  -8   4   9         69.07         53.88         8.14 o                         
  -6   4   9        329.60        411.64        13.54 o                         
  -4   4   9         47.93         36.68         6.67 o                         
  -2   4   9          1.04          2.64         5.64 o                         
   0   4   9         41.40         25.89         6.56 o                         
   2   4   9         18.36          3.85         6.44 o                         
   4   4   9        110.27        114.19        10.80 o                         
   6   4   9         21.13         19.80         7.05 o                         
   8   4   9        216.58        168.61        11.63 o                         
  10   4   9        225.51        233.51        13.45 o                         
  12   4   9         13.63          3.38         7.14 o                         
  14   4   9         11.88          3.12         8.15 o                         
  16   4   9        441.86        464.89        20.03 o                         
  18   4   9         19.31         23.09         9.89 o                         
  20   4   9          9.63         -8.93         8.93 o                         
  22   4   9         24.96         24.34        11.01 o                         
  24   4   9        309.73        374.86        21.09 o                         
  26   4   9        217.27        257.41        41.80 o                         
 -27   5   9          2.58        -19.80        26.40 o                         
 -25   5   9        363.13        381.86        21.62 o                         
 -23   5   9        151.11        171.51        15.81 o                         
 -21   5   9         34.45         12.91        10.23 o                         
 -19   5   9        334.40        346.66        19.18 o                         
 -17   5   9          5.04         -2.85         9.11 o                         
 -15   5   9        226.21        250.78        16.76 o                         
 -13   5   9        369.64        336.27        18.42 o                         
 -11   5   9          1.23          6.10         7.26 o                         
  -9   5   9        146.06        131.75        10.77 o                         
  -7   5   9         68.90         58.95         9.18 o                         
  -5   5   9         97.23        105.49         9.35 o                         
  -3   5   9          1.34         10.54         5.94 o                         
  -1   5   9         96.41         94.68         9.42 o                         
   1   5   9        960.85        952.69        21.61 o                         
   3   5   9        150.24        124.53        11.79 o                         
   5   5   9        145.62        162.31        11.20 o                         
   7   5   9        223.83        209.69        12.57 o                         
   9   5   9        134.80        157.44        11.56 o                         
  11   5   9         83.76         69.14        11.79 o                         
  13   5   9         38.40         36.63         8.68 o                         
  15   5   9        882.52        932.49        26.46 o                         
  17   5   9        740.91        746.24        24.30 o                         
  19   5   9         48.39         55.63        11.35 o                         
  21   5   9         20.20         26.50        10.59 o                         
  23   5   9          3.08         12.10        10.84 o                         
 -26   6   9         47.68         52.80        20.22 o                         
 -24   6   9       1084.71       1304.85        34.64 o                         
 -22   6   9        789.83        931.69        33.98 o                         
 -20   6   9         19.09         13.32        10.41 o                         
 -18   6   9         23.41         16.77        10.16 o                         
 -16   6   9        118.99        117.63        13.13 o                         
 -14   6   9         66.81         71.05        11.35 o                         
 -12   6   9         45.88         48.46         8.79 o                         
 -10   6   9        284.09        230.28        12.92 o                         
  -8   6   9        573.34        498.53        16.90 o                         
  -6   6   9         99.24         93.83        10.48 o                         
  -4   6   9         14.58         13.36         6.47 o                         
  -2   6   9         24.90         15.18         7.24 o                         
   0   6   9        331.35        328.74        15.14 o                         
   2   6   9        285.27        283.55        18.95 o                         
   4   6   9          4.84          6.22         6.80 o                         
   6   6   9         21.78         12.62         7.40 o                         
   8   6   9        166.98        160.41        11.56 o                         
  10   6   9        218.12        198.05        16.29 o                         
  12   6   9         44.33         34.40         8.89 o                         
  14   6   9        533.06        483.21        26.67 o                         
  16   6   9       1212.47       1087.45        50.45 o                         
  18   6   9        396.03        340.20        46.86 o                         
  20   6   9          3.19         -8.54        11.99 o                         
  22   6   9          0.17         17.60        15.84 o                         
 -25   7   9        349.44        488.41        34.98 o                         
 -23   7   9        337.95        512.50        23.92 o                         
 -21   7   9         14.79         -1.16        10.23 o                         
 -19   7   9         87.48         86.73        12.68 o                         
 -17   7   9        120.91        130.12        13.72 o                         
 -15   7   9         44.95         34.11        10.23 o                         
 -13   7   9         97.68         66.66        12.95 o                         
 -11   7   9        210.06        256.56        14.22 o                         
  -9   7   9        729.12        720.76        19.88 o                         
  -7   7   9         46.54         45.73         9.07 o                         
  -5   7   9        333.35        354.60        20.28 o                         
  -3   7   9          0.39          0.00         6.87 o                         
  -1   7   9          1.73         -5.80         7.14 o                         
   1   7   9         40.85         34.62         8.92 o                         
   3   7   9          3.91          0.29         8.20 o                         
   5   7   9        332.46        295.13        16.78 o                         
   7   7   9        225.23        231.28        15.49 o                         
   9   7   9          6.81         -0.81         8.24 o                         
  11   7   9         14.60         17.84         8.99 o                         
  13   7   9          7.96         10.79         9.50 o                         
  15   7   9        522.34        538.78        21.81 o                         
  17   7   9        167.93        143.63        26.08 o                         
  19   7   9         12.58         18.75        11.77 o                         
  21   7   9          5.96         15.40        24.20 o                         
 -24   8   9        440.15        572.02        52.80 o                         
 -22   8   9       1136.65       1306.85        49.71 o                         
 -20   8   9         67.09         63.89        14.55 o                         
 -18   8   9         39.38         34.06        12.95 o                         
 -16   8   9         85.65         67.71        11.84 o                         
 -14   8   9        175.25        206.43        18.01 o                         
 -12   8   9         11.93         11.68         9.84 o                         
 -10   8   9          0.04          8.32         8.60 o                         
  -8   8   9          9.05         12.79         8.60 o                         
  -6   8   9         32.68         21.82        10.96 o                         
  -4   8   9        179.61        210.73        17.42 o                         
  -2   8   9         74.48         86.36        10.92 o                         
   0   8   9          1.55         13.30         8.70 o                         
   2   8   9        315.77        296.53        17.14 o                         
   4   8   9          0.03         -4.74         8.60 o                         
   6   8   9        148.45        122.05        16.51 o                         
   8   8   9        324.84        329.80        17.86 o                         
  10   8   9         63.54         68.01        11.20 o                         
  12   8   9          1.66         -1.98         9.18 o                         
  14   8   9        283.88        350.16        19.41 o                         
  16   8   9         60.43         57.36        11.48 o                         
  18   8   9          1.12          6.35        11.56 o                         
  20   8   9        282.63        270.61        44.00 o                         
 -19   9   9        388.83        450.13        60.50 o                         
 -17   9   9          0.23        -13.15        13.15 o                         
 -15   9   9          4.51        -12.16        12.16 o                         
 -13   9   9         73.25         59.98        12.57 o                         
 -11   9   9          9.61         -1.79        13.91 o                         
  -9   9   9         89.63         64.43        12.86 o                         
  -7   9   9        435.87        396.87        27.49 o                         
  -5   9   9        423.65        383.64        26.93 o                         
  -3   9   9        252.47        274.13        26.65 o                         
  -1   9   9        175.53        243.95        17.15 o                         
   1   9   9         16.32         16.10         8.88 o                         
   3   9   9          0.02         14.10         9.11 o                         
   5   9   9         18.67         20.43         9.81 o                         
   7   9   9         32.09         43.41        10.62 o                         
   9   9   9        229.14        227.40        16.28 o                         
  11   9   9         42.02         59.12        11.16 o                         
  13   9   9        456.28        477.89        21.29 o                         
  15   9   9        340.03        434.47        38.11 o                         
  17   9   9        399.40        482.80        36.53 o                         
 -18  10   9          7.93         17.60        26.40 o                         
 -16  10   9        301.47        424.38        47.30 o                         
 -14  10   9          1.71          1.57        16.28 o                         
 -12  10   9          9.83          3.67        11.95 o                         
 -10  10   9         19.47         21.34        15.32 o                         
  -8  10   9       1077.20       1067.19        90.20 o                         
  -6  10   9        172.28        117.73        18.47 o                         
  -4  10   9          0.00          3.11        15.40 o                         
  -2  10   9        386.42        474.40        28.47 o                         
   0  10   9        622.05        676.05        29.41 o                         
   2  10   9        111.01        121.46        14.68 o                         
   4  10   9         26.00         19.90        11.56 o                         
   6  10   9        373.33        375.06        22.41 o                         
   8  10   9        158.96        103.23        15.00 o                         
  10  10   9         50.15         41.88        12.86 o                         
  12  10   9        347.99        417.15        21.29 o                         
  14  10   9        633.49        705.51        39.65 o                         
  16  10   9        463.42        646.65        47.30 o                         
 -15  11   9        611.84        712.82        52.80 o                         
 -13  11   9        111.52        169.41        28.60 o                         
 -11  11   9        136.46        195.81        28.60 o                         
  -9  11   9          6.26          3.82        17.60 o                         
  -7  11   9         38.87          4.75        14.72 o                         
  -5  11   9        317.24        374.31        38.50 o                         
  -3  11   9        146.17        173.08        22.20 o                         
  -1  11   9         77.46         83.46        17.90 o                         
   1  11   9        230.29        276.83        19.82 o                         
   3  11   9          0.19         -2.13        11.07 o                         
   5  11   9         39.76         24.03        14.04 o                         
   7  11   9        391.64        338.30        27.49 o                         
   9  11   9        122.74        149.60        28.60 o                         
 -24   0  10         50.92         45.32        19.40 o                         
 -22   0  10        139.63        143.27        22.52 o                         
 -20   0  10          5.44          2.20        15.56 o                         
 -18   0  10          7.37         27.24        17.60 o                         
 -16   0  10         67.61         35.72        35.20 o                         
 -14   0  10        420.59        467.46        31.86 o                         
 -12   0  10       1802.48       1866.82        83.60 o                         
 -10   0  10        646.09        690.44        32.56 o                         
  -8   0  10         91.76         68.38        22.00 o                         
  -6   0  10        455.13        483.92        24.80 o                         
  -4   0  10        105.37         46.51        10.54 o                         
  -2   0  10         58.56         97.28        14.41 o                         
   0   0  10        954.33        979.04        29.71 o                         
   2   0  10        784.42        721.86        25.15 o                         
   4   0  10       2119.04       2301.35        47.31 o                         
   6   0  10        374.19        354.74        25.90 o                         
   8   0  10         35.07         20.97        13.15 o                         
  10   0  10       1134.09       1108.79        40.16 o                         
  12   0  10        157.79        150.20        20.90 o                         
  14   0  10        332.14        375.86        27.49 o                         
  16   0  10         26.48         30.80        14.64 o                         
  18   0  10        407.86        391.42        57.20 o                         
  20   0  10        172.06        158.27        22.20 o                         
 -23   1  10         11.32          8.28        11.01 o                         
 -21   1  10         56.30         40.30        11.95 o                         
 -19   1  10         58.73         47.49        11.79 o                         
 -17   1  10         54.89         49.19        12.03 o                         
 -15   1  10        776.65        778.28        25.56 o                         
 -13   1  10         15.79         34.07        10.14 o                         
 -11   1  10          0.03         20.77         9.30 o                         
  -9   1  10          5.44         -7.94         7.94 o                         
  -7   1  10          7.31         14.91         7.64 o                         
  -5   1  10         93.70        101.20        11.44 o                         
  -3   1  10        301.66        271.39        16.73 o                         
  -1   1  10        351.14        360.98        14.28 o                         
   1   1  10         65.74         77.56         9.35 o                         
   3   1  10         21.97         15.38         7.47 o                         
   5   1  10        225.01        234.11        20.77 o                         
   7   1  10       1249.37       1201.01        32.07 o                         
   9   1  10       1769.52       1801.06        47.86 o                         
  11   1  10        285.07        263.30        16.60 o                         
  13   1  10          0.08         23.76         9.50 o                         
  15   1  10        161.60        162.50        14.13 o                         
  17   1  10        187.39        232.03        16.75 o                         
  19   1  10         24.17         -0.13        12.70 o                         
  21   1  10         63.03         41.75        11.73 o                         
 -22   2  10         82.90         54.88        13.13 o                         
 -20   2  10        109.33         71.65        13.13 o                         
 -18   2  10         54.37         34.16        17.78 o                         
 -16   2  10         35.34         31.38        10.92 o                         
 -14   2  10         81.43         84.10        12.53 o                         
 -12   2  10        221.48        226.64        16.15 o                         
 -10   2  10        548.90        570.54        22.18 o                         
  -8   2  10        545.20        500.88        17.27 o                         
  -6   2  10        184.22        184.19        14.43 o                         
  -4   2  10        371.99        345.54        15.14 o                         
  -2   2  10         35.48         34.33         7.29 o                         
   0   2  10         41.31         25.92         7.75 o                         
   2   2  10        298.37        277.38        15.38 o                         
   4   2  10          0.18          0.14         7.32 o                         
   6   2  10       1694.04       1621.37        50.15 o                         
   8   2  10       5038.89       4995.15        71.62 o                         
  10   2  10       2442.37       2376.94        44.66 o                         
  12   2  10        137.15        128.39        16.51 o                         
  14   2  10         38.85         24.01        10.23 o                         
  16   2  10          1.88          6.89         9.50 o                         
  18   2  10         92.37        100.31        13.58 o                         
  20   2  10          5.73         -1.13        10.43 o                         
  22   2  10          2.17         13.20        26.40 o                         
 -23   3  10        367.71        348.00        21.34 o                         
 -21   3  10        396.48        402.26        22.26 o                         
 -19   3  10         91.90        149.60        15.65 o                         
 -17   3  10        136.37        143.44        20.32 o                         
 -15   3  10        686.79        792.54        39.06 o                         
 -13   3  10        776.54        807.97        25.80 o                         
 -11   3  10         52.37         60.50        11.43 o                         
  -9   3  10        533.49        463.62        20.86 o                         
  -7   3  10       1842.47       1666.36        48.31 o                         
  -5   3  10        319.22        310.71        13.48 o                         
  -3   3  10          8.10         -6.28         6.72 o                         
  -1   3  10        191.88        201.93        11.50 o                         
   1   3  10        522.97        540.73        17.76 o                         
   3   3  10        199.63        188.03        12.59 o                         
   5   3  10        110.05         95.11        10.09 o                         
   7   3  10        692.09        641.29        45.21 o                         
   9   3  10       2641.31       2838.00        49.66 o                         
  11   3  10          0.79          8.98         8.86 o                         
  13   3  10        210.72        206.42        15.70 o                         
  15   3  10        212.45        281.26        26.36 o                         
  17   3  10          2.66         -0.65         9.29 o                         
  19   3  10         17.57         15.93        11.51 o                         
  21   3  10         98.20         90.20        30.80 o                         
 -22   4  10        174.99        190.61        17.47 o                         
 -20   4  10         81.23         87.80        13.86 o                         
 -18   4  10        127.90        117.29        14.70 o                         
 -16   4  10        890.97        870.42        27.70 o                         
 -14   4  10       5110.35       5078.92        75.29 o                         
 -12   4  10       2078.84       2039.77        75.90 o                         
 -10   4  10        110.01         98.90        14.61 o                         
  -8   4  10       1185.58       1040.07        27.22 o                         
  -6   4  10        500.91        487.29        20.01 o                         
  -4   4  10        168.50        159.96        10.64 o                         
  -2   4  10        113.36        128.66        10.40 o                         
   0   4  10          0.20          2.30         8.37 o                         
   2   4  10        547.99        550.44        18.58 o                         
   4   4  10        854.82        850.29        22.11 o                         
   6   4  10          2.85         -7.57         7.57 o                         
   8   4  10        769.96        706.77        48.24 o                         
  10   4  10        655.61        729.83        23.88 o                         
  12   4  10         23.87         12.47        10.48 o                         
  14   4  10        118.20        120.38        13.49 o                         
  16   4  10         22.28         19.64        10.43 o                         
  18   4  10          0.76         -9.64         9.64 o                         
  20   4  10          4.71         13.20        26.40 o                         
  22   4  10          2.82        -22.00        24.20 o                         
 -21   5  10        375.81        372.41        21.71 o                         
 -19   5  10         23.31         16.53        11.56 o                         
 -17   5  10        389.88        362.68        20.57 o                         
 -15   5  10       1865.95       1985.72        41.50 o                         
 -13   5  10       1522.81       1538.82        52.40 o                         
 -11   5  10        101.44        103.71        13.45 o                         
  -9   5  10         12.18         31.77         8.91 o                         
  -7   5  10         18.53         29.69        11.99 o                         
  -5   5  10         21.98         20.48         8.09 o                         
  -3   5  10        154.71        180.65        12.43 o                         
  -1   5  10        857.94        815.10        23.67 o                         
   1   5  10       1771.53       1732.55        32.15 o                         
   3   5  10       1154.52       1058.00        24.44 o                         
   5   5  10         45.46         58.83         9.47 o                         
   7   5  10        130.22        166.61        13.04 o                         
   9   5  10         48.03         49.93         9.85 o                         
  11   5  10         16.85         19.55         8.91 o                         
  13   5  10         75.75         93.27        12.83 o                         
  15   5  10        352.11        258.02        17.78 o                         
  17   5  10        833.86        879.89        27.63 o                         
  19   5  10          2.18         90.20        30.80 o                         
 -22   6  10         15.13         57.20        28.60 o                         
 -20   6  10        185.45        204.46        19.36 o                         
 -18   6  10         20.16          9.87        11.79 o                         
 -16   6  10         95.62         81.80        13.13 o                         
 -14   6  10         24.59         22.00        10.62 o                         
 -12   6  10        110.75        109.01        19.66 o                         
 -10   6  10         63.11         53.17         9.78 o                         
  -8   6  10        134.67        155.39        11.81 o                         
  -6   6  10         67.98         38.03        10.04 o                         
  -4   6  10        126.62        148.29        14.29 o                         
  -2   6  10         86.57         78.09        10.67 o                         
   0   6  10        621.14        608.42        30.49 o                         
   2   6  10        103.62        101.30        12.33 o                         
   4   6  10         16.08         17.68        11.89 o                         
   6   6  10          0.83          4.77         8.14 o                         
   8   6  10          8.90         13.94         8.38 o                         
  10   6  10        468.85        525.08        19.81 o                         
  12   6  10          0.12          6.74         9.66 o                         
  14   6  10          3.85         36.19        12.57 o                         
  16   6  10       1676.03       1745.82        43.83 o                         
 -21   7  10          6.65          1.10        18.67 o                         
 -19   7  10         78.38        109.00        21.78 o                         
 -17   7  10         24.38          6.51        11.62 o                         
 -15   7  10         82.34         82.53        12.90 o                         
 -13   7  10          0.12          6.05        10.50 o                         
 -11   7  10          1.34         -7.51         9.30 o                         
  -9   7  10          7.43         21.29         8.56 o                         
  -7   7  10        268.07        283.78        17.34 o                         
  -5   7  10         13.72         18.45        11.66 o                         
  -3   7  10         92.42        116.99        13.13 o                         
  -1   7  10          6.14         -0.38         8.84 o                         
   1   7  10          8.13          0.41         8.70 o                         
   3   7  10        192.40        238.71        16.39 o                         
   5   7  10          1.12          0.49         9.11 o                         
   7   7  10         71.48         52.18        11.01 o                         
   9   7  10         34.09         52.67        13.97 o                         
  11   7  10         15.28         -9.11         9.11 o                         
  13   7  10          2.50         12.99        10.78 o                         
  15   7  10          0.87         19.80        28.60 o                         
 -16   8  10          2.06        -14.23        14.23 o                         
 -14   8  10        106.06         99.41        15.96 o                         
 -12   8  10          5.88         20.45        12.27 o                         
 -10   8  10         46.24         31.99        10.04 o                         
  -8   8  10        141.82        151.80        17.13 o                         
  -6   8  10         70.11         84.18        14.23 o                         
  -4   8  10        336.09        429.97        24.60 o                         
  -2   8  10        158.10        189.71        17.79 o                         
   0   8  10        118.40        133.29        13.80 o                         
   2   8  10          0.19         13.35         9.89 o                         
   4   8  10         18.26         10.96        10.23 o                         
   6   8  10        118.77         94.35        13.01 o                         
   8   8  10         61.58         78.13        12.74 o                         
  10   8  10         33.43         18.78        11.16 o                         
  12   8  10        214.02        243.15        35.53 o                         
  14   8  10         30.03         52.46        20.04 o                         
 -15   9  10         73.61         79.20        24.20 o                         
 -13   9  10          7.36         -2.20        19.80 o                         
 -11   9  10        368.40        360.81        37.40 o                         
  -9   9  10          0.30         -6.95        14.23 o                         
  -7   9  10        270.70        337.76        57.20 o                         
  -5   9  10          8.30         30.49        16.50 o                         
  -3   9  10        154.51        139.59        17.48 o                         
  -1   9  10        484.80        683.00        29.04 o                         
   1   9  10         56.81         69.87        12.68 o                         
   3   9  10         25.85         36.81        11.35 o                         
   5   9  10         49.42         49.51        12.14 o                         
   7   9  10         14.39         18.16        11.07 o                         
   9   9  10         24.57         27.13        15.73 o                         
  11   9  10         76.08         79.81        22.52 o                         
  13   9  10          2.47        -22.00        26.40 o                         
 -10  10  10         39.69         63.80        24.20 o                         
  -8  10  10         70.16        110.00        26.40 o                         
  -6  10  10         54.66         83.60        24.20 o                         
  -4  10  10          6.95          6.60        17.60 o                         
  -2  10  10        190.21        235.41        33.00 o                         
   2  10  10         35.29         50.60        22.00 o                         
   4  10  10         14.90         11.00        17.60 o                         
   6  10  10          1.67         35.20        22.00 o                         
 -17   1  11        204.01        229.48        23.82 o                         
 -15   1  11        322.37        304.49        20.01 o                         
 -13   1  11          0.78         -7.12        11.75 o                         
 -11   1  11        349.92        369.98        20.61 o                         
  -9   1  11          4.12          7.34        12.81 o                         
  -7   1  11         77.34         76.06        12.61 o                         
  -5   1  11        249.58        264.85        16.78 o                         
  -3   1  11        166.23        156.04        13.09 o                         
  -1   1  11          1.42         -7.01         7.01 o                         
   1   1  11        214.30        178.97        12.70 o                         
   3   1  11        198.43        183.55        15.88 o                         
   5   1  11          2.42          2.26         9.30 o                         
   7   1  11        952.27        903.48        32.38 o                         
   9   1  11       4797.80       4442.44        81.53 o                         
  11   1  11       3743.94       3492.47        58.80 o                         
  13   1  11        213.82        148.32        15.11 o                         
  15   1  11          0.32          5.40        12.53 o                         
 -18   2  11        188.64        184.81        33.00 o                         
 -16   2  11         50.76         60.34        12.53 o                         
 -14   2  11        131.40        134.96        18.10 o                         
 -12   2  11        521.85        558.29        25.25 o                         
 -10   2  11          0.12         10.85        10.23 o                         
  -8   2  11          0.11          3.63         9.81 o                         
  -6   2  11          0.33          6.07        10.72 o                         
  -4   2  11         32.22         31.18         9.14 o                         
  -2   2  11          7.64          2.13         7.71 o                         
   0   2  11          5.92          5.92         8.42 o                         
   2   2  11         20.20         18.67         8.63 o                         
   4   2  11         25.31         11.85         8.85 o                         
   6   2  11         28.86         25.89        10.92 o                         
   8   2  11        765.15        760.38        25.41 o                         
  10   2  11        308.68        339.03        25.72 o                         
  12   2  11          0.40         -2.66        10.41 o                         
  14   2  11        157.19        184.31        16.40 o                         
  16   2  11          0.17         -6.60        24.20 o                         
 -17   3  11          2.65         -0.11        12.53 o                         
 -15   3  11         73.40         68.85        25.09 o                         
 -13   3  11       1026.31       1067.02        30.72 o                         
 -11   3  11        285.69        285.58        19.37 o                         
  -9   3  11        158.14        164.66        19.37 o                         
  -7   3  11        390.57        320.95        19.17 o                         
  -5   3  11        439.66        479.87        21.00 o                         
  -3   3  11          2.22          1.51        13.65 o                         
  -1   3  11          3.05          6.82         8.36 o                         
   1   3  11         12.48         19.43         8.96 o                         
   3   3  11         55.10         74.06        11.13 o                         
   5   3  11         56.23         86.87        11.09 o                         
   7   3  11         46.02         27.85        11.35 o                         
   9   3  11          1.77         -2.03        11.43 o                         
  11   3  11         14.53         34.89        11.20 o                         
  13   3  11          0.02         -1.39         9.89 o                         
  15   3  11          0.00         17.60        26.40 o                         
 -16   4  11        212.17        143.49        25.30 o                         
 -14   4  11       2750.03       2793.43        52.70 o                         
 -12   4  11       1757.21       1854.32        50.81 o                         
 -10   4  11         30.06         20.39        11.01 o                         
  -8   4  11         25.18         -6.32        10.14 o                         
  -6   4  11        216.53        209.84        14.31 o                         
  -4   4  11          0.47          5.38        10.04 o                         
  -2   4  11         52.54         64.80        16.20 o                         
   0   4  11         76.94        126.12        11.86 o                         
   2   4  11         18.83         11.88         8.77 o                         
   4   4  11         78.75         47.45         9.93 o                         
   6   4  11         24.23          6.14         9.21 o                         
   8   4  11        176.06        214.64        16.52 o                         
  10   4  11         46.88         25.01        12.38 o                         
  12   4  11        148.52        136.81        15.11 o                         
  14   4  11         53.76         57.20        28.60 o                         
  16   4  11          1.38        -15.40        26.40 o                         
 -15   5  11        724.39        723.74        30.89 o                         
 -13   5  11       1000.07       1043.05        54.62 o                         
 -11   5  11        166.99        183.71        21.59 o                         
  -9   5  11          0.98        -10.35        10.62 o                         
  -7   5  11          7.96          9.69         9.41 o                         
  -5   5  11          1.40         11.17        11.66 o                         
  -3   5  11         65.05         69.13        12.08 o                         
  -1   5  11         86.94        101.54        14.61 o                         
   1   5  11        244.94        247.35        15.17 o                         
   3   5  11         16.57         20.12         9.19 o                         
   5   5  11          1.10          5.81         9.54 o                         
   7   5  11        113.33        104.95        12.33 o                         
   9   5  11        271.92        259.20        21.91 o                         
  11   5  11         94.46         55.48        17.84 o                         
  13   5  11         62.05         52.80        28.60 o                         
  15   5  11        175.84        140.80        35.20 o                         
 -14   6  11        192.64        166.41        18.97 o                         
 -12   6  11        103.22        107.26        32.54 o                         
 -10   6  11          0.54         -6.24        11.16 o                         
  -8   6  11         12.53         21.42        11.56 o                         
  -6   6  11          6.45         13.89        11.75 o                         
  -4   6  11         17.97         13.73        11.16 o                         
  -2   6  11         89.79        104.37        13.07 o                         
   0   6  11         19.46         30.13         9.95 o                         
   2   6  11          1.12          1.25         9.09 o                         
   4   6  11         16.65         25.65         9.85 o                         
   6   6  11          0.57         10.61        10.62 o                         
   8   6  11          4.86          0.66        12.86 o                         
 -13   7  11         33.97          0.01        12.57 o                         
 -11   7  11        230.58        206.52        19.45 o                         
  -9   7  11          4.50          4.40        17.11 o                         
  -7   7  11          5.55          7.79        12.19 o                         
  -5   7  11         60.16         60.50        19.80 o                         
  -3   7  11          0.06         19.88        12.95 o                         
  -1   7  11        239.94        260.98        21.29 o                         
   1   7  11        120.26        110.65        13.80 o                         
   3   7  11         16.07         21.38        11.35 o                         
   5   7  11        196.54        137.28        22.51 o                         
   7   7  11         87.48        105.16        16.72 o                         
   9   7  11         26.49         30.80        26.40 o                         
 -10   8  11          0.31        -19.80        22.00 o                         
  -8   8  11         82.10         90.09        26.40 o                         
  -6   8  11        105.34        137.43        20.96 o                         
  -4   8  11        129.76        180.41        28.60 o                         
  -2   8  11         71.48         83.60        19.03 o                         
   0   8  11        305.83        323.41        44.00 o                         
   2   8  11       1304.69       1395.98        49.13 o                         
   4   8  11        543.05        609.97        35.36 o                         
  -1   9  11         17.72         33.00        28.60 o                         
 -10   0  12        190.18        253.01        37.40 o                         
  -8   0  12        365.41        321.21        41.80 o                         
  -6   0  12       3112.53       3079.03        79.34 o                         
  -4   0  12       1862.34       1733.65        79.20 o                         
  -2   0  12        277.83        282.65        23.09 o                         
   0   0  12         12.23         -2.43        15.40 o                         
   2   0  12        105.72        164.22        21.61 o                         
   4   0  12         10.15         11.00        22.00 o                         
   6   0  12          2.63          6.60        19.80 o                         
 -11   1  12          4.05        -19.80        19.80 o                         
  -9   1  12         12.67         10.20        20.90 o                         
  -7   1  12         40.93         26.40        17.11 o                         
  -5   1  12        424.16        375.00        21.34 o                         
  -3   1  12         85.00        112.89        19.03 o                         
  -1   1  12        407.04        440.45        19.59 o                         
   1   1  12          8.92         18.08        11.01 o                         
   3   1  12        222.65        221.10        19.08 o                         
   5   1  12          6.34         -8.80        13.15 o                         
 -10   2  12        428.74        616.02        55.00 o                         
  -8   2  12         27.44         30.80        17.11 o                         
  -6   2  12        540.45        545.92        30.15 o                         
  -4   2  12          0.05          7.77        13.09 o                         
  -2   2  12         56.67         59.20        16.90 o                         
   0   2  12        171.10        186.35        15.66 o                         
   2   2  12        182.21        181.57        17.69 o                         
   4   2  12          9.30          6.81        12.12 o                         
   6   2  12        126.05        149.60        28.60 o                         
 -11   3  12        300.98        409.21        46.20 o                         
  -9   3  12          5.21         19.80        24.20 o                         
  -7   3  12         61.84         53.90        18.67 o                         
  -5   3  12          8.18         19.04        17.84 o                         
  -3   3  12         97.46         64.60        14.55 o                         
  -1   3  12         70.00         50.50        16.28 o                         
   1   3  12          0.19          3.18        10.41 o                         
   3   3  12         14.58         -5.32        12.12 o                         
   5   3  12        464.67        382.31        30.65 o                         
 -10   4  12          9.30         33.00        24.20 o                         
  -4   4  12         15.73        -13.09        13.09 o                         
  -2   4  12         43.14         60.45        13.86 o                         
   0   4  12         85.79         63.26        14.78 o                         
   2   4  12         73.69         71.03        15.44 o                         
   4   4  12         22.94         22.21        18.62 o                         
  -5   5  12         36.76         13.20        22.00 o                         
  -3   5  12          4.48         -8.80        19.80 o                         
  -1   5  12         81.83         81.40        28.60 o                         
   1   5  12          0.14        -17.60        22.00 o                         
   3   5  12         77.99         66.38        15.52 o                         
   5   5  12         34.54          8.80        24.20 o                         
                                                                                
